# Supplementary material for: Clinical Significance of Tumor Infiltrating Lymphocytes in Association with Hormone Receptor Expression Patterns in Epithelial Ovarian Cancer
Source: Int J Mol Sci. 2021 May 27;22(11):5714. doi: 10.3390/ijms22115714 (PMC8198528; doi:10.3390/ijms22115714)
Supplement: Supplementary file 1 [file ijms-22-05714-s001.zip]

Archive with 9 entries (9 files):
- 1. Revision Supplementary Table S1. HR.pdf
- 2. Revision Supplementary Table S2 TIL PD-1 PD -L1.pdf
- 3. Revision Supplementary Table S3 DEGs.xlsx
- 4. Revision_Supplementary Table S4. g_profiler.csv
- 5. Revision_Supplementary Table S5. Primary antibodies used in this study .pdf
- 6. Revision_Supplementary Figure S1.pdf
- 7. Revision_Supplementary Figure S2.pdf
- 8. Revision_Supplementary Figure S3.pdf
- Supplementary_total.pdf
