# Supplementary material for: Clinical Significance of Tumor Infiltrating Lymphocytes in Association with Hormone Receptor Expression Patterns in Epithelial Ovarian Cancer
Source: Int J Mol Sci. 2021 May 27;22(11):5714. doi: 10.3390/ijms22115714 (PMC8198528; doi:10.3390/ijms22115714)
Supplement: Supplementary file 1 [file ijms-22-05714-s001.zip › 3. Revision Supplementary Table S3 DEGs.xlsx]

## Sheet: DEGs
	DEG-selection pair :	GroupA vs. GroupB	Normal vs. Primary_Tumor
	DEG-selection condition :	( |Fold-Change| ≥ 2 ) ∩ ( Q-value ≤ 0.05 )	( |fold-change| ≥ 2 ) n ( q-value ≤ 0.05 )
	Count of total DEGs :	180	236
	Count of the top-ranked DEGs, those selected for anlaysis :	180	228
	Count of the gene symbols mapped to enrichment DB :	167	228
	Species	Mapping to g:Profiler	Official Gene Symbol	Normal	Primary_Tumor	Status	Log2FC	p-value	q-value	Ensembl Gene ID
1	H.sapeins	Success	BIRC5	2.34	241.67	OK	6.69	5e-07	0	ENSG00000089685
2	H.sapeins	Fail	IL8	2.53	256.01	OK	6.66	6.3e-07	0	-
3	H.sapeins	Success	CHEK1	5.13	445.81	OK	6.44	8e-08	0	ENSG00000149554
4	H.sapeins	Success	CA9	1.14	75.71	OK	6.06	0.00105359	0.01	ENSG00000107159
5	H.sapeins	Success	CFB	47.69	2915.61	OK	5.93	2.407e-05	0	ENSG00000243649
6	H.sapeins	Success	C2	12.89	657.19	OK	5.67	2.81e-06	0	ENSG00000166278
7	H.sapeins	Success	TNFRSF11B	1.64	72.46	OK	5.47	1.152e-05	0	ENSG00000164761
8	H.sapeins	Success	VEGFA	71.17	2964.09	OK	5.38	5.71e-06	0	ENSG00000112715
9	H.sapeins	Fail	CD133	5.34	177.55	OK	5.06	0.0016707	0.02	-
10	H.sapeins	Success	PLAUR	7.99	266.54	OK	5.06	2.2e-07	0	ENSG00000011422
11	H.sapeins	Success	CXCL1	5.6	186.02	OK	5.05	0.00085956	0.01	ENSG00000163739
12	H.sapeins	Success	SLC2A1	7.96	227.87	OK	4.84	4.659e-05	0	ENSG00000117394
13	H.sapeins	Success	BCL6	24.16	664.51	OK	4.78	2.01e-05	0	ENSG00000113916
14	H.sapeins	Success	IL1RN	1.58	41.6	OK	4.72	9.9e-07	0	ENSG00000136689
15	H.sapeins	Success	MMP9	3.37	87.55	OK	4.7	4.441e-05	0	ENSG00000100985
16	H.sapeins	Success	IL1RAP	17.08	419.1	OK	4.62	7.6e-07	0	ENSG00000196083
17	H.sapeins	Success	GADD45G	1.81	43.4	OK	4.59	1.215e-05	0	ENSG00000130222
18	H.sapeins	Success	BLM	4.69	108.56	OK	4.53	4.1e-07	0	ENSG00000197299
19	H.sapeins	Success	TERC	183.08	4077.92	OK	4.48	0.00011542	0	ENSG00000270141
20	H.sapeins	Success	IL6R	11.75	253.29	OK	4.43	1.825e-05	0	ENSG00000160712
21	H.sapeins	Success	LTB	3.43	73.51	OK	4.42	0.0018304	0.02	ENSG00000227507
22	H.sapeins	Success	ITGB6	2.22	47.09	OK	4.4	3.616e-05	0	ENSG00000115221
23	H.sapeins	Fail	MEF2BNB-MEF2B	3.12	62.88	OK	4.33	9e-07	0	-
24	H.sapeins	Success	CCL20	3.04	58.9	OK	4.28	0.001357	0.02	ENSG00000115009
25	H.sapeins	Success	PTGS1	29.99	559.35	OK	4.22	0.0026409	0.03	ENSG00000095303
26	H.sapeins	Success	SERPINE1	14.82	270.08	OK	4.19	0.00102559	0.01	ENSG00000106366
27	H.sapeins	Success	TERT	1.28	22.01	OK	4.11	0.00050362	0.01	ENSG00000164362
28	H.sapeins	Success	HSH2D	6.28	104.41	OK	4.06	0.00044648	0.01	ENSG00000196684
29	H.sapeins	Success	RAD51	2.03	33.81	OK	4.06	6.22e-06	0	ENSG00000051180
30	H.sapeins	Success	CXCL6	1.31	21.75	OK	4.05	0.00061992	0.01	ENSG00000124875
31	H.sapeins	Success	HMGB1	108.58	1791.8	OK	4.04	1.9e-07	0	ENSG00000189403
32	H.sapeins	Success	MAP3K9	4.46	71.03	OK	3.99	7.86e-06	0	ENSG00000006432
33	H.sapeins	Success	ICAM-1	18.86	289.55	OK	3.94	9.627e-05	0	ENSG00000090339
34	H.sapeins	Success	FANCC	7.31	109.96	OK	3.91	9e-08	0	ENSG00000158169
35	H.sapeins	Success	PLAU	13.63	200.49	OK	3.88	4.29e-06	0	ENSG00000122861
36	H.sapeins	Success	IGFBP2	98.15	1381.82	OK	3.82	0.00050463	0.01	ENSG00000115457
37	H.sapeins	Success	IL11	1.28	18.05	OK	3.82	6.43e-06	0	ENSG00000095752
38	H.sapeins	Success	IRF7	19.11	251.77	OK	3.72	2.21e-06	0	ENSG00000185507
39	H.sapeins	Success	AKT1	100.47	1315.85	OK	3.71	4.6e-07	0	ENSG00000142208
40	H.sapeins	Success	HLA-DRB1	498.23	6448.62	OK	3.69	7.5e-07	0	ENSG00000196126
41	H.sapeins	Success	ITGB8	134.45	1729.56	OK	3.69	1.12e-06	0	ENSG00000105855
42	H.sapeins	Success	IRF1	26.75	324.63	OK	3.6	3.99e-06	0	ENSG00000125347
43	H.sapeins	Success	BID	13.94	161	OK	3.53	2.23e-06	0	ENSG00000015475
44	H.sapeins	Success	MIF	485.77	5628.44	OK	3.53	2.24e-06	0	ENSG00000240972
45	H.sapeins	Success	SMAD6	19.96	223.5	OK	3.49	0.0009094	0.01	ENSG00000137834
46	H.sapeins	Success	OASL	3.12	34.63	OK	3.47	0.00066504	0.01	ENSG00000135114
47	H.sapeins	Success	NOD1	8.66	94.53	OK	3.45	0.00018938	0	ENSG00000106100
48	H.sapeins	Success	CXCL10	11	119.32	OK	3.44	0.00064765	0.01	ENSG00000169245
49	H.sapeins	Success	ALOX5	30.28	325.31	OK	3.43	0.0002238	0	ENSG00000012779
50	H.sapeins	Success	BCL2L1	101.27	1082.9	OK	3.42	1.44e-06	0	ENSG00000171552
51	H.sapeins	Success	THBS1	171.12	1815.72	OK	3.41	0.00034428	0.01	ENSG00000137801
52	H.sapeins	Success	MX2	23.71	249.54	OK	3.4	0.00066044	0.01	ENSG00000183486
53	H.sapeins	Success	KEAP1	38.62	401.02	OK	3.38	4.16e-06	0	ENSG00000079999
54	H.sapeins	Success	IRF5	7.05	72.66	OK	3.37	4.263e-05	0	ENSG00000128604
55	H.sapeins	Success	ICAM-3	18.31	188.06	OK	3.36	2.7e-07	0	ENSG00000076662
56	H.sapeins	Success	DAXX	46.07	465.57	OK	3.34	5e-08	0	ENSG00000204209
57	H.sapeins	Success	CCL11	1.41	13.85	OK	3.3	1.964e-05	0	ENSG00000172156
58	H.sapeins	Success	CHEK2	11.09	109.31	OK	3.3	2.713e-05	0	ENSG00000183765
59	H.sapeins	Success	TIMP1	276.12	2706.67	OK	3.29	2.37e-05	0	ENSG00000102265
60	H.sapeins	Success	TLR7	2.84	27.5	OK	3.28	4.16e-06	0	ENSG00000196664
61	H.sapeins	Success	TRAF2	48.97	474.05	OK	3.28	2.63e-06	0	ENSG00000127191
62	H.sapeins	Success	ITGB5	67.23	649.74	OK	3.27	0.00015178	0	ENSG00000082781
63	H.sapeins	Fail	MMP-12	1.14	10.98	OK	3.27	0.00114965	0.02	-
64	H.sapeins	Success	PARP1	95.25	920.75	OK	3.27	2.951e-05	0	ENSG00000143799
65	H.sapeins	Success	ITGB3	7.21	69.13	OK	3.26	0.00140892	0.02	ENSG00000259207
66	H.sapeins	Success	TNF	6.49	61.83	OK	3.25	0.00031797	0.01	ENSG00000232810
67	H.sapeins	Success	IL10	1.48	13.81	OK	3.23	3.24e-05	0	ENSG00000136634
68	H.sapeins	Success	FTH1	5903.53	55112.2	OK	3.22	6.1e-07	0	ENSG00000167996
69	H.sapeins	Success	COL1A2	328.82	3041.08	OK	3.21	1.105e-05	0	ENSG00000164692
70	H.sapeins	Success	ATR	65.01	588.23	OK	3.18	2.966e-05	0	ENSG00000175054
71	H.sapeins	Success	CCL3	20.4	182.12	OK	3.16	0.00016575	0	ENSG00000277632
72	H.sapeins	Success	NOD2	4.15	36.73	OK	3.15	0.00039675	0.01	ENSG00000167207
73	H.sapeins	Success	TLR9	4.53	39.74	OK	3.13	0.00101902	0.01	ENSG00000239732
74	H.sapeins	Success	CXCR4	65.46	560.24	OK	3.1	0.00153848	0.02	ENSG00000121966
75	H.sapeins	Success	DDIT3	70.79	605.03	OK	3.1	0.00097784	0.01	ENSG00000175197
76	H.sapeins	Success	PTGER2	45.33	383.07	OK	3.08	0.00010025	0	ENSG00000125384
77	H.sapeins	Success	RIPK2	36.47	305.81	OK	3.07	0.00024422	0.01	ENSG00000104312
78	H.sapeins	Success	GADD45A	93.73	780.59	OK	3.06	7.97e-05	0	ENSG00000116717
79	H.sapeins	Success	IL18	13.58	113.26	OK	3.06	0.0002357	0.01	ENSG00000150782
80	H.sapeins	Success	SNAI1	5.16	43.04	OK	3.06	0.00011367	0	ENSG00000124216
81	H.sapeins	Fail	sTNFRII	18.92	154.65	OK	3.03	3.052e-05	0	-
82	H.sapeins	Success	LDHA	367.19	2921.94	OK	2.99	8.4e-06	0	ENSG00000134333
83	H.sapeins	Success	DKC1	90.02	710.37	OK	2.98	1.8e-07	0	ENSG00000130826
84	H.sapeins	Success	ROCK2	112.46	887.06	OK	2.98	2.299e-05	0	ENSG00000134318
85	H.sapeins	Success	RAF1	87.97	690.6	OK	2.97	3.78e-06	0	ENSG00000132155
86	H.sapeins	Success	ATG5	46.91	360.44	OK	2.94	0.00018316	0	ENSG00000057663
87	H.sapeins	Success	MAP2K6	22.07	166.15	OK	2.91	0.00169379	0.02	ENSG00000108984
88	H.sapeins	Success	PDGFB	5.14	38.68	OK	2.91	0.00214078	0.03	ENSG00000100311
89	H.sapeins	Success	EDN1	22.24	164.63	OK	2.89	0.0009472	0.01	ENSG00000078401
90	H.sapeins	Success	IL6	2.13	15.71	OK	2.88	0.00258508	0.03	ENSG00000136244
91	H.sapeins	Success	SQSTM1	25.8	187.44	OK	2.86	1.1e-07	0	ENSG00000161011
92	H.sapeins	Success	TLR2	7.87	57.03	OK	2.86	0.00070696	0.01	ENSG00000137462
93	H.sapeins	Success	LTB4R2	27.98	201.67	OK	2.85	1.058e-05	0	ENSG00000213906
94	H.sapeins	Success	CTGF	199.33	1429.21	OK	2.84	0.00086382	0.01	ENSG00000118523
95	H.sapeins	Success	ITGB2	48.1	335.09	OK	2.8	0.00018457	0	ENSG00000160255
96	H.sapeins	Success	IFIT1	25.55	177.12	OK	2.79	0.00027548	0.01	ENSG00000185745
97	H.sapeins	Success	IL15	11.82	82.03	OK	2.79	0.00121569	0.02	ENSG00000164136
98	H.sapeins	Success	CFL1	633.14	4234.28	OK	2.74	8.34e-06	0	ENSG00000172757
99	H.sapeins	Success	IL23A	1.28	8.55	OK	2.74	5.955e-05	0	ENSG00000110944
100	H.sapeins	Success	LIMK1	37.59	247.11	OK	2.72	1.64e-06	0	ENSG00000106683
101	H.sapeins	Success	GZMB	2.32	15.13	OK	2.71	0.00214007	0.03	ENSG00000100453
102	H.sapeins	Success	RAC1	298.27	1943	OK	2.7	3.928e-05	0	ENSG00000136238
103	H.sapeins	Success	MKNK1	64.38	414.84	OK	2.69	0.00151444	0.02	ENSG00000079277
104	H.sapeins	Success	MAP2K4	48.62	310.78	OK	2.68	7.223e-05	0	ENSG00000065559
105	H.sapeins	Success	HMGN1	220.08	1395.76	OK	2.66	4.61e-05	0	ENSG00000205581
106	H.sapeins	Success	SERPINH1	433.91	2661.67	OK	2.62	9.588e-05	0	ENSG00000149257
107	H.sapeins	Success	PRKG2	1.52	9.25	OK	2.61	0.00207661	0.03	ENSG00000138669
108	H.sapeins	Success	INHBE	1.14	6.9	OK	2.6	0.0026662	0.03	ENSG00000139269
109	H.sapeins	Success	SHC1	200.81	1220.72	OK	2.6	2.3e-07	0	ENSG00000160691
110	H.sapeins	Success	MAFG	28.06	169.26	OK	2.59	4.87e-06	0	ENSG00000197063
111	H.sapeins	Success	PRDX1	519.84	3126.33	OK	2.59	0.00016863	0	ENSG00000117450
112	H.sapeins	Success	TREM2	5.17	31.05	OK	2.59	0.00100125	0.01	ENSG00000095970
113	H.sapeins	Success	SMAD7	60.36	352.14	OK	2.54	0.00204996	0.03	ENSG00000101665
114	H.sapeins	Success	GREM1	1.77	10.23	OK	2.53	0.00051085	0.01	ENSG00000166923
115	H.sapeins	Success	ATG3	123.21	708.62	OK	2.52	0.00017572	0	ENSG00000144848
116	H.sapeins	Success	GCLM	42.1	241.94	OK	2.52	0.00254579	0.03	ENSG00000023909
117	H.sapeins	Success	IFI44	62.04	354.27	OK	2.51	0.00030793	0.01	ENSG00000137965
118	H.sapeins	Success	PTK2	220.08	1242.94	OK	2.5	8.89e-06	0	ENSG00000169398
119	H.sapeins	Success	BECN1	119.6	670.26	OK	2.49	0.00020681	0	ENSG00000126581
120	H.sapeins	Success	CEBPB	244.86	1373.09	OK	2.49	8.66e-05	0	ENSG00000172216
121	H.sapeins	Success	IL1B	6.52	36.68	OK	2.49	0.00360545	0.04	ENSG00000125538
122	H.sapeins	Success	TLR3	14.46	80.24	OK	2.47	3.197e-05	0	ENSG00000164342
123	H.sapeins	Success	TRADD	9.46	52.21	OK	2.46	0.00084057	0.01	ENSG00000102871
124	H.sapeins	Success	TXNRD1	192.12	1060.21	OK	2.46	0.00024354	0.01	ENSG00000198431
125	H.sapeins	Success	IL7	2.67	14.64	OK	2.45	0.00116659	0.02	ENSG00000104432
126	H.sapeins	Success	STAT2	63.34	345.13	OK	2.45	0.00096991	0.01	ENSG00000170581
127	H.sapeins	Success	CCL2	37.59	202.87	OK	2.43	0.00014066	0	ENSG00000108691
128	H.sapeins	Success	MAP3K7	123.5	664.09	OK	2.43	0.00038908	0.01	ENSG00000135341
129	H.sapeins	Success	TXN	475.78	2555.52	OK	2.43	0.00097705	0.01	ENSG00000136810
130	H.sapeins	Success	ELK1	44.82	238.77	OK	2.41	0.00257943	0.03	ENSG00000126767
131	H.sapeins	Success	RAD9A	60.37	321.44	OK	2.41	0.00211948	0.03	ENSG00000172613
132	H.sapeins	Success	CSF1	34.34	180.35	OK	2.39	0.001833	0.02	ENSG00000184371
133	H.sapeins	Success	MEF2A	248.48	1301.14	OK	2.39	0.00021029	0	ENSG00000068305
134	H.sapeins	Fail	TR	11.7	61.06	OK	2.38	0.00453157	0.05	-
135	H.sapeins	Success	LEAP2	7.91	40.83	OK	2.37	1.197e-05	0	ENSG00000164406
136	H.sapeins	Success	MAPKAPK5	83.94	431.93	OK	2.36	4.347e-05	0	ENSG00000089022
137	H.sapeins	Success	TERF1	48.8	251.08	OK	2.36	0.00046752	0.01	ENSG00000147601
138	H.sapeins	Success	MYD88	80.75	412.43	OK	2.35	8.327e-05	0	ENSG00000172936
139	H.sapeins	Success	RPS6KA5	32.15	163.68	OK	2.35	9.54e-06	0	ENSG00000100784
140	H.sapeins	Success	COL3A1	1441.01	7275.43	OK	2.34	0.00084641	0.01	ENSG00000168542
141	H.sapeins	Success	ATF4	866.31	4350.22	OK	2.33	2.435e-05	0	ENSG00000128272
142	H.sapeins	Success	IFIT2	30.34	152.5	OK	2.33	0.00300694	0.04	ENSG00000119922
143	H.sapeins	Success	GNAS	778.43	3855.06	OK	2.31	0.00239634	0.03	ENSG00000087460
144	H.sapeins	Success	MCL1	428.19	2123.98	OK	2.31	0.00114694	0.02	ENSG00000143384
145	H.sapeins	Success	CREB1	111.7	544.71	OK	2.29	1.36e-06	0	ENSG00000118260
146	H.sapeins	Fail	sTNFRI	186.69	911.03	OK	2.29	0.00036349	0.01	-
147	H.sapeins	Success	RELA	44.73	216.29	OK	2.27	6.9e-06	0	ENSG00000173039
148	H.sapeins	Success	PARN	140.52	667.75	OK	2.25	7.297e-05	0	ENSG00000140694
149	H.sapeins	Success	PTGIR	2.11	10.03	OK	2.25	0.00014885	0	ENSG00000160013
150	H.sapeins	Success	IL13RA2	1.43	6.76	OK	2.24	0.00238889	0.03	ENSG00000123496
151	H.sapeins	Success	CD163	33.98	157.92	OK	2.22	0.0043586	0.05	ENSG00000177575
152	H.sapeins	Success	IGFBP7	564.04	2632.65	OK	2.22	0.00255079	0.03	ENSG00000163453
153	H.sapeins	Success	IRF3	47.58	222.42	OK	2.22	0.00080103	0.01	ENSG00000126456
154	H.sapeins	Success	STAT1	348.16	1619.49	OK	2.22	0.00118961	0.02	ENSG00000115415
155	H.sapeins	Success	ITGA3	114.07	516.75	OK	2.18	0.00018865	0	ENSG00000005884
156	H.sapeins	Success	OAS2	53.25	241.58	OK	2.18	0.00416438	0.05	ENSG00000111335
157	H.sapeins	Success	PDGFA	20.01	90.44	OK	2.18	0.00018444	0	ENSG00000197461
158	H.sapeins	Success	PIGF	63.27	287.21	OK	2.18	5.388e-05	0	ENSG00000151665
159	H.sapeins	Success	TGFBR1	78.09	351.83	OK	2.17	3.842e-05	0	ENSG00000106799
160	H.sapeins	Success	RELB	19.66	87.93	OK	2.16	5.19e-06	0	ENSG00000104856
161	H.sapeins	Success	MAP2K1	36.33	161.74	OK	2.15	0.00011791	0	ENSG00000198517
162	H.sapeins	Success	TNFAIP3	1.14	4.97	OK	2.13	0.00049556	0.01	ENSG00000132693
163	H.sapeins	Success	CCL4	513.38	2235.04	OK	2.12	7.639e-05	0	ENSG00000164733
164	H.sapeins	Success	MAP3K1	103.82	450.13	OK	2.12	3.75e-06	0	ENSG00000243646
165	H.sapeins	Success	MAP3K5	23.02	99.11	OK	2.11	0.00027898	0.01	ENSG00000119917
166	H.sapeins	Success	BIRC2	71.9	310.09	OK	2.11	1e-05	0	ENSG00000107643
167	H.sapeins	Success	RIPK1	86.1	366.36	OK	2.09	0.00062694	0.01	ENSG00000177426
168	H.sapeins	Success	CD40	1.48	6.23	OK	2.08	0.00052776	0.01	ENSG00000130427
169	H.sapeins	Success	ATF2	589.08	2492.74	OK	2.08	0.00015493	0	ENSG00000150093
170	H.sapeins	Success	MAFK	75.57	314.94	OK	2.06	0.00020342	0	ENSG00000169032
171	H.sapeins	Success	C3AR1	16.9	69.84	OK	2.05	0.00039967	0.01	ENSG00000171860
172	H.sapeins	Success	SP1	127.47	528.02	OK	2.05	0.0002133	0	ENSG00000185591
173	H.sapeins	Success	CRP	68.58	284.27	OK	2.05	0.00053312	0.01	ENSG00000118503
174	H.sapeins	Success	NFATC3	65.68	269.84	OK	2.04	0.00047301	0.01	ENSG00000072736
175	H.sapeins	Success	PPP1R12B	25.31	103.03	OK	2.03	0.00078557	0.01	ENSG00000077157
176	H.sapeins	Success	HLA-DRA	1051.45	4237.14	OK	2.01	0.0002073	0	ENSG00000204287
177	H.sapeins	Success	HRAS	14.77	59.67	OK	2.01	0.0001264	0	ENSG00000174775
178	H.sapeins	Success	CTSB	43.19	171.23	OK	1.99	0.00104122	0.01	ENSG00000275302
179	H.sapeins	Success	PTGER1	1.14	4.51	OK	1.99	0.00340931	0.04	ENSG00000160951
180	H.sapeins	Success	HSP90B1	364.01	1432.43	OK	1.98	0.00098307	0.01	ENSG00000166598
181	H.sapeins	Success	CCR3	1.14	4.45	OK	1.97	0.00490861	0.05	ENSG00000183625
182	H.sapeins	Success	IL10RB	105.36	403.03	OK	1.94	0.00104783	0.01	ENSG00000095015
183	H.sapeins	Success	EREG	1.39	5.31	OK	1.93	1.14e-06	0	ENSG00000124882
184	H.sapeins	Success	MEF2D	195.84	742.63	OK	1.92	7.43e-06	0	ENSG00000116604
185	H.sapeins	Success	CD4	22.94	85.56	OK	1.9	0.00301438	0.04	ENSG00000010610
186	H.sapeins	Success	HMGB2	109.34	403.64	OK	1.88	0.00238673	0.03	ENSG00000164104
187	H.sapeins	Success	GRB2	208.71	762.04	OK	1.87	0.00030724	0.01	ENSG00000177885
188	H.sapeins	Success	ATG7	87.63	318.3	OK	1.86	1.826e-05	0	ENSG00000197548
189	H.sapeins	Success	CCR4	1.37	4.91	OK	1.85	0.00102029	0.01	ENSG00000183813
190	H.sapeins	Success	CDC42	565.21	2028.22	OK	1.84	3.667e-05	0	ENSG00000070831
191	H.sapeins	Success	MRE11	89.93	323.01	OK	1.84	0.00056835	0.01	ENSG00000020922
192	H.sapeins	Fail	NBS1	159.39	569.96	OK	1.84	0.00362662	0.04	-
193	H.sapeins	Success	RAPGEF2	42.18	150.98	OK	1.84	0.00019344	0	ENSG00000109756
194	H.sapeins	Success	TLR5	43.97	157.9	OK	1.84	0.0040027	0.05	ENSG00000187554
195	H.sapeins	Success	TGFB1	79.64	282.46	OK	1.83	0.00051738	0.01	ENSG00000105329
196	H.sapeins	Success	GSTP1	1076.78	3767.68	OK	1.81	0.00053287	0.01	ENSG00000084207
197	H.sapeins	Success	IFIT3	22.73	79.75	OK	1.81	0.00429366	0.05	ENSG00000197442
198	H.sapeins	Success	MAFF	26.53	92.6	OK	1.8	0.00086248	0.01	ENSG00000185022
199	H.sapeins	Success	TEP1	27.96	96.61	OK	1.79	1.2e-06	0	ENSG00000129566
200	H.sapeins	Success	MAPK8	172.81	587.91	OK	1.77	0.00059619	0.01	ENSG00000110330
201	H.sapeins	Success	C8A	1.17	3.99	OK	1.77	0.00014215	0	ENSG00000157131
202	H.sapeins	Success	MAPK14	158.61	540.99	OK	1.77	0.00063936	0.01	ENSG00000112062
203	H.sapeins	Success	WRN	33.99	115.39	OK	1.76	6.99e-06	0	ENSG00000165392
204	H.sapeins	Success	GSR	111.54	369.78	OK	1.73	3.687e-05	0	ENSG00000104687
205	H.sapeins	Success	MAPKAPK2	75.85	248.57	OK	1.71	0.00386436	0.04	ENSG00000162889
206	H.sapeins	Success	TGIF1	115.97	380.43	OK	1.71	0.00021882	0	ENSG00000137275
207	H.sapeins	Success	SMAD4	234.15	757.75	OK	1.69	0.00097525	0.01	ENSG00000141646
208	H.sapeins	Success	NR3C1	223.13	699.15	OK	1.65	1.49e-06	0	ENSG00000113580
209	H.sapeins	Success	HDAC4	53.26	164.72	OK	1.63	8.501e-05	0	ENSG00000068024
210	H.sapeins	Success	HSP90AA1	1540.93	4783.87	OK	1.63	0.00245385	0.03	ENSG00000080824
211	H.sapeins	Success	MAPK3	169.33	523.63	OK	1.63	0.00049434	0.01	ENSG00000102882
212	H.sapeins	Success	EPO	29.6	90.67	OK	1.61	0.00257296	0.03	ENSG00000101017
213	H.sapeins	Success	IGFBP3	408.76	1244.96	OK	1.61	0.00252284	0.03	ENSG00000146674
214	H.sapeins	Success	NLRP3	8.86	27.06	OK	1.61	0.00099525	0.01	ENSG00000162711
215	H.sapeins	Success	TFF1	1.31	3.99	OK	1.6	3.23e-05	0	ENSG00000160182
216	H.sapeins	Success	RHOA	388.2	1170.66	OK	1.59	0.0022603	0.03	ENSG00000067560
217	H.sapeins	Success	SMAD2	219.55	662.78	OK	1.59	0.00047396	0.01	ENSG00000175387
218	H.sapeins	Success	C1R	432.34	1280.63	OK	1.57	0.00075428	0.01	ENSG00000159403
219	H.sapeins	Success	HUS1	131.24	390.97	OK	1.57	0.00015134	0	ENSG00000136273
220	H.sapeins	Success	MYL2	1.14	3.38	OK	1.57	0.00248403	0.03	ENSG00000111245
221	H.sapeins	Success	ITGB1	270.68	798.87	OK	1.56	0.00143047	0.02	ENSG00000115966
222	H.sapeins	Success	ITGAV	341.54	927.59	OK	1.44	0.0014967	0.02	ENSG00000138448
223	H.sapeins	Success	MAPK1	159.38	429.67	OK	1.43	0.00073936	0.01	ENSG00000100030
224	H.sapeins	Success	ARNT	188.47	499.06	OK	1.4	0.00051253	0.01	ENSG00000143437
225	H.sapeins	Success	IL5	1.14	2.99	OK	1.39	0.00412943	0.05	ENSG00000113525
226	H.sapeins	Success	ITGA1	97.21	250.33	OK	1.36	0.00080816	0.01	ENSG00000213949
227	H.sapeins	Success	TCF4	204.67	525.11	OK	1.36	0.00343028	0.04	ENSG00000196628
228	H.sapeins	Success	TRF2	58.85	148.71	OK	1.34	0.00264653	0.03	ENSG00000132604
229	H.sapeins	Success	TINF2	64.14	155.46	OK	1.28	0.0004375	0.01	ENSG00000092330
230	H.sapeins	Success	LMNA	728.67	1760.71	OK	1.27	0.00060452	0.01	ENSG00000160789
231	H.sapeins	Success	IL6ST	802.35	1893.37	OK	1.24	0.00130834	0.02	ENSG00000134352
232	H.sapeins	Success	ILK	200.31	447.69	OK	1.16	0.00028929	0.01	ENSG00000166333
233	H.sapeins	Success	NFE2L2	289.3	641.53	OK	1.15	0.00041826	0.01	ENSG00000116044
234	H.sapeins	Success	GNAQ	193.68	412.66	OK	1.09	3.029e-05	0	ENSG00000156052
235	H.sapeins	Success	TOLLIP	94.34	199.13	OK	1.08	0.00270651	0.03	ENSG00000078902
236	H.sapeins	Success	TP53	104.43	3.07	OK	-5.09	0.00015963	0	ENSG00000141510
