# Supplementary material for: Clinical Significance of Tumor Infiltrating Lymphocytes in Association with Hormone Receptor Expression Patterns in Epithelial Ovarian Cancer
Source: Int J Mol Sci. 2021 May 27;22(11):5714. doi: 10.3390/ijms22115714 (PMC8198528; doi:10.3390/ijms22115714)
Supplement: Supplementary file 1 [file ijms-22-05714-s001.zip › 4. Revision_Supplementary Table S4. g_profiler.csv]

source	term_name	term_id	adjusted_p_value	negative_log10_of_adjusted_p_value	term_size	query_size	intersection_size	effective_domain_size	intersections
GO:MF	cytokine receptor binding	GO:0005126	2.44E-87	86.61173481	275	374	93	18676	IL8,VEGFA,CXCL1,IL1RN,IL1RAP,IL6R,LTB,CCL20,CXCL6,IL11,BID,MIF,SMAD6,CXCL10,CCL11,TRAF2,ITGB3,CXCL5,TNF,IL10,CCL3,TLR9,IL18,CXCL9,IL6,IL12A,IL15,CXCL3,IL23A,CCL17,SHC1,SMAD7,GREM1,CCL25,IL1B,TRADD,IL7,CCL2,CSF1,MYD88,LTA,STAT1,CCL8,STAT3,TGFBR1,CXCL2,EPO,CCL4,CCL13,FASLG,GRB2,TLR5,IFNB1,TGFB1,CCL7,CSF3,RIPK1,IL12B,TNFSF14,C5,CCL5,SMAD2,IL3,CCL16,IL5,CCL24,IL4,IL6ST,IL21,TGFB2,CCL1,IL13,CCL19,TOLL…
GO:MF	cytokine activity	GO:0005125	2.53E-71	70.59750467	235	377	78	18676	IL8,TNFRSF11B,VEGFA,CXCL1,IL1RN,BMP7,LTB,CCL20,CXCL6,HMGB1,IL11,MIF,CXCL10,CCL11,TIMP1,CXCL5,TNF,IL10,CCL3,IL18,CXCL9,EDN1,IL6,IL12A,IL15,CXCL3,IL23A,CCL17,INHBE,GREM1,CCL25,IL1B,IL7,CCL2,CSF1,LTA,CCL8,CXCL2,EPO,WNT5A,CCL4,CCL13,FASLG,IFNB1,CCL7,CSF3,IL12B,TNFSF14,C5,CCL5,IL3,CCL16,IL5,CCL24,IL4,IL17A,IL21,TGFB2,CCL1,IL13,CCL19,AREG,TGFB3,KITLG,IL2,CXCL12,WNT2,IL1A,IL22,TSLP,IFNG,CCL22,CSF2,CCL23…
GO:MF	chemokine activity	GO:0008009	1.31E-32	31.88239067	49	372	28	18676	IL8,CXCL1,CCL20,CXCL6,CXCL10,CCL11,CXCL5,CCL3,CXCL9,CXCL3,CCL17,CCL25,CCL2,CCL8,CXCL2,CCL4,CCL13,CCL7,C5,CCL5,CCL16,CCL24,CCL1,CCL19,CXCL12,CCL22,CCL23,CCL21
GO:MF	chemokine receptor binding	GO:0042379	3.26E-31	30.48698869	72	372	31	18676	IL8,CXCL1,CCL20,CXCL6,CXCL10,CCL11,CXCL5,CCL3,CXCL9,CXCL3,CCL17,CCL25,CCL2,STAT1,CCL8,STAT3,CXCL2,CCL4,CCL13,CCL7,C5,CCL5,CCL16,CCL24,CCL1,CCL19,CXCL12,CCL22,CCL23,CCR2,CCL21
GO:MF	growth factor receptor binding	GO:0070851	1.76E-27	26.7542982	143	357	36	18676	VEGFA,IL1RN,IL1RAP,IL6R,IL11,ITGB3,IL10,TLR9,PDGFB,IL6,IL12A,SHC1,GREM1,IL1B,IL7,MYD88,PDGFA,EREG,GRB2,IL1R1,TLR5,CSF3,IL12B,IL3,IL5,IL4,IL6ST,IL21,TOLLIP,AREG,IL2,IL1A,TSLP,CSF2,IL23R,IL9
GO:MF	growth factor activity	GO:0008083	2.73E-23	22.56332541	163	377	35	18676	VEGFA,CXCL1,BMP7,IL11,TIMP1,IL10,PDGFB,IL6,IL12A,INHBE,IL7,CSF1,PDGFA,EREG,TGFB1,CSF3,IL12B,TFF1,IGF1,IL3,IL5,IL4,AGT,TGFB2,HGF,AREG,TGFB3,KITLG,IL2,CXCL12,CSF2,IGF2,IL9,NGF,NRG1
GO:MF	G protein-coupled receptor binding	GO:0001664	2.80E-21	20.55355347	292	372	42	18676	IL8,CXCL1,CCL20,CXCL6,CXCL10,CCL11,CXCL5,CCL3,CXCL9,EDN1,CXCL3,CCL17,CCL25,CCL2,GNAS,STAT1,CCL8,STAT3,CXCL2,WNT5A,CCL4,PTGER1,CCL13,RAPGEF2,CCL7,ADM,C5,CCL5,C3,CCL16,CCL24,AGT,CCL1,GNAQ,CCL19,IL2,CXCL12,WNT2,CCL22,CCL23,CCR2,CCL21
GO:MF	CCR chemokine receptor binding	GO:0048020	8.51E-21	20.06995196	48	372	21	18676	CCL20,CCL11,CCL3,CCL17,CCL25,CCL2,STAT1,CCL8,STAT3,CCL4,CCL13,CCL7,CCL5,CCL16,CCL24,CCL1,CCL19,CCL22,CCL23,CCR2,CCL21
GO:MF	cytokine binding	GO:0019955	1.81E-20	19.74208734	138	360	30	18676	IL1RN,IL6R,HMGB1,THBS1,TRAF2,ITGB3,CXCR4,IL12A,GREM1,LTBP1,IL13RA2,TGFBR1,ITGB1,CCR3,CD4,CCR4,IL1R1,IL22RA2,IL12B,CCR1,ITGAV,CCR7,IL6ST,CXCR1,CXCR2,TGFB3,IL23R,CCR2,ENG,TGFBR2
GO:MF	icosanoid receptor activity	GO:0004953	9.73E-16	15.01187979	15	378	12	18676	PTGER2,LTB4R2,CYSLTR1,PTGIR,PTGER1,PTGER4,PTGER3,TBXA2R,LTB4R,PTGDR2,CYSLTR2,PTGFR
GO:MF	integrin binding	GO:0005178	1.18E-14	13.92859077	147	377	26	18676	ITGB6,HMGB1,ITGB8,THBS1,ITGB5,ITGB3,ITGB2,PTK2,IL1B,COL3A1,ITGA3,ITGB1,ITGA2,IGF1,SFRP2,ITGAV,LAMB1,PRKCA,MMP14,COL5A1,ILK,CXCL12,IGF2,CD40LG,TIMP2,NRG1
GO:MF	immune receptor activity	GO:0140375	3.77E-12	11.42353274	133	352	22	18676	IL1RAP,IL6R,HLA-DRB1,CXCR4,IL13RA2,IL10RB,C3AR1,HLA-DRA,CCR3,CD4,CCR4,IL1R1,IL22RA2,IL12B,CCR1,CCR7,IL18RAP,IL6ST,CXCR1,CXCR2,IL23R,CCR2
GO:MF	cytokine receptor activity	GO:0004896	1.62E-11	10.79051592	99	352	19	18676	IL1RAP,IL6R,CXCR4,IL13RA2,IL10RB,CCR3,CD4,CCR4,IL1R1,IL22RA2,IL12B,CCR1,CCR7,IL18RAP,IL6ST,CXCR1,CXCR2,IL23R,CCR2
GO:MF	chemokine binding	GO:0019956	2.36E-10	9.627780614	33	352	12	18676	HMGB1,ITGB3,CXCR4,ITGB1,CCR3,CCR4,CCR1,ITGAV,CCR7,CXCR1,CXCR2,CCR2
GO:MF	CXCR chemokine receptor binding	GO:0045236	1.06E-09	8.975282313	18	173	8	18676	IL8,CXCL1,CXCL6,CXCL10,CXCL5,CXCL9,CXCL3,CXCL2
GO:MF	prostanoid receptor activity	GO:0004954	2.33E-09	8.633253308	11	378	8	18676	PTGER2,PTGIR,PTGER1,PTGER4,PTGER3,TBXA2R,PTGDR2,PTGFR
GO:MF	growth factor binding	GO:0019838	3.31E-09	8.480581247	138	379	20	18676	IL1RN,IL6R,THBS1,ITGB3,COL1A2,PDGFB,SHC1,COL3A1,LTBP1,PDGFA,TGFBR1,IL1R1,ITGAV,IL6ST,COL5A1,FLT1,TGFB3,ENG,TGFBR2,IGFBP1
GO:MF	tumor necrosis factor receptor superfamily binding	GO:0032813	5.27E-09	8.278509781	49	374	13	18676	LTB,BID,TRAF2,TNF,TRADD,MYD88,LTA,STAT1,FASLG,RIPK1,TNFSF14,CD40LG,NGF
GO:MF	chemoattractant activity	GO:0042056	7.31E-09	8.136273282	37	310	11	18676	VEGFA,HMGB1,MIF,CXCL10,CCL3,PDGFB,WNT5A,HMGB2,CCL5,CCL16,HGF
GO:MF	collagen binding	GO:0005518	1.93E-08	7.715309337	70	281	13	18676	MMP9,THBS1,PDGFB,SERPINH1,SMAD7,ITGA3,PDGFA,CTSB,ITGB1,ITGA2,SMAD4,MMP13,ITGA1
GO:MF	MAP kinase kinase activity	GO:0004708	3.89E-08	7.410314237	18	271	8	18676	MAP3K9,MAP2K6,MAP2K4,MAPKAPK5,MAP2K1,MAPK14,MAPK3,MAPK1
GO:MF	prostaglandin receptor activity	GO:0004955	8.52E-08	7.069503468	10	378	7	18676	PTGER2,PTGIR,PTGER1,PTGER4,PTGER3,PTGDR2,PTGFR
GO:MF	interleukin-1 receptor binding	GO:0005149	1.03E-07	6.989193382	17	329	8	18676	IL1RN,IL1RAP,TLR9,IL1B,MYD88,TLR5,TOLLIP,IL1A
GO:MF	transforming growth factor beta receptor binding	GO:0005160	2.94E-07	6.53150433	25	360	9	18676	SMAD6,SMAD7,TGFBR1,TGFB1,SMAD2,TGFB2,TGFB3,ENG,TGFBR2
GO:MF	pattern recognition receptor activity	GO:0038187	1.98E-06	5.70321454	24	315	8	18676	NOD1,TLR7,NOD2,TLR9,TLR2,TLR8,TLR4,LY96
GO:MF	type I transforming growth factor beta receptor binding	GO:0034713	2.24E-06	5.650303451	9	360	6	18676	SMAD6,SMAD7,SMAD2,TGFB3,ENG,TGFBR2
GO:MF	NAD+ nucleosidase activity	GO:0003953	2.63E-06	5.580060159	16	326	7	18676	IL1RAP,TLR2,IL1R1,IL18RAP,TLR4,TLR1,TLR6
GO:MF	NAD+ nucleotidase, cyclic ADP-ribose generating	GO:0061809	2.63E-06	5.580060159	16	326	7	18676	IL1RAP,TLR2,IL1R1,IL18RAP,TLR4,TLR1,TLR6
GO:MF	NAD(P)+ nucleosidase activity	GO:0050135	2.63E-06	5.580060159	16	326	7	18676	IL1RAP,TLR2,IL1R1,IL18RAP,TLR4,TLR1,TLR6
GO:MF	tumor necrosis factor receptor binding	GO:0005164	3.10E-06	5.509123387	32	354	9	18676	LTB,TRAF2,TNF,TRADD,LTA,STAT1,FASLG,TNFSF14,CD40LG
GO:MF	C-C chemokine receptor activity	GO:0016493	3.20E-06	5.494575701	23	352	8	18676	CXCR4,CCR3,CCR4,CCR1,CCR7,CXCR1,CXCR2,CCR2
GO:MF	C-C chemokine binding	GO:0019957	4.72E-06	5.325639171	24	352	8	18676	CXCR4,CCR3,CCR4,CCR1,CCR7,CXCR1,CXCR2,CCR2
GO:MF	protein serine/threonine/tyrosine kinase activity	GO:0004712	6.45E-06	5.19016337	44	271	9	18676	MAP3K9,AKT1,MAP2K6,MAP2K4,MAPKAPK5,MAP2K1,MAPK14,MAPK3,MAPK1
GO:MF	CCR1 chemokine receptor binding	GO:0031726	6.82E-06	5.166396557	6	343	5	18676	CCL3,CCL4,CCL7,CCL5,CCL23
GO:MF	protease binding	GO:0002020	7.92E-06	5.101228914	133	382	16	18676	SERPINE1,TIMP1,ITGB3,TNF,COL1A2,RIPK2,COL3A1,ITGA3,ITGB1,TNFAIP3,IL1R1,ITGAV,TIMP4,TIMP2,TIMP3,TP53
GO:MF	chemokine receptor activity	GO:0004950	9.71E-06	5.012753023	26	352	8	18676	CXCR4,CCR3,CCR4,CCR1,CCR7,CXCR1,CXCR2,CCR2
GO:MF	G protein-coupled chemoattractant receptor activity	GO:0001637	9.71E-06	5.012753023	26	352	8	18676	CXCR4,CCR3,CCR4,CCR1,CCR7,CXCR1,CXCR2,CCR2
GO:MF	CCR5 chemokine receptor binding	GO:0031730	1.20E-05	4.921862451	8	247	5	18676	CCL3,STAT1,STAT3,CCL4,CCL5
GO:MF	Toll-like receptor binding	GO:0035325	1.30E-05	4.886525866	12	326	6	18676	TLR2,MYD88,TOLLIP,LY96,TLR1,TLR6
GO:MF	MAP kinase kinase kinase activity	GO:0004709	1.43E-05	4.843479268	26	236	7	18676	MAP3K9,RIPK2,RAF1,MAP3K7,MAP3K1,MAP3K5,RIPK1
GO:MF	SMAD binding	GO:0046332	1.73E-05	4.763084863	78	360	12	18676	SMAD6,PARP1,COL1A2,SMAD7,MEF2A,TGFBR1,TGIF1,SMAD4,SMAD2,FOS,JUN,TGFBR2
GO:MF	virus receptor activity	GO:0001618	3.46E-05	4.461551636	76	317	11	18676	ITGB6,ITGB5,ITGB3,CXCR4,ITGB1,CD86,ITGA2,CD4,CD55,ITGAV,MRC1
GO:MF	exogenous protein binding	GO:0140272	3.97E-05	4.401152896	77	317	11	18676	ITGB6,ITGB5,ITGB3,CXCR4,ITGB1,CD86,ITGA2,CD4,CD55,ITGAV,MRC1
GO:MF	activating transcription factor binding	GO:0033613	4.10E-05	4.387026811	83	365	12	18676	MYC,MEF2A,CREB1,RELA,MEF2D,HDAC4,SMAD2,ATF2,FOS,NFE2L2,JUN,MEF2C
GO:MF	ubiquitin-like protein ligase binding	GO:0044389	4.71E-05	4.327293084	314	258	19	18676	BID,SMAD6,DAXX,CHEK2,TRAF2,CXCR4,SQSTM1,SMAD7,BECN1,CEBPB,STAT2,RELA,STAT1,HIF1A,CLU,RIPK1,HSP90AA1,CD40,SMAD2
GO:MF	fibronectin binding	GO:0001968	6.18E-05	4.209072758	28	269	7	18676	VEGFA,THBS1,ITGB3,ITGA3,ITGB1,SFRP2,ITGAV
GO:MF	prostaglandin E receptor activity	GO:0004957	7.73E-05	4.111548312	5	242	4	18676	PTGER2,PTGER1,PTGER4,PTGER3
GO:MF	histone acetyltransferase binding	GO:0035035	0.000131311	3.881697901	27	187	6	18676	CEBPB,MEF2A,CREB1,STAT1,HIF1A,SP1
GO:MF	transforming growth factor beta binding	GO:0050431	0.000138317	3.859124766	24	360	7	18676	THBS1,LTBP1,TGFBR1,ITGAV,TGFB3,ENG,TGFBR2
GO:MF	RNA-directed DNA polymerase activity	GO:0003964	0.000171557	3.765591107	6	225	4	18676	TERT,DKC1,TERF1,TEP1
GO:MF	telomerase activity	GO:0003720	0.000171557	3.765591107	6	225	4	18676	TERT,DKC1,TERF1,TEP1
GO:MF	serine-type endopeptidase activity	GO:0004252	0.000183142	3.737211813	171	371	16	18676	CFB,C2,MMP9,PLAU,GZMB,PLAT,MMP3,C1R,MASP2,HGF,MMP8,C1S,MMP2,PLG,CFD,MASP1
GO:MF	platelet-derived growth factor binding	GO:0048407	0.000227002	3.643970563	11	294	5	18676	COL1A2,PDGFB,COL3A1,PDGFA,COL5A1
GO:MF	histone deacetylase binding	GO:0042826	0.000247128	3.607078668	116	249	11	18676	PARP1,CEBPB,RAD9A,MEF2A,RELA,HIF1A,MAPK8,SP1,MEF2D,HDAC4,HSP90AA1
GO:MF	glycosaminoglycan binding	GO:0005539	0.000255091	3.593305053	238	380	19	18676	VEGFA,BMP7,CXCL6,NOD1,CXCL10,THBS1,NOD2,TLR2,TREM2,CCL8,CCL7,NLRP3,COL5A1,THBS2,KNG1,CCL23,ENG,TGFBR2,DCN
GO:MF	platelet-derived growth factor receptor binding	GO:0005161	0.000286256	3.543245988	15	213	5	18676	VEGFA,ITGB3,PDGFB,PDGFA,IL1R1
GO:MF	peptidase regulator activity	GO:0061134	0.00040029	3.397625747	224	376	18	18676	BIRC5,SERPINE1,NOD1,TIMP1,SERPINH1,BIRC2,TNFSF14,C5,SFRP2,C3,AGT,C4A,KNG1,TIMP4,TIMP2,TIMP3,NGF,CAV1
GO:MF	I-SMAD binding	GO:0070411	0.000497272	3.303405891	14	258	5	18676	SMAD6,SMAD7,TGFBR1,SMAD4,SMAD2
GO:MF	serine-type peptidase activity	GO:0008236	0.000705321	3.151613289	189	371	16	18676	CFB,C2,MMP9,PLAU,GZMB,PLAT,MMP3,C1R,MASP2,HGF,MMP8,C1S,MMP2,PLG,CFD,MASP1
GO:MF	endopeptidase regulator activity	GO:0061135	0.000730293	3.136503057	188	374	16	18676	BIRC5,SERPINE1,TIMP1,SERPINH1,BIRC2,TNFSF14,C5,SFRP2,C3,AGT,C4A,KNG1,TIMP4,TIMP2,TIMP3,NGF
GO:MF	complement binding	GO:0001848	0.00078236	3.106593287	21	335	6	18676	CFB,ITGB2,CRP,C8A,MASP2,C4A
GO:MF	R-SMAD binding	GO:0070412	0.000857455	3.066788524	22	323	6	18676	SMAD6,PARP1,SMAD4,SMAD2,FOS,JUN
GO:MF	serine hydrolase activity	GO:0017171	0.000930495	3.031286069	193	371	16	18676	CFB,C2,MMP9,PLAU,GZMB,PLAT,MMP3,C1R,MASP2,HGF,MMP8,C1S,MMP2,PLG,CFD,MASP1
GO:MF	calcium-dependent protein serine/threonine kinase activity	GO:0009931	0.001486637	2.827795072	23	338	6	18676	CCL3,MKNK1,MAPKAPK5,MAPKAPK2,PRKCA,PRKCB
GO:MF	endopeptidase inhibitor activity	GO:0004866	0.001539755	2.812548485	176	374	15	18676	BIRC5,SERPINE1,TIMP1,SERPINH1,BIRC2,TNFSF14,C5,C3,AGT,C4A,KNG1,TIMP4,TIMP2,TIMP3,NGF
GO:MF	coreceptor activity	GO:0015026	0.001601573	2.795453387	47	359	8	18676	ITGB3,CXCR4,ITGB1,CD86,CD4,ITGAV,LY96,ENG
GO:MF	peptidoglycan binding	GO:0042834	0.001848323	2.733222169	18	253	5	18676	NOD1,NOD2,TLR2,TREM2,NLRP3
GO:MF	amyloid-beta binding	GO:0001540	0.001930195	2.714398719	83	350	10	18676	TLR2,ITGB2,TREM2,CLU,ITGA2,C1QA,TLR4,TGFB2,TLR6,AGER
GO:MF	calcium-dependent protein kinase activity	GO:0010857	0.001952116	2.709494463	24	338	6	18676	CCL3,MKNK1,MAPKAPK5,MAPKAPK2,PRKCA,PRKCB
GO:MF	hydrolase activity, hydrolyzing N-glycosyl compounds	GO:0016799	0.002085543	2.680780935	38	326	7	18676	IL1RAP,TLR2,IL1R1,IL18RAP,TLR4,TLR1,TLR6
GO:MF	ubiquitin protein ligase binding	GO:0031625	0.002206057	2.656383366	296	258	16	18676	BID,SMAD6,DAXX,CHEK2,TRAF2,CXCR4,SQSTM1,SMAD7,BECN1,RELA,HIF1A,CLU,RIPK1,HSP90AA1,CD40,SMAD2
GO:MF	RNA polymerase II-specific DNA-binding transcription factor binding	GO:0061629	0.00225839	2.646201087	281	338	18	18676	OASL,DAXX,PARP1,HSPB1,CEBPB,CREB1,RELA,STAT1,HIF1A,STAT3,SP1,MAPK14,ATF2,ARNT,FOS,NFE2L2,JUN,PRKCB
GO:MF	protein threonine kinase activity	GO:0106311	0.002330142	2.632617657	248	146	11	18676	CHEK1,AKT1,CHEK2,ATR,RIPK2,ROCK2,RAF1,LIMK1,MKNK1,MAPKAPK5,RPS6KA5
GO:MF	peptidase inhibitor activity	GO:0030414	0.002331968	2.632277449	182	374	15	18676	BIRC5,SERPINE1,TIMP1,SERPINH1,BIRC2,TNFSF14,C5,C3,AGT,C4A,KNG1,TIMP4,TIMP2,TIMP3,NGF
GO:MF	protein serine kinase activity	GO:0106310	0.002421688	2.615881759	249	146	11	18676	CHEK1,AKT1,CHEK2,ATR,RIPK2,ROCK2,RAF1,LIMK1,MKNK1,MAPKAPK5,RPS6KA5
GO:MF	type II transforming growth factor beta receptor binding	GO:0005114	0.002550928	2.593301822	7	359	4	18676	TGFBR1,TGFB2,TGFB3,ENG
GO:MF	opsonin binding	GO:0001846	0.002652945	2.576271818	15	335	5	18676	ITGB2,CRP,ITGAV,MASP2,C4A
GO:MF	phosphatase binding	GO:0019902	0.003764124	2.424336107	198	313	14	18676	AKT1,TRAF2,PTK2,STAT1,STAT3,HSP90B1,GRB2,MAP3K5,MAPK14,MAPK3,SMAD2,MAPK1,ITGA1,TERF2IP
GO:MF	death domain binding	GO:0070513	0.004347323	2.361778083	11	236	4	18676	BCL2L1,TRADD,MCL1,RIPK1
GO:MF	kinase activator activity	GO:0019209	0.008517315	2.069697301	91	377	10	18676	HMGB1,DAXX,GREM1,EPO,MAP2K1,TGFB1,CCL5,IL2,IGF2,NRG1
GO:MF	extracellular matrix binding	GO:0050840	0.00857968	2.066528893	56	269	7	18676	VEGFA,THBS1,ITGB3,ITGA3,ITGB1,ITGA2,ITGAV
GO:MF	metalloendopeptidase inhibitor activity	GO:0008191	0.009040967	2.04378514	17	374	5	18676	TIMP1,TIMP4,TIMP2,TIMP3,NGF
GO:MF	low-density lipoprotein particle binding	GO:0030169	0.009157568	2.038219845	17	175	4	18676	THBS1,CDH13,TREM2,CRP
GO:MF	protein N-terminus binding	GO:0047485	0.009804051	2.008594443	111	382	11	18676	TERT,DAXX,PARP1,GADD45A,RELA,MAP2K1,TGFB1,BIRC2,ATM,DCN,TP53
GO:MF	mitogen-activated protein kinase kinase kinase binding	GO:0031435	0.010247915	1.989364494	18	360	5	18676	TRAF2,MAP2K4,CDC42,MAPK1,TGFBR2
GO:MF	vascular endothelial growth factor receptor 2 binding	GO:0043184	0.011414447	1.942545118	9	118	3	18676	VEGFA,ITGB3,GREM1
GO:MF	core promoter sequence-specific DNA binding	GO:0001046	0.013758675	1.861423394	43	382	7	18676	MYC,CEBPB,RELA,STAT1,NR3C1,FOS,TP53
GO:MF	CARD domain binding	GO:0050700	0.014918773	1.826266881	15	74	3	18676	NOD1,NOD2,RIPK2
GO:MF	telomeric DNA binding	GO:0042162	0.015302612	1.815234446	36	313	6	18676	BLM,TERT,TERF1,WRN,TINF2,TERF2IP
GO:MF	C-X3-C chemokine binding	GO:0019960	0.016435283	1.784222811	5	269	3	18676	ITGB3,ITGB1,ITGAV
GO:MF	collagen binding involved in cell-matrix adhesion	GO:0098639	0.018725113	1.727575552	5	281	3	18676	ITGB1,ITGA2,ITGA1
GO:MF	G protein-coupled peptide receptor activity	GO:0008528	0.020907799	1.679691688	148	367	12	18676	CXCR4,LTB4R2,CYSLTR1,CCR3,CCR4,CCR1,CCR7,CXCR1,CXCR2,LTB4R,CCR2,CYSLTR2
GO:MF	death receptor binding	GO:0005123	0.021557461	1.666402384	20	374	5	18676	BID,MYD88,FASLG,RIPK1,NGF
GO:MF	protein tyrosine kinase binding	GO:1990782	0.02183714	1.660804241	100	382	10	18676	SQSTM1,SHC1,TREM2,TRADD,MAP3K7,ITGB1,CD4,HSP90AA1,NRG1,TP53
GO:MF	lipopolysaccharide immune receptor activity	GO:0001875	0.026335466	1.579458997	5	315	3	18676	TLR2,TLR4,LY96
GO:MF	four-way junction DNA binding	GO:0000400	0.02717203	1.565877921	17	231	4	18676	BLM,HMGB1,HMGB2,WRN
GO:MF	peptide receptor activity	GO:0001653	0.027178192	1.565779441	152	367	12	18676	CXCR4,LTB4R2,CYSLTR1,CCR3,CCR4,CCR1,CCR7,CXCR1,CXCR2,LTB4R,CCR2,CYSLTR2
GO:MF	repressing transcription factor binding	GO:0070491	0.029374612	1.532027863	73	248	7	18676	HMGB1,MYC,RELA,STAT1,STAT3,SP1,HDAC4
GO:MF	protein kinase activator activity	GO:0030295	0.030626674	1.513900168	85	377	9	18676	HMGB1,DAXX,GREM1,EPO,MAP2K1,TGFB1,CCL5,IGF2,NRG1
GO:MF	MHC class II protein complex binding	GO:0023026	0.036384653	1.439081761	17	249	4	18676	HLA-DRB1,HLA-DRA,CD4,HSP90AA1
GO:MF	bubble DNA binding	GO:0000405	0.042158512	1.375114727	8	31	2	18676	BLM,HMGB1
GO:MF	heparin binding	GO:0008201	0.043658245	1.359933726	168	49	5	18676	VEGFA,BMP7,CXCL6,CXCL10,THBS1
GO:MF	C-X-C chemokine binding	GO:0019958	0.043665735	1.359859226	6	297	3	18676	HMGB1,CXCR1,CXCR2
GO:MF	transforming growth factor beta-activated receptor activity	GO:0005024	0.048063489	1.318184703	13	360	4	18676	LTBP1,TGFBR1,ENG,TGFBR2
GO:MF	vascular endothelial growth factor receptor binding	GO:0005172	0.048333181	1.315754618	14	118	3	18676	VEGFA,ITGB3,GREM1
GO:BP	myeloid leukocyte migration	GO:0097529	2.85E-51	50.54467294	221	352	62	18117	IL8,VEGFA,CXCL1,IL6R,CCL20,SERPINE1,CXCL6,HMGB1,MIF,CXCL10,THBS1,CCL11,CXCL5,CCL3,NOD2,CXCL9,PDGFB,EDN1,IL6,ITGB2,CXCL3,IL23A,CCL17,TREM2,GREM1,CCL25,PTK2,CCL2,CSF1,MYD88,CCL8,CXCL2,C3AR1,PLCB1,CCL4,CCL13,IL1R1,CCL7,PTGER4,C5,CCL5,MAPK3,CCR1,MAPK1,CCL16,CCR7,ITGA1,CCL24,IL4,MMP14,IL17A,CXCR1,CXCR2,TGFB2,CCL1,CCL19,FLT1,CXCL12,CCL22,CCL23,AGER,CCR2
GO:BP	response to lipopolysaccharide	GO:0032496	7.21E-51	50.14199194	338	380	74	18117	IL8,CXCL1,SERPINE1,CXCL6,HMGB1,AKT1,SMAD6,CXCL10,CXCL5,TNF,IL10,CCL3,NOD2,RIPK2,IL18,CXCL9,EDN1,IL6,TLR2,IL12A,CXCL3,TREM2,CEBPB,IL1B,CCL2,MYD88,LTA,RELA,PTGIR,IRF3,CXCL2,MAPK8,EPO,CD86,TNFAIP3,WNT5A,PTGER1,FASLG,HMGB2,TLR5,GSTP1,MAPK14,ADM,CSF3,MAPKAPK2,PTGER4,IL12B,CCL5,MAPK3,CD40,NLRP3,RHOA,CD55,TBXA2R,MAPK1,CCR7,ARG1,PRKCA,TLR4,FOS,IL13,NOS2,NFKB1,LY96,MRC1,JUN,IL1A,PTGS2,CSF2,TIMP4,IL23R,MEF…
GO:BP	leukocyte chemotaxis	GO:0030595	8.98E-48	47.04663658	227	352	60	18117	IL8,VEGFA,CXCL1,IL6R,CCL20,SERPINE1,CXCL6,HMGB1,MIF,CXCL10,ALOX5,THBS1,CCL11,CXCL5,IL10,CCL3,NOD2,CXCR4,CXCL9,PDGFB,EDN1,IL6,IL12A,ITGB2,CXCL3,IL23A,CCL17,GREM1,CCL25,PTK2,CCL2,CSF1,CCL8,CXCL2,C3AR1,WNT5A,CCL4,CCL13,CCL7,TNFSF14,C5,CCL5,MAPK3,CCR1,MAPK1,CCL16,CCR7,ITGA1,CCL24,IL4,CXCR1,CXCR2,TGFB2,CCL1,CCL19,FLT1,CXCL12,CCL22,CCL23,CCR2
GO:BP	cell chemotaxis	GO:0060326	4.34E-47	46.36232852	310	372	68	18117	IL8,VEGFA,CXCL1,IL6R,CCL20,SERPINE1,CXCL6,HMGB1,MIF,CXCL10,ALOX5,THBS1,CCL11,CXCL5,IL10,CCL3,NOD2,CXCR4,CXCL9,HSPB1,PDGFB,EDN1,IL6,IL12A,ITGB2,CXCL3,IL23A,CCL17,GREM1,CCL25,PTK2,CCL2,CSF1,CCL8,CXCL2,C3AR1,WNT5A,CCL4,CCL13,CCR3,HMGB2,CCR4,CCL7,GSTP1,TNFSF14,C5,CCL5,MAPK3,CCR1,MAPK1,CCL16,CCR7,ITGA1,CCL24,IL4,CXCR1,CXCR2,TGFB2,CCL1,CCL19,HGF,FLT1,CXCL12,CCL22,CCL23,CCR2,ENG,CCL21
GO:BP	cellular response to molecule of bacterial origin	GO:0071219	1.56E-43	42.80742697	214	341	55	18117	IL8,CXCL1,SERPINE1,CXCL6,HMGB1,AKT1,CXCL10,CXCL5,TNF,IL10,CCL3,NOD2,RIPK2,IL18,CXCL9,IL6,TLR2,CXCL3,TREM2,CEBPB,IL1B,CCL2,MYD88,RELA,IRF3,CXCL2,MAPK8,CD86,TNFAIP3,WNT5A,HMGB2,TLR5,GSTP1,MAPK14,CSF3,IL12B,CCL5,MAPK3,CD40,NLRP3,RHOA,CD55,TBXA2R,MAPK1,ARG1,PRKCA,TLR4,NOS2,NFKB1,LY96,TLR1,MRC1,TLR6,IL1A,CSF2
GO:BP	cellular response to lipopolysaccharide	GO:0071222	2.97E-41	40.52746618	200	341	52	18117	IL8,CXCL1,SERPINE1,CXCL6,HMGB1,AKT1,CXCL10,CXCL5,TNF,IL10,CCL3,NOD2,RIPK2,IL18,CXCL9,IL6,TLR2,CXCL3,CEBPB,IL1B,CCL2,MYD88,RELA,IRF3,CXCL2,MAPK8,CD86,TNFAIP3,WNT5A,HMGB2,TLR5,GSTP1,MAPK14,CSF3,IL12B,CCL5,MAPK3,CD40,NLRP3,RHOA,CD55,TBXA2R,MAPK1,ARG1,PRKCA,TLR4,NOS2,NFKB1,LY96,MRC1,IL1A,CSF2
GO:BP	cellular response to biotic stimulus	GO:0071216	8.53E-41	40.06925548	238	341	55	18117	IL8,CXCL1,SERPINE1,CXCL6,HMGB1,AKT1,CXCL10,CXCL5,TNF,IL10,CCL3,NOD2,RIPK2,IL18,CXCL9,IL6,TLR2,CXCL3,TREM2,CEBPB,IL1B,CCL2,MYD88,RELA,IRF3,CXCL2,MAPK8,CD86,TNFAIP3,WNT5A,HMGB2,TLR5,GSTP1,MAPK14,CSF3,IL12B,CCL5,MAPK3,CD40,NLRP3,RHOA,CD55,TBXA2R,MAPK1,ARG1,PRKCA,TLR4,NOS2,NFKB1,LY96,TLR1,MRC1,TLR6,IL1A,CSF2
GO:BP	granulocyte migration	GO:0097530	1.59E-39	38.79943467	151	343	46	18117	IL8,VEGFA,CXCL1,CCL20,CXCL6,CXCL10,THBS1,CCL11,CXCL5,CCL3,NOD2,CXCL9,EDN1,ITGB2,CXCL3,IL23A,CCL17,CCL25,PTK2,CCL2,CSF1,MYD88,CCL8,CXCL2,C3AR1,CCL4,CCL13,IL1R1,CCL7,PTGER4,CCL5,MAPK3,MAPK1,CCL16,CCR7,ITGA1,CCL24,IL4,IL17A,CXCR1,CXCR2,TGFB2,CCL1,CCL19,CCL22,CCL23
GO:BP	regulation of leukocyte migration	GO:0002685	3.31E-39	38.47976401	211	352	52	18117	IL8,VEGFA,IL6R,CCL20,SERPINE1,HMGB1,AKT1,MIF,CXCL10,THBS1,TNF,CCL3,NOD2,EDN1,IL6,IL12A,IL23A,TREM2,GREM1,CCL25,PTK2,CCL2,CSF1,HMOX1,MYD88,CCL8,C3AR1,PLCB1,WNT5A,CCL4,ITGA2,IL1R1,TGFB1,CCL7,PTGER4,TNFSF14,C5,CCL5,MAPK3,RHOA,CCR1,MAPK1,CCR7,CCL24,IL4,MMP14,CCL1,CCL19,KITLG,CXCL12,AGER,CCR2
GO:BP	mononuclear cell migration	GO:0071674	4.53E-39	38.3435138	191	372	51	18117	IL6R,CCL20,SERPINE1,HMGB1,AKT1,CXCL10,ALOX5,THBS1,CCL11,TNF,CCL3,CXCR4,PDGFB,IL6,IL12A,CCL17,GREM1,CCL25,PTK2,CCL2,CSF1,CCL8,C3AR1,PLCB1,WNT5A,CCL4,CCL13,CDC42,TGFB1,CCL7,TNFSF14,CCL5,MAPK3,RHOA,CCR1,MAPK1,CCL16,CCR7,CCL24,IL4,CXCR1,CXCR2,CCL1,CCL19,FLT1,CXCL12,CCL22,CCL23,AGER,CCR2,CCL21
GO:BP	chemokine-mediated signaling pathway	GO:0070098	7.10E-38	37.14856279	87	372	38	18117	IL8,CXCL1,CCL20,CXCL6,CXCL10,CCL11,CXCL5,CCL3,CXCR4,CXCL9,EDN1,CXCL3,CCL17,TREM2,CCL25,CCL2,HIF1A,CCL8,CXCL2,CCL4,CCL13,CCR3,CCR4,CCL7,CCL5,CCR1,CCL16,CCR7,CCL24,CXCR1,CXCR2,CCL1,CCL19,CXCL12,CCL22,CCL23,CCR2,CCL21
GO:BP	regulation of leukocyte proliferation	GO:0070663	8.46E-38	37.07269686	251	365	55	18117	BCL6,HMGB1,HLA-DRB1,IRF1,MIF,IL10,TLR9,RIPK2,IL18,IL6,IL12A,IL15,IL23A,GREM1,PTK2,CEBPB,IL1B,IL7,CSF1,MYD88,CCL8,CRP,EPO,CD86,TNFAIP3,CD4,TGFB1,GSTP1,IL12B,CCL5,MAPK3,CD40,IGF1,TYROBP,CD55,MAPK1,IL5,ARG1,IL4,ATM,TLR4,IL6ST,IL21,IL13,CCL19,KITLG,IL2,IL1A,IL23R,IGF2,AGER,CCR2,CD40LG,TGFBR2,MEF2C
GO:BP	granulocyte chemotaxis	GO:0071621	1.03E-37	36.98916974	126	343	42	18117	IL8,VEGFA,CXCL1,CCL20,CXCL6,CXCL10,THBS1,CCL11,CXCL5,CCL3,NOD2,CXCL9,EDN1,ITGB2,CXCL3,IL23A,CCL17,CCL25,PTK2,CCL2,CSF1,CCL8,CXCL2,C3AR1,CCL4,CCL13,CCL7,CCL5,MAPK3,MAPK1,CCL16,CCR7,ITGA1,CCL24,IL4,CXCR1,CXCR2,TGFB2,CCL1,CCL19,CCL22,CCL23
GO:BP	cellular response to chemokine	GO:1990869	3.38E-37	36.47091155	97	372	39	18117	IL8,CXCL1,CCL20,CXCL6,CXCL10,CCL11,CXCL5,CCL3,CXCR4,CXCL9,EDN1,CXCL3,CCL17,TREM2,CCL25,CCL2,HIF1A,CCL8,CXCL2,CCL4,CCL13,CCR3,CCR4,CCL7,CCL5,RHOA,CCR1,CCL16,CCR7,CCL24,CXCR1,CXCR2,CCL1,CCL19,CXCL12,CCL22,CCL23,CCR2,CCL21
GO:BP	response to chemokine	GO:1990868	3.38E-37	36.47091155	97	372	39	18117	IL8,CXCL1,CCL20,CXCL6,CXCL10,CCL11,CXCL5,CCL3,CXCR4,CXCL9,EDN1,CXCL3,CCL17,TREM2,CCL25,CCL2,HIF1A,CCL8,CXCL2,CCL4,CCL13,CCR3,CCR4,CCL7,CCL5,RHOA,CCR1,CCL16,CCR7,CCL24,CXCR1,CXCR2,CCL1,CCL19,CXCL12,CCL22,CCL23,CCR2,CCL21
GO:BP	leukocyte proliferation	GO:0070661	7.57E-36	35.12070001	325	365	59	18117	BCL6,HMGB1,HLA-DRB1,IRF1,MIF,IL10,TLR9,RIPK2,IL18,IL6,IL12A,IL15,IL23A,TREM2,GREM1,PTK2,CEBPB,IL1B,IL7,CSF1,MYD88,CCL8,CLU,CRP,EPO,CD86,TNFAIP3,CD4,IFNB1,TGFB1,GSTP1,IL12B,TNFSF14,CCL5,MAPK3,CD40,IGF1,TYROBP,CD55,MAPK1,IL5,ARG1,IL4,ATM,TLR4,IL6ST,IL21,IL13,CCL19,KITLG,IL2,IL1A,IL23R,IGF2,AGER,CCR2,CD40LG,TGFBR2,MEF2C
GO:BP	activation of protein kinase activity	GO:0032147	1.49E-34	33.82680707	331	377	59	18117	VEGFA,GADD45G,IL6R,HMGB1,MAP3K9,AKT1,NOD1,THBS1,DAXX,TRAF2,ITGB3,TNF,NOD2,CXCR4,RIPK2,GADD45A,IL18,RAF1,MAP2K6,PDGFB,IL23A,MAP2K4,SHC1,GREM1,IL1B,TLR3,MAP3K7,TXN,MAPKAPK5,TGFBR1,EPO,CD86,MAP2K1,WNT5A,MAP3K1,MAP3K5,MAPK14,MAPKAPK2,RIPK1,IL12B,C5,CCL5,MAPK3,IGF1,MAPK1,ITGA1,IL4,AGT,TLR4,TGFB2,CCL19,HGF,TGFB3,TLR6,IL23R,CD40LG,TGFBR2,NGF,NRG1
GO:BP	positive regulation of leukocyte migration	GO:0002687	1.86E-34	33.7298304	137	372	42	18117	IL8,VEGFA,IL6R,CCL20,SERPINE1,HMGB1,CXCL10,THBS1,TNF,CCL3,EDN1,IL6,IL12A,IL23A,TREM2,PTK2,CSF1,CCL8,C3AR1,WNT5A,CCL4,ITGA2,IL1R1,TGFB1,CCL7,TNFSF14,CCL5,MAPK3,RHOA,CCR1,MAPK1,CCR7,CCL24,IL4,MMP14,CCL1,CCL19,KITLG,CXCL12,AGER,CCR2,CCL21
GO:BP	positive regulation of cell-cell adhesion	GO:0022409	6.30E-33	32.20086281	284	376	54	18117	PLAUR,BCL6,BMP7,HMGB1,AKT1,HLA-DRB1,ALOX5,TNF,IL10,NOD2,RIPK2,IL18,IL6,IL12A,ITGB2,IL15,IL23A,SMAD7,IL1B,IL7,CCL2,RELA,EPO,CD86,WNT5A,HLA-DRA,CD4,GRB2,CDC42,TGFB1,IL12B,TNFSF14,CCL5,NLRP3,IGF1,RHOA,CD55,CCR7,IL4,IL6ST,IL21,CCL19,IL2,IL1A,IFNG,IL23R,IGF2,AGER,CCR2,CD40LG,TGFBR2,CCL21,ALOX15,CAV1
GO:BP	positive regulation of leukocyte proliferation	GO:0070665	2.67E-32	31.57383431	155	365	42	18117	BCL6,HMGB1,MIF,TLR9,RIPK2,IL18,IL6,IL12A,IL15,IL23A,PTK2,IL1B,IL7,CSF1,MYD88,EPO,CD86,CD4,IL12B,CCL5,MAPK3,CD40,IGF1,CD55,MAPK1,IL5,IL4,TLR4,IL6ST,IL21,IL13,CCL19,KITLG,IL2,IL1A,IL23R,IGF2,AGER,CCR2,CD40LG,TGFBR2,MEF2C
GO:BP	cellular response to environmental stimulus	GO:0104004	5.90E-32	31.22901371	339	359	56	18117	CHEK1,SLC2A1,MMP9,BLM,ITGB6,RAD51,AKT1,IRF1,BCL2L1,CHEK2,TIMP1,TLR7,PARP1,ATR,GADD45A,MYC,MAP2K4,IL1B,TLR3,ELK1,RAD9A,MYD88,ATF4,NOX1,RELB,MAPK8,EPO,HRAS,ITGA2,MAP3K1,GRB2,TLR5,TGFB1,MMP3,MAPK14,TLR8,WRN,PTGER4,GNB1,TNFSF14,HDAC4,MAPK3,CD40,SFRP2,HUS1,GNGT1,GCLC,AGT,ATM,TLR4,IL13,NFKB1,PTGS2,MMP2,FAS,ENG
GO:BP	cellular response to abiotic stimulus	GO:0071214	5.90E-32	31.22901371	339	359	56	18117	CHEK1,SLC2A1,MMP9,BLM,ITGB6,RAD51,AKT1,IRF1,BCL2L1,CHEK2,TIMP1,TLR7,PARP1,ATR,GADD45A,MYC,MAP2K4,IL1B,TLR3,ELK1,RAD9A,MYD88,ATF4,NOX1,RELB,MAPK8,EPO,HRAS,ITGA2,MAP3K1,GRB2,TLR5,TGFB1,MMP3,MAPK14,TLR8,WRN,PTGER4,GNB1,TNFSF14,HDAC4,MAPK3,CD40,SFRP2,HUS1,GNGT1,GCLC,AGT,ATM,TLR4,IL13,NFKB1,PTGS2,MMP2,FAS,ENG
GO:BP	neutrophil chemotaxis	GO:0030593	1.63E-31	30.78813274	103	372	36	18117	IL8,CXCL1,CCL20,CXCL6,CXCL10,CCL11,CXCL5,CCL3,NOD2,CXCL9,EDN1,ITGB2,CXCL3,IL23A,CCL17,CCL25,CCL2,CCL8,CXCL2,C3AR1,CCL4,CCL13,CCL7,CCL5,CCL16,CCR7,ITGA1,CCL24,CXCR1,CXCR2,TGFB2,CCL1,CCL19,CCL22,CCL23,CCL21
GO:BP	regulation of leukocyte cell-cell adhesion	GO:1903037	6.35E-31	30.1969818	338	376	56	18117	BCL6,HMGB1,AKT1,HLA-DRB1,IRF1,ALOX5,TNF,IL10,NOD2,RIPK2,IL18,IL6,IL12A,ITGB2,IL15,IL23A,SMAD7,CCL25,CEBPB,IL1B,IL7,CCL2,RELA,EPO,CD86,HLA-DRA,CD4,GRB2,CDC42,IFNB1,TGFB1,IL12B,TNFSF14,CCL5,NLRP3,IGF1,RHOA,CD55,CCR7,ARG1,IL4,IL6ST,IL21,CCL19,IL2,CXCL12,IL1A,IFNG,IL23R,IGF2,AGER,CCR2,CD40LG,TGFBR2,CCL21,CAV1
GO:BP	neutrophil migration	GO:1990266	6.49E-31	30.18742143	124	372	38	18117	IL8,CXCL1,CCL20,CXCL6,CXCL10,CCL11,CXCL5,CCL3,NOD2,CXCL9,EDN1,ITGB2,CXCL3,IL23A,CCL17,CCL25,CCL2,MYD88,CCL8,CXCL2,C3AR1,CCL4,CCL13,IL1R1,CCL7,CCL5,CCL16,CCR7,ITGA1,CCL24,CXCR1,CXCR2,TGFB2,CCL1,CCL19,CCL22,CCL23,CCL21
GO:BP	response to interleukin-1	GO:0070555	1.22E-30	29.91423918	215	343	45	18117	IL8,IL1RN,IL1RAP,CCL20,NOD1,CCL11,CCL3,NOD2,RIPK2,EDN1,IL6,SQSTM1,CCL17,CCL25,CEBPB,IL1B,CCL2,MAP3K7,MYD88,RPS6KA5,RELA,HIF1A,CCL8,EPO,PLCB1,CCL4,CCL13,IL1R1,CCL7,CCL5,HDAC4,MAPK3,CD40,GCLC,CCL16,CCL24,PRKCA,IL17A,CCL1,CCL19,TOLLIP,NFKB1,IL1A,CCL22,CCL23
GO:BP	regulation of neuron death	GO:1901214	1.37E-30	29.86264828	323	382	55	18117	BIRC5,TERT,AKT1,BCL2L1,DAXX,TRAF2,PARP1,TNF,IL10,CCL3,ITGB2,MAP2K4,NQO1,GCLM,CEBPB,CCL2,ELK1,CSF1,HMOX1,ATF4,MCL1,CREB1,HIF1A,STAT3,CLU,EPO,WNT5A,HRAS,C1QA,FASLG,ATG7,CDC42,MAP3K5,CSF3,CCL5,HDAC4,RHOA,TYROBP,ATF2,GCLC,ITGA1,ATM,TLR4,FOS,ILK,TGFB2,IL13,TGFB3,JUN,TLR6,IFNG,MEF2C,CD34,NGF,TP53
GO:BP	positive regulation of MAP kinase activity	GO:0043406	1.73E-30	29.76091233	234	377	48	18117	VEGFA,GADD45G,MAP3K9,NOD1,THBS1,DAXX,TRAF2,TNF,NOD2,TLR9,CXCR4,RIPK2,GADD45A,MAP2K6,PDGFB,EDN1,MAP2K4,SHC1,IL1B,MAP3K7,MAPKAPK5,PDGFA,MAP2K1,WNT5A,HRAS,MAP3K5,MAPK14,MAPKAPK2,RIPK1,C5,MAPK3,CD40,IGF1,MAPK1,ITGA1,AGT,TLR4,ILK,CCL19,HGF,FLT1,TGFB3,KITLG,TLR6,AGER,CD40LG,MEF2C,NRG1
GO:BP	positive regulation of protein serine/threonine kinase activity	GO:0071902	2.33E-30	29.6323138	316	377	54	18117	VEGFA,GADD45G,MAP3K9,AKT1,NOD1,THBS1,DAXX,TRAF2,TNF,NOD2,TLR9,CXCR4,RIPK2,GADD45A,MAP2K6,PDGFB,EDN1,MAP2K4,SHC1,IL1B,MAP3K7,MAPKAPK5,PDGFA,MAP2K1,WNT5A,HRAS,RAPGEF2,TGFB1,MAP3K5,MAPK14,MAPKAPK2,RIPK1,C5,MAPK3,CD40,IGF1,RHOA,MAPK1,ITGA1,AGT,TLR4,ILK,CCL19,HGF,FLT1,TGFB3,KITLG,TLR6,IFNG,IGF2,AGER,CD40LG,MEF2C,NRG1
GO:BP	regulation of mononuclear cell proliferation	GO:0032944	3.50E-30	29.45571793	232	365	47	18117	BCL6,HMGB1,HLA-DRB1,IRF1,MIF,IL10,TLR9,RIPK2,IL18,IL6,IL12A,IL15,IL23A,CEBPB,IL1B,IL7,CSF1,MYD88,CRP,EPO,CD86,CD4,TGFB1,IL12B,CCL5,CD40,IGF1,TYROBP,CD55,IL5,ARG1,IL4,ATM,TLR4,IL6ST,IL21,IL13,CCL19,IL2,IL1A,IL23R,IGF2,AGER,CCR2,CD40LG,TGFBR2,MEF2C
GO:BP	positive regulation of leukocyte cell-cell adhesion	GO:1903039	6.52E-30	29.18578703	241	376	48	18117	BCL6,HMGB1,AKT1,HLA-DRB1,ALOX5,TNF,NOD2,RIPK2,IL18,IL6,IL12A,ITGB2,IL15,IL23A,IL1B,IL7,CCL2,RELA,EPO,CD86,HLA-DRA,CD4,GRB2,CDC42,TGFB1,IL12B,TNFSF14,CCL5,NLRP3,IGF1,RHOA,CD55,CCR7,IL4,IL6ST,IL21,CCL19,IL2,IL1A,IFNG,IL23R,IGF2,AGER,CCR2,CD40LG,TGFBR2,CCL21,CAV1
GO:BP	response to mechanical stimulus	GO:0009612	1.60E-29	28.79654844	218	380	46	18117	CHEK1,SLC2A1,AKT1,IRF1,CXCL10,THBS1,TLR7,CXCR4,GADD45A,RAF1,EDN1,MAP2K4,PTK2,IL1B,TLR3,MYD88,COL3A1,RELA,STAT1,MAPK8,ITGA2,MAP3K1,TLR5,TGFB1,MAPK14,TLR8,PTGER4,TNFSF14,HDAC4,MAPK3,CD40,RHOA,GCLC,AGT,TLR4,MMP14,FOS,IL13,NFKB1,JUN,CXCL12,PTGS2,FAS,ENG,TGFBR2,DCN
GO:BP	regulation of peptidyl-tyrosine phosphorylation	GO:0050730	2.01E-29	28.69722538	269	382	50	18117	VEGFA,IL6R,IL11,MIF,ITGB3,TNF,NOD2,RIPK2,IL18,PDGFB,IL6,IL12A,ITGB2,IL15,IL23A,SHC1,TREM2,GREM1,IL7,PDGFA,STAT3,EPO,EREG,CD4,CSF3,IL22RA2,IL12B,CCL5,CD40,IGF1,SFRP2,IL3,IL5,IL4,AGT,IL6ST,IL21,IL13,HGF,AREG,KITLG,IL2,TSLP,IFNG,CSF2,IL23R,IGF2,CAV1,NRG1,TP53
GO:BP	extrinsic apoptotic signaling pathway	GO:0097191	3.27E-29	28.48553341	223	377	46	18117	IL6R,SERPINE1,TERT,AKT1,BID,BCL2L1,THBS1,DAXX,TRAF2,TNF,RAF1,IL12A,GCLM,IL1B,TLR3,TRADD,IL7,HMOX1,MCL1,RELA,TGFBR1,TNFAIP3,FASLG,HMGB2,GSTP1,RIPK1,IGF1,SFRP2,ITGAV,GCLC,IL4,AGT,LMNA,TGFB2,HGF,KITLG,IL2,IL1A,IFNG,CSF2,FAS,TIMP3,TNFRSF10C,NGF,CAV1,NRG1
GO:BP	positive regulation of mononuclear cell proliferation	GO:0032946	9.58E-29	28.01874901	142	365	38	18117	BCL6,HMGB1,MIF,TLR9,RIPK2,IL18,IL6,IL12A,IL15,IL23A,IL1B,IL7,CSF1,MYD88,EPO,CD86,CD4,IL12B,CCL5,CD40,IGF1,CD55,IL5,IL4,TLR4,IL6ST,IL21,IL13,CCL19,IL2,IL1A,IL23R,IGF2,AGER,CCR2,CD40LG,TGFBR2,MEF2C
GO:BP	cellular response to interleukin-1	GO:0071347	9.88E-29	28.00502393	185	343	41	18117	IL8,IL1RN,IL1RAP,CCL20,NOD1,CCL11,CCL3,NOD2,RIPK2,EDN1,IL6,SQSTM1,CCL17,CCL25,CEBPB,IL1B,CCL2,MAP3K7,MYD88,RPS6KA5,RELA,HIF1A,CCL8,PLCB1,CCL4,CCL13,IL1R1,CCL7,CCL5,MAPK3,CD40,CCL16,CCL24,IL17A,CCL1,CCL19,TOLLIP,NFKB1,IL1A,CCL22,CCL23
GO:BP	positive regulation of tumor necrosis factor superfamily cytokine production	GO:1903557	1.30E-28	27.8869907	91	352	32	18117	HMGB1,MIF,NOD1,THBS1,CCL3,NOD2,TLR9,RIPK2,HSPB1,IL6,TLR2,IL23A,TLR3,MYD88,STAT3,CLU,CD86,WNT5A,MAPKAPK2,RIPK1,IL12B,TYROBP,TLR4,IL17A,CCL19,LY96,TLR1,IL1A,IFNG,MMP8,AGER,CCR2
GO:BP	positive regulation of chemotaxis	GO:0050921	1.47E-28	27.83305668	141	372	38	18117	IL8,VEGFA,IL6R,SERPINE1,HMGB1,CXCL10,THBS1,CDH13,CCL3,CXCR4,HSPB1,PDGFB,EDN1,IL6,IL12A,IL23A,TREM2,PTK2,CSF1,C3AR1,WNT5A,CCL4,ITGA2,CCR4,CCL7,TNFSF14,CCL5,MAPK3,CCR1,MAPK1,CCR7,IL4,CCL1,CCL19,CXCL12,AGER,CCR2,CCL21
GO:BP	muscle cell proliferation	GO:0033002	1.76E-28	27.75481412	244	377	47	18117	MMP9,IL6R,TERT,AKT1,THBS1,CDH13,TNF,IL10,IL18,PDGFB,EDN1,IL6,IL12A,IL15,ALOX12,HMOX1,MYD88,PTGIR,NOX1,STAT1,STAT3,TGFBR1,TNFAIP3,ITGA2,EREG,MEF2D,GSTP1,MAP3K5,MAPK14,IL12B,CCL5,HDAC4,IGF1,MAPK1,AGT,ILK,TGFB2,IL13,TGFB3,JUN,WNT2,IFNG,PTGS2,MMP2,TGFBR2,MEF2C,NRG1
GO:BP	regulation of MAP kinase activity	GO:0043405	2.80E-28	27.55249198	316	377	52	18117	VEGFA,GADD45G,BMP7,MAP3K9,NOD1,THBS1,DAXX,TRAF2,TNF,NOD2,TLR9,CXCR4,RIPK2,GADD45A,MAP2K6,PDGFB,EDN1,MAP2K4,SHC1,IL1B,MAP3K7,MAPKAPK5,PDGFA,MAP2K1,WNT5A,HRAS,GSTP1,MAP3K5,MAPK14,MAPKAPK2,RIPK1,C5,MAPK3,CD40,IGF1,SFRP2,MAPK1,ITGA1,AGT,TLR4,ILK,CCL19,HGF,FLT1,TGFB3,KITLG,TLR6,AGER,CD40LG,MEF2C,CAV1,NRG1
GO:BP	monocyte chemotaxis	GO:0002548	3.57E-28	27.44746524	67	372	29	18117	IL6R,CCL20,SERPINE1,HMGB1,CXCL10,CCL11,CCL3,PDGFB,IL6,CCL17,GREM1,CCL25,CCL2,CCL8,CCL4,CCL13,CCL7,CCL5,CCR1,CCL16,CCL24,CCL1,CCL19,FLT1,CXCL12,CCL22,CCL23,CCR2,CCL21
GO:BP	regulation of leukocyte differentiation	GO:1902105	3.97E-28	27.4014876	288	360	49	18117	BCL6,HMGB1,IRF7,HLA-DRB1,IRF1,TNF,IL10,CCL3,TLR9,RIPK2,IL18,MYC,IL15,IL23A,TREM2,SMAD7,CEBPB,TLR3,IL7,CSF1,GNAS,CREB1,CD86,HLA-DRA,CD4,IFNB1,TGFB1,RIPK1,IL12B,NLRP3,RHOA,TYROBP,CCR1,IL5,IL4,PRKCA,TLR4,MMP14,IL17A,FOS,CCL19,KITLG,JUN,IL2,IFNG,IL23R,AGER,CCR2,TGFBR2
GO:BP	regulation of lymphocyte proliferation	GO:0050670	4.44E-28	27.35222916	230	365	45	18117	BCL6,HMGB1,HLA-DRB1,IRF1,MIF,IL10,TLR9,RIPK2,IL18,IL6,IL12A,IL15,IL23A,CEBPB,IL1B,IL7,MYD88,EPO,CD86,CD4,TGFB1,IL12B,CCL5,CD40,IGF1,TYROBP,CD55,IL5,ARG1,IL4,ATM,TLR4,IL6ST,IL21,IL13,CCL19,IL2,IL1A,IL23R,IGF2,AGER,CCR2,CD40LG,TGFBR2,MEF2C
GO:BP	positive regulation of peptidyl-tyrosine phosphorylation	GO:0050731	7.05E-28	27.15154516	198	382	43	18117	VEGFA,IL6R,IL11,MIF,ITGB3,TNF,NOD2,RIPK2,IL18,PDGFB,IL6,IL12A,IL15,IL23A,TREM2,GREM1,STAT3,EPO,EREG,CD4,CSF3,IL12B,CCL5,CD40,IGF1,IL3,IL5,IL4,AGT,IL6ST,IL21,IL13,HGF,AREG,KITLG,IL2,TSLP,IFNG,CSF2,IL23R,IGF2,NRG1,TP53
GO:BP	positive regulation of tumor necrosis factor production	GO:0032760	1.13E-27	26.94522242	88	352	31	18117	HMGB1,MIF,NOD1,THBS1,CCL3,NOD2,TLR9,RIPK2,HSPB1,IL6,TLR2,IL23A,TLR3,MYD88,STAT3,CLU,WNT5A,MAPKAPK2,RIPK1,IL12B,TYROBP,TLR4,IL17A,CCL19,LY96,TLR1,IL1A,IFNG,MMP8,AGER,CCR2
GO:BP	ERK1 and ERK2 cascade	GO:0070371	1.27E-27	26.89534823	329	373	52	18117	VEGFA,CCL20,HMGB1,HLA-DRB1,MIF,NOD1,CCL11,TNF,CCL3,NOD2,RIPK2,MYC,PDGFB,CCL17,SHC1,TREM2,CCL25,IL1B,CCL2,CCL8,PDGFA,EPO,MAP2K1,HRAS,CCL4,CCL13,CD4,RAPGEF2,CCL7,GSTP1,PTGER4,SMAD4,CCL5,MAPK3,IGF1,CCR1,ITGAV,MAPK1,CCL16,CCR7,CCL24,PRKCA,AGT,TLR4,CCL1,CCL19,CCL22,CCL23,AGER,TIMP3,CCL21,ALOX15
GO:BP	stress-activated MAPK cascade	GO:0051403	1.38E-27	26.85882873	272	372	48	18117	VEGFA,GADD45G,HMGB1,MAP3K9,AKT1,NOD1,DAXX,TRAF2,TNF,NOD2,TLR9,RIPK2,GADD45A,MYC,MAP2K4,PRDX1,IL1B,TLR3,MAP3K7,MYD88,NOX1,MAPK8,MAP2K1,PLCB1,WNT5A,HRAS,CDC42,GSTP1,MAP3K5,MAPK14,MAPKAPK2,RIPK1,PTGER4,MAPK3,SFRP2,MAPK1,CCR7,AGT,TLR4,TGFB2,CCL19,NFKB1,HGF,MMP8,AGER,FAS,CD40LG,CCL21
GO:BP	positive regulation of lymphocyte proliferation	GO:0050671	1.41E-27	26.85177267	141	365	37	18117	BCL6,HMGB1,MIF,TLR9,RIPK2,IL18,IL6,IL12A,IL15,IL23A,IL1B,IL7,MYD88,EPO,CD86,CD4,IL12B,CCL5,CD40,IGF1,CD55,IL5,IL4,TLR4,IL6ST,IL21,IL13,CCL19,IL2,IL1A,IL23R,IGF2,AGER,CCR2,CD40LG,TGFBR2,MEF2C
GO:BP	regulation of smooth muscle cell proliferation	GO:0048660	1.46E-27	26.8358007	174	365	40	18117	MMP9,IL6R,TERT,AKT1,THBS1,CDH13,TNF,IL10,IL18,PDGFB,EDN1,IL6,IL12A,IL15,ALOX12,HMOX1,MYD88,PTGIR,NOX1,STAT1,TNFAIP3,ITGA2,EREG,MEF2D,GSTP1,MAP3K5,IL12B,CCL5,HDAC4,IGF1,AGT,ILK,IL13,TGFB3,JUN,IFNG,PTGS2,MMP2,TGFBR2,MEF2C
GO:BP	myeloid leukocyte differentiation	GO:0002573	1.47E-27	26.83290978	213	360	43	18117	VEGFA,MMP9,ITGB6,IRF7,HLA-DRB1,ITGB8,PARP1,TNF,CCL3,MYC,TLR2,IL15,IL23A,TREM2,CEBPB,TLR3,CSF1,GNAS,CREB1,RELB,CD4,CDC42,TGFB1,MAPK14,CSF3,RIPK1,IL12B,TYROBP,CCR1,CCR7,IL5,IL4,PRKCA,TLR4,IL17A,FOS,CCL19,KITLG,JUN,IFNG,CSF2,IL23R,TGFBR2
GO:BP	stress-activated protein kinase signaling cascade	GO:0031098	1.89E-27	26.72251353	288	372	49	18117	VEGFA,GADD45G,HMGB1,MAP3K9,AKT1,NOD1,DAXX,TRAF2,TNF,NOD2,TLR9,RIPK2,GADD45A,MYC,MAP2K4,PRDX1,IL1B,TLR3,MAP3K7,MYD88,NOX1,MAPK8,MAP2K1,PLCB1,WNT5A,HRAS,CDC42,GSTP1,MAP3K5,MAPK14,MAPKAPK2,RIPK1,PTGER4,MAPK3,RHOA,SFRP2,MAPK1,CCR7,AGT,TLR4,TGFB2,CCL19,NFKB1,HGF,MMP8,AGER,FAS,CD40LG,CCL21
GO:BP	regulation of leukocyte chemotaxis	GO:0002688	1.97E-27	26.70494356	120	372	35	18117	IL8,VEGFA,IL6R,SERPINE1,HMGB1,MIF,CXCL10,THBS1,CCL3,NOD2,EDN1,IL6,IL12A,IL23A,GREM1,PTK2,CCL2,CSF1,C3AR1,WNT5A,CCL4,CCL7,TNFSF14,C5,CCL5,MAPK3,CCR1,MAPK1,CCR7,IL4,CCL1,CCL19,CXCL12,CCR2,CCL21
GO:BP	positive regulation of T cell activation	GO:0050870	2.36E-27	26.62774939	219	376	44	18117	BCL6,HMGB1,AKT1,HLA-DRB1,NOD2,RIPK2,IL18,IL6,IL12A,IL15,IL23A,IL1B,IL7,CCL2,EPO,CD86,HLA-DRA,CD4,GRB2,CDC42,TGFB1,IL12B,TNFSF14,CCL5,NLRP3,IGF1,RHOA,CD55,CCR7,IL4,IL6ST,IL21,CCL19,IL2,IL1A,IFNG,IL23R,IGF2,AGER,CCR2,CD40LG,TGFBR2,CCL21,CAV1
GO:BP	smooth muscle cell proliferation	GO:0048659	2.36E-27	26.6265825	176	365	40	18117	MMP9,IL6R,TERT,AKT1,THBS1,CDH13,TNF,IL10,IL18,PDGFB,EDN1,IL6,IL12A,IL15,ALOX12,HMOX1,MYD88,PTGIR,NOX1,STAT1,TNFAIP3,ITGA2,EREG,MEF2D,GSTP1,MAP3K5,IL12B,CCL5,HDAC4,IGF1,AGT,ILK,IL13,TGFB3,JUN,IFNG,PTGS2,MMP2,TGFBR2,MEF2C
GO:BP	mononuclear cell proliferation	GO:0032943	2.76E-27	26.55893918	297	382	50	18117	BCL6,HMGB1,HLA-DRB1,IRF1,MIF,IL10,TLR9,RIPK2,IL18,IL6,IL12A,IL15,IL23A,CEBPB,IL1B,IL7,CSF1,MYD88,CRP,EPO,CD86,CD4,IFNB1,TGFB1,IL12B,TNFSF14,CCL5,CD40,IGF1,TYROBP,CD55,IL5,ARG1,IL4,ATM,TLR4,IL6ST,IL21,IL13,CCL19,IL2,IL1A,IL23R,IGF2,AGER,CCR2,CD40LG,TGFBR2,MEF2C,TP53
GO:BP	regulation of interleukin-12 production	GO:0032655	3.09E-27	26.50948492	60	354	27	18117	LTB,HMGB1,IRF1,THBS1,IRF5,IL10,NOD2,TLR9,RIPK2,TLR2,IL23A,TLR3,RELA,PLCB1,MAPK14,TLR8,IL12B,CD40,CCR7,TLR4,IL17A,CCL19,NFKB1,IFNG,IL23R,AGER,CD40LG
GO:BP	interleukin-12 production	GO:0032615	3.09E-27	26.50948492	60	354	27	18117	LTB,HMGB1,IRF1,THBS1,IRF5,IL10,NOD2,TLR9,RIPK2,TLR2,IL23A,TLR3,RELA,PLCB1,MAPK14,TLR8,IL12B,CD40,CCR7,TLR4,IL17A,CCL19,NFKB1,IFNG,IL23R,AGER,CD40LG
GO:BP	positive regulation of hemopoiesis	GO:1903708	3.50E-27	26.45579287	157	360	38	18117	BCL6,HMGB1,HLA-DRB1,TNF,IL10,RIPK2,IL18,IL15,IL23A,TREM2,IL7,CSF1,GNAS,CREB1,CD86,HLA-DRA,CD4,TGFB1,RIPK1,IL12B,NLRP3,RHOA,TYROBP,CCR1,IL5,IL4,PRKCA,MMP14,IL17A,FOS,CCL19,KITLG,JUN,IL2,IFNG,IL23R,AGER,TGFBR2
GO:BP	positive regulation of leukocyte differentiation	GO:1902107	3.50E-27	26.45579287	157	360	38	18117	BCL6,HMGB1,HLA-DRB1,TNF,IL10,RIPK2,IL18,IL15,IL23A,TREM2,IL7,CSF1,GNAS,CREB1,CD86,HLA-DRA,CD4,TGFB1,RIPK1,IL12B,NLRP3,RHOA,TYROBP,CCR1,IL5,IL4,PRKCA,MMP14,IL17A,FOS,CCL19,KITLG,JUN,IL2,IFNG,IL23R,AGER,TGFBR2
GO:BP	regulation of tumor necrosis factor superfamily cytokine production	GO:1903555	5.94E-27	26.22600552	167	368	39	18117	HMGB1,MIF,NOD1,THBS1,IL10,CCL3,NOD2,TLR9,RIPK2,HSPB1,IL6,TLR2,IL23A,TREM2,TLR3,MYD88,STAT3,CLU,CD86,TNFAIP3,WNT5A,GSTP1,MAPKAPK2,RIPK1,IL12B,IGF1,TYROBP,IL4,TLR4,IL17A,CCL19,LY96,TLR1,IL1A,IFNG,MMP8,AGER,CCR2,CD34
GO:BP	regulation of chemotaxis	GO:0050920	6.10E-27	26.21471396	226	372	44	18117	IL8,VEGFA,IL6R,SERPINE1,HMGB1,MIF,CXCL10,THBS1,CDH13,CCL3,NOD2,CXCR4,HSPB1,PDGFB,EDN1,IL6,IL12A,IL23A,TREM2,GREM1,PTK2,CCL2,CSF1,C3AR1,WNT5A,CCL4,ITGA2,CCR4,CCL7,GSTP1,TNFSF14,C5,CCL5,MAPK3,CCR1,MAPK1,CCR7,IL4,CCL1,CCL19,CXCL12,AGER,CCR2,CCL21
GO:BP	response to interferon-gamma	GO:0034341	6.49E-27	26.18808235	196	382	42	18117	CCL20,IRF7,HLA-DRB1,IRF1,OASL,IRF5,CCL11,CCL3,EDN1,TLR2,CCL17,CCL25,TLR3,CCL2,IRF3,STAT1,CCL8,OAS2,WNT5A,HLA-DRA,CCL4,CCL13,FASLG,CDC42,CCL7,IL12B,CCL5,CD40,CCL16,ARG1,CCL24,TLR4,CCL1,CCL19,NOS2,MRC1,IFNG,CCL22,CCL23,IL23R,CCL21,TP53
GO:BP	positive regulation of inflammatory response	GO:0050729	9.57E-27	26.01898648	142	352	36	18117	SERPINE1,TLR7,TNF,CCL3,TLR9,IL18,IL6,TLR2,IL15,IL23A,TREM2,CEBPB,IL1B,TLR3,TRADD,LTA,WNT5A,ITGA2,RIPK1,PTGER4,PTGER3,IL12B,C3,CCR7,CCL24,AGT,TLR4,IL6ST,IL21,CCL1,IL2,TSLP,IFNG,MMP8,PTGS2,CCR2
GO:BP	cellular response to interferon-gamma	GO:0071346	1.12E-26	25.95043091	175	382	40	18117	CCL20,IRF7,HLA-DRB1,IRF1,OASL,IRF5,CCL11,CCL3,EDN1,TLR2,CCL17,CCL25,TLR3,CCL2,IRF3,STAT1,CCL8,OAS2,WNT5A,HLA-DRA,CCL4,CCL13,FASLG,CDC42,CCL7,IL12B,CCL5,CCL16,ARG1,CCL24,TLR4,CCL1,CCL19,NOS2,MRC1,IFNG,CCL22,CCL23,CCL21,TP53
GO:BP	tumor necrosis factor superfamily cytokine production	GO:0071706	1.24E-26	25.90761875	170	368	39	18117	HMGB1,MIF,NOD1,THBS1,IL10,CCL3,NOD2,TLR9,RIPK2,HSPB1,IL6,TLR2,IL23A,TREM2,TLR3,MYD88,STAT3,CLU,CD86,TNFAIP3,WNT5A,GSTP1,MAPKAPK2,RIPK1,IL12B,IGF1,TYROBP,IL4,TLR4,IL17A,CCL19,LY96,TLR1,IL1A,IFNG,MMP8,AGER,CCR2,CD34
GO:BP	regulation of tumor necrosis factor production	GO:0032680	3.64E-26	25.43884116	163	368	38	18117	HMGB1,MIF,NOD1,THBS1,IL10,CCL3,NOD2,TLR9,RIPK2,HSPB1,IL6,TLR2,IL23A,TREM2,TLR3,MYD88,STAT3,CLU,TNFAIP3,WNT5A,GSTP1,MAPKAPK2,RIPK1,IL12B,IGF1,TYROBP,IL4,TLR4,IL17A,CCL19,LY96,TLR1,IL1A,IFNG,MMP8,AGER,CCR2,CD34
GO:BP	aging	GO:0007568	4.15E-26	25.38169061	329	382	51	18117	CHEK1,BCL6,SERPINE1,TERT,AKT1,MIF,CCL11,CHEK2,TIMP1,IL10,ATR,EDN1,ITGB2,IL15,ALOX12,NQO1,GCLM,BECN1,MAPKAPK5,CREB1,RELA,STAT3,EPO,MAP2K1,HRAS,C1QA,GRB2,ATG7,TGFB1,MAPK14,WRN,ADM,MAPK3,GCLC,MAPK1,ARG1,AGT,ATM,LMNA,FOS,ILK,NFE2L2,TGFB3,JUN,PTGS2,AGER,TIMP2,TGFBR2,IGFBP1,DCN,TP53
GO:BP	negative regulation of apoptotic signaling pathway	GO:2001234	5.70E-26	25.24396205	236	353	43	18117	PLAUR,MMP9,SERPINE1,TERT,AKT1,BID,MIF,BCL2L1,THBS1,TRAF2,TNF,SNAI1,RAF1,HSPB1,GCLM,IL1B,TRADD,IL7,HMOX1,MCL1,RELA,HIF1A,TGFBR1,CLU,EPO,TNFAIP3,FASLG,HMGB2,GSTP1,RIPK1,IGF1,SFRP2,ITGAV,GCLC,IL4,LMNA,NFE2L2,HGF,CXCL12,IL1A,PTGS2,CSF2,FAS
GO:BP	tumor necrosis factor production	GO:0032640	5.94E-26	25.22635645	165	368	38	18117	HMGB1,MIF,NOD1,THBS1,IL10,CCL3,NOD2,TLR9,RIPK2,HSPB1,IL6,TLR2,IL23A,TREM2,TLR3,MYD88,STAT3,CLU,TNFAIP3,WNT5A,GSTP1,MAPKAPK2,RIPK1,IL12B,IGF1,TYROBP,IL4,TLR4,IL17A,CCL19,LY96,TLR1,IL1A,IFNG,MMP8,AGER,CCR2,CD34
GO:BP	cellular response to mechanical stimulus	GO:0071260	6.58E-26	25.18185679	80	359	29	18117	CHEK1,SLC2A1,AKT1,IRF1,TLR7,GADD45A,MAP2K4,IL1B,TLR3,MYD88,MAPK8,ITGA2,MAP3K1,TLR5,TGFB1,TLR8,PTGER4,TNFSF14,HDAC4,MAPK3,CD40,GCLC,AGT,TLR4,IL13,NFKB1,PTGS2,FAS,ENG
GO:BP	positive regulation of interleukin-12 production	GO:0032735	8.40E-26	25.07596419	41	354	23	18117	LTB,HMGB1,IRF1,IRF5,NOD2,TLR9,RIPK2,TLR2,IL23A,TLR3,RELA,PLCB1,MAPK14,IL12B,CD40,CCR7,TLR4,IL17A,CCL19,IFNG,IL23R,AGER,CD40LG
GO:BP	reactive oxygen species metabolic process	GO:0072593	9.90E-26	25.00445092	290	382	48	18117	BMP7,FANCC,AKT1,ALOX5,THBS1,TNF,IL10,GADD45A,ROCK2,ATG5,PDGFB,EDN1,TLR2,ITGB2,ALOX12,SHC1,PRDX1,NQO1,BECN1,IL1B,NOX1,HIF1A,STAT3,CLU,CRP,GRB2,TLR5,GSTP1,MMP3,BIRC2,MAPK14,RIPK1,HDAC4,HSP90AA1,RHOA,TYROBP,AGT,TLR4,NFE2L2,NOS2,TLR6,IFNG,MMP8,PTGS2,TGFBR2,CD34,CAV1,TP53
GO:BP	positive regulation of ERK1 and ERK2 cascade	GO:0070374	1.31E-25	24.88213551	215	373	42	18117	VEGFA,CCL20,HMGB1,HLA-DRB1,MIF,NOD1,CCL11,TNF,CCL3,NOD2,RIPK2,PDGFB,CCL17,SHC1,TREM2,CCL25,CCL2,CCL8,PDGFA,EPO,MAP2K1,HRAS,CCL4,CCL13,CD4,RAPGEF2,CCL7,CCL5,MAPK3,CCR1,CCL16,CCR7,CCL24,PRKCA,TLR4,CCL1,CCL19,CCL22,CCL23,AGER,CCL21,ALOX15
GO:BP	regulation of adaptive immune response	GO:0002819	1.59E-25	24.79775032	167	373	38	18117	BCL6,HMGB1,IRF7,HLA-DRB1,IRF1,TRAF2,TNF,IL10,NOD2,RIPK2,IL18,IL6,IL12A,IL23A,SMAD7,IL1B,MAP3K7,LTA,TNFAIP3,HLA-DRA,CD4,IL1R1,IFNB1,IL12B,CD40,NLRP3,C3,ARG1,IL4,IL6ST,CCL19,IL2,IL23R,AGER,CCR2,PLA2G4A,MEF2C,ALOX15
GO:BP	lymphocyte proliferation	GO:0046651	1.88E-25	24.72516195	294	382	48	18117	BCL6,HMGB1,HLA-DRB1,IRF1,MIF,IL10,TLR9,RIPK2,IL18,IL6,IL12A,IL15,IL23A,CEBPB,IL1B,IL7,MYD88,EPO,CD86,CD4,IFNB1,TGFB1,IL12B,TNFSF14,CCL5,CD40,IGF1,TYROBP,CD55,IL5,ARG1,IL4,ATM,TLR4,IL6ST,IL21,IL13,CCL19,IL2,IL1A,IL23R,IGF2,AGER,CCR2,CD40LG,TGFBR2,MEF2C,TP53
GO:BP	regulation of reactive oxygen species metabolic process	GO:2000377	3.97E-25	24.40117052	203	382	41	18117	BMP7,AKT1,ALOX5,THBS1,TNF,IL10,GADD45A,ROCK2,ATG5,PDGFB,EDN1,ITGB2,SHC1,BECN1,IL1B,HIF1A,STAT3,CLU,CRP,GRB2,TLR5,GSTP1,MMP3,BIRC2,MAPK14,RIPK1,HDAC4,HSP90AA1,RHOA,TYROBP,AGT,TLR4,NFE2L2,TLR6,IFNG,MMP8,PTGS2,TGFBR2,CD34,CAV1,TP53
GO:BP	positive regulation of vasculature development	GO:1904018	5.96E-25	24.22449571	187	368	39	18117	IL8,VEGFA,SERPINE1,TERT,HMGB1,ITGB8,THBS1,CCL11,IL10,CXCR4,HSPB1,ITGB2,GREM1,IL1B,TLR3,HMOX1,HIF1A,STAT3,ITGB1,C3AR1,SP1,WNT5A,CCR3,ADM,C5,CD40,SFRP2,C3,TBXA2R,CCL24,PRKCA,NFE2L2,HGF,FLT1,IL1A,PRKCB,ENG,TGFBR2,CD34
GO:BP	positive regulation of angiogenesis	GO:0045766	5.96E-25	24.22449571	187	368	39	18117	IL8,VEGFA,SERPINE1,TERT,HMGB1,ITGB8,THBS1,CCL11,IL10,CXCR4,HSPB1,ITGB2,GREM1,IL1B,TLR3,HMOX1,HIF1A,STAT3,ITGB1,C3AR1,SP1,WNT5A,CCR3,ADM,C5,CD40,SFRP2,C3,TBXA2R,CCL24,PRKCA,NFE2L2,HGF,FLT1,IL1A,PRKCB,ENG,TGFBR2,CD34
GO:BP	regulation of T cell activation	GO:0050863	5.97E-25	24.2238358	337	376	50	18117	BCL6,HMGB1,AKT1,HLA-DRB1,IRF1,IL10,NOD2,RIPK2,IL18,IL6,IL12A,IL15,IL23A,SMAD7,CEBPB,IL1B,IL7,CCL2,EPO,CD86,HLA-DRA,CD4,GRB2,CDC42,IFNB1,TGFB1,IL12B,TNFSF14,CCL5,NLRP3,IGF1,RHOA,CD55,CCR7,ARG1,IL4,IL6ST,IL21,CCL19,IL2,IL1A,IFNG,IL23R,IGF2,AGER,CCR2,CD40LG,TGFBR2,CCL21,CAV1
GO:BP	negative regulation of extrinsic apoptotic signaling pathway	GO:2001237	6.23E-25	24.20580529	108	377	32	18117	SERPINE1,TERT,AKT1,BCL2L1,THBS1,TRAF2,TNF,RAF1,GCLM,IL1B,TRADD,IL7,HMOX1,MCL1,RELA,TGFBR1,TNFAIP3,FASLG,HMGB2,GSTP1,RIPK1,IGF1,SFRP2,ITGAV,GCLC,IL4,LMNA,HGF,IL1A,CSF2,FAS,NRG1
GO:BP	positive regulation of leukocyte chemotaxis	GO:0002690	1.19E-24	23.92442354	93	372	30	18117	IL8,VEGFA,IL6R,SERPINE1,HMGB1,CXCL10,THBS1,CCL3,EDN1,IL6,IL12A,IL23A,PTK2,CSF1,C3AR1,WNT5A,CCL4,CCL7,TNFSF14,CCL5,MAPK3,CCR1,MAPK1,CCR7,IL4,CCL1,CCL19,CXCL12,CCR2,CCL21
GO:BP	cellular response to tumor necrosis factor	GO:0071356	1.22E-24	23.91437034	306	382	48	18117	IL8,TNFRSF11B,LTB,CCL20,AKT1,THBS1,CCL11,TRAF2,TNF,CCL3,EDN1,CCL17,CCL25,TRADD,CCL2,LTA,RELA,STAT1,CCL8,TNFAIP3,CCL4,CCL13,FASLG,CCL7,GSTP1,MAP3K5,BIRC2,MAPK14,RIPK1,TNFSF14,CCL5,HDAC4,MAPK3,CD40,MAPK1,CCL16,CCL24,ILK,NFE2L2,CCL1,CCL19,NFKB1,CCL22,CCL23,FAS,CD40LG,CCL21,TP53
GO:BP	positive regulation of DNA-binding transcription factor activity	GO:0051091	1.84E-24	23.73536556	270	354	44	18117	VEGFA,IL1RAP,AKT1,NOD1,TRAF2,TNF,IL10,NOD2,TLR9,RIPK2,IL18,EDN1,IL6,TLR2,ITGB2,GREM1,IL1B,TLR3,TRADD,MAP3K7,MYD88,RPS6KA5,RELA,STAT3,CLU,WNT5A,TGFB1,CSF3,RIPK1,HDAC4,CD40,NLRP3,ATF2,IL18RAP,IL5,AGT,TLR4,NFKB1,TERF2IP,TLR6,WNT2,PRKCB,AGER,CD40LG
GO:BP	regulation of mononuclear cell migration	GO:0071675	2.03E-24	23.69188732	113	372	32	18117	CCL20,SERPINE1,HMGB1,AKT1,CXCL10,THBS1,TNF,CCL3,IL12A,GREM1,PTK2,CCL2,CSF1,C3AR1,PLCB1,WNT5A,CCL4,TGFB1,CCL7,TNFSF14,CCL5,MAPK3,RHOA,CCR1,MAPK1,CCR7,IL4,CCL1,CXCL12,AGER,CCR2,CCL21
GO:BP	positive regulation of immune effector process	GO:0002699	2.20E-24	23.65852728	215	352	40	18117	HLA-DRB1,TRAF2,TNF,IL10,NOD2,TLR9,RIPK2,IL18,IL6,IL12A,ITGB2,IL23A,IL1B,MAP3K7,HMOX1,LTA,IL13RA2,CD86,WNT5A,HLA-DRA,IL1R1,IL12B,CD40,NLRP3,C3,TYROBP,IL18RAP,IL5,ARG1,IL4,TLR4,IL17A,IL21,IL13,CCL19,NOS2,IL2,IFNG,IL23R,CCR2
GO:BP	regulation of leukocyte mediated immunity	GO:0002703	4.30E-24	23.36665192	205	352	39	18117	BCL6,CXCL6,HMGB1,HLA-DRB1,TRAF2,TNF,IL10,NOD2,IL18,IL6,IL12A,ITGB2,IL23A,SMAD7,IL1B,TLR3,MAP3K7,HMOX1,LTA,IL13RA2,HLA-DRA,IL1R1,IFNB1,IL12B,CD40,NLRP3,C3,TYROBP,IL18RAP,ARG1,IL4,TLR4,IL21,IL13,NOS2,IL2,IL23R,AGER,CCR2
GO:BP	response to tumor necrosis factor	GO:0034612	4.99E-24	23.30160577	331	382	49	18117	IL8,TNFRSF11B,LTB,CCL20,AKT1,THBS1,CCL11,TRAF2,TNF,CCL3,EDN1,CCL17,CCL25,TRADD,CCL2,LTA,RELA,STAT1,CCL8,TNFAIP3,CCL4,CCL13,FASLG,CCL7,GSTP1,MAP3K5,BIRC2,MAPK14,RIPK1,TNFSF14,CCL5,HDAC4,MAPK3,CD40,MAPK1,CCL16,CCL24,ILK,NFE2L2,CCL1,CCL19,NFKB1,CCL22,PTGS2,CCL23,FAS,CD40LG,CCL21,TP53
GO:BP	positive regulation of NIK/NF-kappaB signaling	GO:1901224	5.37E-24	23.26971761	68	350	26	18117	HMGB1,NOD1,TLR7,TNF,NOD2,TLR9,IL18,EDN1,TLR2,IL23A,TREM2,GREM1,IL1B,TLR3,TRADD,RELA,CD86,IL12B,TNFSF14,RHOA,TLR4,ILK,CCL19,TERF2IP,MMP8,AGER
GO:BP	regulation of extrinsic apoptotic signaling pathway	GO:2001236	8.36E-24	23.07799722	159	377	36	18117	SERPINE1,TERT,AKT1,BID,BCL2L1,THBS1,TRAF2,TNF,RAF1,GCLM,IL1B,TRADD,IL7,HMOX1,MCL1,RELA,TGFBR1,TNFAIP3,FASLG,HMGB2,GSTP1,RIPK1,IGF1,SFRP2,ITGAV,GCLC,IL4,AGT,LMNA,HGF,IL1A,CSF2,FAS,TIMP3,CAV1,NRG1
GO:BP	positive regulation of smooth muscle cell proliferation	GO:0048661	1.41E-23	22.84975078	103	360	30	18117	MMP9,IL6R,TERT,AKT1,THBS1,CDH13,TNF,IL10,IL18,PDGFB,EDN1,IL6,ALOX12,HMOX1,MYD88,NOX1,STAT1,ITGA2,EREG,MEF2D,MAP3K5,CCL5,HDAC4,IGF1,AGT,IL13,JUN,PTGS2,MMP2,TGFBR2
GO:BP	positive regulation of interleukin-6 production	GO:0032755	3.02E-23	22.52019843	89	350	28	18117	IL1RAP,IL6R,HMGB1,NOD1,TLR7,TNF,NOD2,TLR9,RIPK2,IL6,TLR2,IL1B,TLR3,MYD88,STAT3,WNT5A,EREG,TLR8,TYROBP,TLR4,IL17A,TLR1,TLR6,IL1A,TSLP,IFNG,MMP8,AGER
GO:BP	regulation of ERK1 and ERK2 cascade	GO:0070372	6.07E-23	22.21673219	309	373	46	18117	VEGFA,CCL20,HMGB1,HLA-DRB1,MIF,NOD1,CCL11,TNF,CCL3,NOD2,RIPK2,PDGFB,CCL17,SHC1,TREM2,CCL25,IL1B,CCL2,CCL8,PDGFA,EPO,MAP2K1,HRAS,CCL4,CCL13,CD4,RAPGEF2,CCL7,GSTP1,SMAD4,CCL5,MAPK3,CCR1,CCL16,CCR7,CCL24,PRKCA,TLR4,CCL1,CCL19,CCL22,CCL23,AGER,TIMP3,CCL21,ALOX15
GO:BP	positive regulation of myeloid cell differentiation	GO:0045639	8.28E-23	22.08179317	103	344	29	18117	HMGB1,HLA-DRB1,TNF,IL23A,TREM2,CSF1,GNAS,CREB1,STAT1,HIF1A,STAT3,CD4,HMGB2,TGFB1,MAPK14,CSF3,RIPK1,IL12B,TYROBP,CCR1,ARNT,IL5,PRKCA,IL17A,FOS,KITLG,JUN,IFNG,IL23R
GO:BP	regulation of adaptive immune response based on somatic recombination of immune receptors built from immunoglobulin superfamily domains	GO:0002822	1.26E-22	21.90033136	152	365	34	18117	BCL6,HMGB1,HLA-DRB1,TRAF2,TNF,IL10,NOD2,RIPK2,IL18,IL6,IL12A,IL23A,SMAD7,IL1B,MAP3K7,LTA,TNFAIP3,HLA-DRA,CD4,IL1R1,IFNB1,IL12B,CD40,NLRP3,C3,ARG1,IL4,CCL19,IL2,IL23R,AGER,CCR2,PLA2G4A,MEF2C
GO:BP	regulation of NIK/NF-kappaB signaling	GO:1901222	1.31E-22	21.88360785	113	350	30	18117	BMP7,HMGB1,NOD1,TLR7,TNF,NOD2,TLR9,IL18,EDN1,TLR2,IL23A,PRDX1,TREM2,GREM1,IL1B,TLR3,TRADD,RELA,CD86,BIRC2,IL12B,TNFSF14,NLRP3,RHOA,TLR4,ILK,CCL19,TERF2IP,MMP8,AGER
GO:BP	positive regulation of neuron death	GO:1901216	1.43E-22	21.84353655	98	332	28	18117	DAXX,PARP1,TNF,CCL3,ITGB2,MAP2K4,NQO1,ELK1,ATF4,MCL1,CLU,WNT5A,C1QA,FASLG,CDC42,MAP3K5,HDAC4,RHOA,TYROBP,ATF2,ITGA1,ATM,TLR4,FOS,TGFB2,JUN,TLR6,IFNG
GO:BP	interleukin-6 production	GO:0032635	1.71E-22	21.76758604	172	350	35	18117	IL1RAP,IL6R,HMGB1,NOD1,TLR7,TNF,IL10,NOD2,TLR9,RIPK2,IL6,TLR2,TREM2,CEBPB,IL1B,TLR3,MYD88,STAT3,TNFAIP3,WNT5A,EREG,TLR8,MAPKAPK2,TYROBP,TLR4,IL17A,NOS2,HGF,TLR1,TLR6,IL1A,TSLP,IFNG,MMP8,AGER
GO:BP	positive regulation of NF-kappaB transcription factor activity	GO:0051092	2.26E-22	21.64625669	162	376	35	18117	IL1RAP,NOD1,TRAF2,TNF,NOD2,TLR9,RIPK2,IL18,TLR2,ITGB2,GREM1,IL1B,TLR3,TRADD,MAP3K7,MYD88,RPS6KA5,RELA,STAT3,CLU,WNT5A,TGFB1,RIPK1,CD40,NLRP3,IL18RAP,AGT,TLR4,NFKB1,TERF2IP,TLR6,PRKCB,AGER,CD40LG,CAV1
GO:BP	regulation of stress-activated MAPK cascade	GO:0032872	3.02E-22	21.51940797	190	372	37	18117	VEGFA,GADD45G,HMGB1,AKT1,NOD1,TRAF2,TNF,NOD2,TLR9,RIPK2,GADD45A,MYC,PRDX1,IL1B,TLR3,MYD88,NOX1,MAP2K1,PLCB1,WNT5A,HRAS,CDC42,GSTP1,MAP3K5,RIPK1,MAPK3,SFRP2,MAPK1,CCR7,TLR4,TGFB2,CCL19,HGF,MMP8,AGER,FAS,CCL21
GO:BP	regulation of stress-activated protein kinase signaling cascade	GO:0070302	5.44E-22	21.26436183	193	372	37	18117	VEGFA,GADD45G,HMGB1,AKT1,NOD1,TRAF2,TNF,NOD2,TLR9,RIPK2,GADD45A,MYC,PRDX1,IL1B,TLR3,MYD88,NOX1,MAP2K1,PLCB1,WNT5A,HRAS,CDC42,GSTP1,MAP3K5,RIPK1,MAPK3,SFRP2,MAPK1,CCR7,TLR4,TGFB2,CCL19,HGF,MMP8,AGER,FAS,CCL21
GO:BP	cellular response to external stimulus	GO:0071496	1.04E-21	20.98309664	322	382	46	18117	CHEK1,SLC2A1,AKT1,IRF1,TLR7,GADD45A,ATG5,IL15,MAP2K4,BECN1,IL1B,TLR3,HMOX1,MYD88,ATF4,MAPK8,ITGA2,MAP3K1,ATG7,TLR5,TGFB1,GSTP1,MAP3K5,TLR8,WRN,PTGER4,TNFSF14,HDAC4,MAPK3,CD40,SFRP2,GCLC,MAPK1,AGT,TLR4,FOS,NFE2L2,IL13,NFKB1,MAX,JUN,PTGS2,FAS,ENG,CAV1,TP53
GO:BP	regulation of interleukin-6 production	GO:0032675	1.07E-21	20.97207717	168	350	34	18117	IL1RAP,IL6R,HMGB1,NOD1,TLR7,TNF,IL10,NOD2,TLR9,RIPK2,IL6,TLR2,TREM2,CEBPB,IL1B,TLR3,MYD88,STAT3,TNFAIP3,WNT5A,EREG,TLR8,MAPKAPK2,TYROBP,TLR4,IL17A,HGF,TLR1,TLR6,IL1A,TSLP,IFNG,MMP8,AGER
GO:BP	receptor signaling pathway via JAK-STAT	GO:0007259	2.96E-21	20.52911829	174	376	35	18117	IL6R,TNF,IL10,GADD45A,IL18,IL6,IL12A,IL15,IL23A,STAT2,CCL2,STAT1,STAT3,IL10RB,EPO,IFNB1,IL22RA2,IL12B,CCL5,CD40,IGF1,IL3,IL5,IL4,AGT,IL6ST,IL21,IL13,IL2,TSLP,IFNG,CSF2,IL23R,CCR2,CAV1
GO:BP	production of molecular mediator of immune response	GO:0002440	7.25E-21	20.13943936	189	354	35	18117	BCL6,HLA-DRB1,TRAF2,TNF,IL10,NOD2,TLR9,IL18,ATG5,IL6,SMAD7,IL1B,TLR3,MAP3K7,HMOX1,IL13RA2,CD86,WNT5A,IL1R1,IFNB1,CD40,NLRP3,CD55,IL5,ARG1,IL4,TLR4,IL17A,IL21,TGFB2,IL13,TGFB3,IL2,CCR2,CD40LG
GO:BP	NIK/NF-kappaB signaling	GO:0038061	1.24E-20	19.90672778	194	350	35	18117	BMP7,HMGB1,AKT1,NOD1,TLR7,TRAF2,TNF,NOD2,TLR9,IL18,EDN1,TLR2,IL23A,PRDX1,TREM2,GREM1,IL1B,TLR3,TRADD,MAP3K7,RELA,RELB,CD86,BIRC2,IL12B,TNFSF14,NLRP3,RHOA,TLR4,ILK,CCL19,TERF2IP,TLR6,MMP8,AGER
GO:BP	receptor signaling pathway via STAT	GO:0097696	2.15E-20	19.66766221	184	376	35	18117	IL6R,TNF,IL10,GADD45A,IL18,IL6,IL12A,IL15,IL23A,STAT2,CCL2,STAT1,STAT3,IL10RB,EPO,IFNB1,IL22RA2,IL12B,CCL5,CD40,IGF1,IL3,IL5,IL4,AGT,IL6ST,IL21,IL13,IL2,TSLP,IFNG,CSF2,IL23R,CCR2,CAV1
GO:BP	regulation of myeloid cell differentiation	GO:0045637	2.55E-20	19.59303611	263	365	40	18117	HMGB1,IRF7,HLA-DRB1,THBS1,TNF,CCL3,MYC,IL23A,TREM2,CEBPB,TLR3,CSF1,GNAS,CREB1,STAT1,HIF1A,STAT3,CD4,HMGB2,TGFB1,MAPK14,CSF3,RIPK1,IL12B,TYROBP,CCR1,ARNT,IL5,IL4,PRKCA,TLR4,IL17A,FOS,KITLG,JUN,IFNG,PRKCB,CSF2,IL23R,MEF2C
GO:BP	chemokine production	GO:0032602	3.30E-20	19.48126876	101	350	27	18117	IL6R,CXCL6,HMGB1,TLR7,TNF,IL10,NOD2,TLR9,RIPK2,IL18,IL6,TLR2,TREM2,IL1B,TLR3,IL7,HMOX1,MYD88,HIF1A,WNT5A,GSTP1,C5,TLR4,IL17A,TSLP,IFNG,AGER
GO:BP	macrophage activation	GO:0042116	3.44E-20	19.46354163	110	356	28	18117	HMGB1,MIF,THBS1,TLR7,TNF,IL10,CCL3,IL6,TLR2,ITGB2,TREM2,TLR3,CLU,WNT5A,C1QA,TLR8,TYROBP,IL4,ATM,TLR4,IL13,TLR1,TLR6,IFNG,MMP8,CSF2,AGER,PLA2G4A
GO:BP	cellular response to oxidative stress	GO:0034599	4.33E-20	19.3635391	316	326	41	18117	MMP9,BMP7,FANCC,AKT1,ALOX5,KEAP1,TRAF2,PARP1,IL10,HSPB1,IL6,PRDX1,NQO1,BECN1,TXNRD1,TXN,HMOX1,ATF4,MCL1,RELA,NOX1,HIF1A,MAPK8,TNFAIP3,ATG7,GSTP1,MAP3K5,MMP3,GSR,RIPK1,MAPK3,MAPK1,IL18RAP,ARNT,ARG1,TLR4,FOS,NFE2L2,HGF,JUN,TLR6
GO:BP	peptidyl-serine modification	GO:0018209	4.34E-20	19.36226532	336	380	45	18117	VEGFA,IL11,AKT1,MIF,CHEK2,PARP1,TNF,ATR,RIPK2,GADD45A,ROCK2,RAF1,PDGFB,IL6,MKNK1,PRKG2,SMAD7,TXN,MAPKAPK5,RPS6KA5,TGFBR1,MAPK8,EPO,WNT5A,IFNB1,MAPK14,CSF3,MAPKAPK2,RIPK1,HSP90AA1,MAPK3,SFRP2,MAPK1,PRKCA,ATM,ILK,HGF,TERF2IP,IFNG,PTGS2,PRKCB,TGFBR2,NGF,CAV1,DCN
GO:BP	regulation of production of molecular mediator of immune response	GO:0002700	6.67E-20	19.17611157	148	354	31	18117	BCL6,TRAF2,TNF,IL10,NOD2,TLR9,IL18,ATG5,IL6,SMAD7,IL1B,TLR3,MAP3K7,HMOX1,IL13RA2,WNT5A,IL1R1,IFNB1,CD40,NLRP3,IL5,ARG1,IL4,TLR4,IL17A,TGFB2,IL13,TGFB3,IL2,CCR2,CD40LG
GO:BP	I-kappaB kinase/NF-kappaB signaling	GO:0007249	6.78E-20	19.16879343	291	338	40	18117	AKT1,HLA-DRB1,NOD1,TLR7,TRAF2,TNF,NOD2,TLR9,RIPK2,ROCK2,HSPB1,SQSTM1,TLR2,IL1B,TLR3,TRADD,MAP3K7,HMOX1,MYD88,RELA,IRF3,STAT1,RELB,TNFAIP3,WNT5A,FASLG,CD4,GSTP1,BIRC2,TLR8,RIPK1,CD40,RHOA,CCR7,TLR4,CCL19,TERF2IP,LY96,TLR6,PRKCB
GO:BP	endothelial cell proliferation	GO:0001935	7.14E-20	19.14637882	204	376	36	18117	VEGFA,HMGB1,AKT1,ALOX5,THBS1,CCL11,CDH13,ITGB3,TNF,IL10,PDGFB,IL12A,CCL2,HMOX1,STAT1,HIF1A,STAT3,TGFBR1,SP1,WNT5A,CCR3,HMGB2,IL12B,ARNT,ARG1,CCL24,PRKCA,MMP14,FLT1,CXCL12,WNT2,IGF2,ENG,MEF2C,CD34,CAV1
GO:BP	regulation of chemokine production	GO:0032642	8.49E-20	19.07132153	94	350	26	18117	IL6R,CXCL6,HMGB1,TLR7,TNF,IL10,NOD2,TLR9,RIPK2,IL6,TLR2,TREM2,IL1B,TLR3,IL7,HMOX1,MYD88,HIF1A,WNT5A,GSTP1,C5,TLR4,IL17A,TSLP,IFNG,AGER
GO:BP	peptidyl-serine phosphorylation	GO:0018105	1.05E-19	18.98079006	313	376	43	18117	VEGFA,IL11,AKT1,MIF,CHEK2,TNF,ATR,RIPK2,GADD45A,ROCK2,RAF1,PDGFB,IL6,MKNK1,PRKG2,SMAD7,TXN,MAPKAPK5,RPS6KA5,TGFBR1,MAPK8,EPO,WNT5A,IFNB1,MAPK14,CSF3,MAPKAPK2,RIPK1,HSP90AA1,MAPK3,SFRP2,MAPK1,PRKCA,ATM,ILK,HGF,TERF2IP,IFNG,PTGS2,PRKCB,TGFBR2,NGF,CAV1
GO:BP	JNK cascade	GO:0007254	1.15E-19	18.93881673	195	372	35	18117	GADD45G,HMGB1,MAP3K9,AKT1,NOD1,DAXX,TRAF2,TNF,NOD2,TLR9,RIPK2,GADD45A,MAP2K4,IL1B,TLR3,MAP3K7,MYD88,NOX1,MAPK8,PLCB1,WNT5A,HRAS,CDC42,GSTP1,MAP3K5,RIPK1,PTGER4,SFRP2,CCR7,TLR4,CCL19,MMP8,AGER,CD40LG,CCL21
GO:BP	activation of MAPK activity	GO:0000187	1.79E-19	18.74757767	156	377	32	18117	MAP3K9,NOD1,THBS1,DAXX,TNF,NOD2,CXCR4,RIPK2,MAP2K6,MAP2K4,SHC1,IL1B,MAP3K7,MAPKAPK5,MAP2K1,WNT5A,MAP3K5,MAPK14,MAPKAPK2,RIPK1,C5,MAPK3,IGF1,MAPK1,ITGA1,AGT,TLR4,CCL19,HGF,TGFB3,CD40LG,NRG1
GO:BP	defense response to virus	GO:0051607	2.13E-19	18.67259645	267	358	39	18117	IRF7,IRF1,OASL,CXCL10,BCL2L1,MX2,IRF5,TLR7,TLR9,CXCL9,IL6,IFIT1,IL15,IL23A,MX1,BECN1,TLR3,STAT2,IFIT2,RELA,IRF3,STAT1,OAS2,IL10RB,IFIT3,TNFAIP3,ATG7,IFNB1,BIRC2,TLR8,IL12B,HSP90AA1,CD40,IL4,IL21,IFNG,DNAJC3,IL23R,BNIP3L
GO:BP	defense response to symbiont	GO:0140546	2.13E-19	18.67259645	267	358	39	18117	IRF7,IRF1,OASL,CXCL10,BCL2L1,MX2,IRF5,TLR7,TLR9,CXCL9,IL6,IFIT1,IL15,IL23A,MX1,BECN1,TLR3,STAT2,IFIT2,RELA,IRF3,STAT1,OAS2,IL10RB,IFIT3,TNFAIP3,ATG7,IFNB1,BIRC2,TLR8,IL12B,HSP90AA1,CD40,IL4,IL21,IFNG,DNAJC3,IL23R,BNIP3L
GO:BP	positive regulation of tyrosine phosphorylation of STAT protein	GO:0042531	3.36E-19	18.47332297	71	344	23	18117	IL6R,TNF,IL18,IL6,IL12A,IL15,IL23A,STAT3,EPO,IL12B,CCL5,CD40,IGF1,IL3,IL4,IL6ST,IL21,IL13,IL2,TSLP,IFNG,CSF2,IL23R
GO:BP	regulation of myeloid leukocyte differentiation	GO:0002761	3.77E-19	18.42412686	123	344	28	18117	IRF7,HLA-DRB1,TNF,CCL3,MYC,IL23A,TREM2,CEBPB,TLR3,CSF1,GNAS,CREB1,CD4,TGFB1,RIPK1,IL12B,TYROBP,CCR1,IL5,IL4,PRKCA,TLR4,IL17A,FOS,KITLG,JUN,IFNG,IL23R
GO:BP	regulation of endothelial cell proliferation	GO:0001936	5.37E-19	18.26969055	188	376	34	18117	VEGFA,HMGB1,AKT1,ALOX5,THBS1,CCL11,CDH13,ITGB3,TNF,IL10,PDGFB,IL12A,CCL2,HMOX1,STAT1,HIF1A,STAT3,TGFBR1,SP1,WNT5A,CCR3,HMGB2,IL12B,ARNT,ARG1,CCL24,PRKCA,FLT1,CXCL12,WNT2,IGF2,ENG,MEF2C,CAV1
GO:BP	positive regulation of chemokine production	GO:0032722	6.19E-19	18.20831595	63	350	22	18117	IL6R,HMGB1,TLR7,TNF,NOD2,TLR9,RIPK2,IL6,TLR2,IL1B,TLR3,IL7,HMOX1,MYD88,HIF1A,WNT5A,C5,TLR4,IL17A,TSLP,IFNG,AGER
GO:BP	positive regulation of JNK cascade	GO:0046330	6.79E-19	18.16817169	86	372	25	18117	GADD45G,HMGB1,NOD1,TRAF2,TNF,NOD2,TLR9,RIPK2,GADD45A,IL1B,TLR3,MYD88,NOX1,PLCB1,WNT5A,HRAS,CDC42,MAP3K5,RIPK1,CCR7,TLR4,CCL19,MMP8,AGER,CCL21
GO:BP	regulation of tyrosine phosphorylation of STAT protein	GO:0042509	1.22E-18	17.91495192	87	376	25	18117	IL6R,TNF,IL18,IL6,IL12A,IL15,IL23A,STAT3,EPO,IL22RA2,IL12B,CCL5,CD40,IGF1,IL3,IL4,IL6ST,IL21,IL13,IL2,TSLP,IFNG,CSF2,IL23R,CAV1
GO:BP	regulation of lymphocyte mediated immunity	GO:0002706	1.50E-18	17.82259704	151	352	30	18117	BCL6,HMGB1,HLA-DRB1,TRAF2,TNF,IL10,NOD2,IL18,IL6,IL12A,IL23A,SMAD7,IL1B,MAP3K7,LTA,HLA-DRA,IL1R1,IFNB1,IL12B,CD40,NLRP3,C3,IL18RAP,ARG1,IL4,IL21,IL2,IL23R,AGER,CCR2
GO:BP	positive regulation of reactive oxygen species metabolic process	GO:2000379	1.80E-18	17.74359547	107	382	27	18117	AKT1,THBS1,TNF,GADD45A,PDGFB,EDN1,ITGB2,IL1B,CLU,CRP,GRB2,TLR5,GSTP1,MAPK14,RIPK1,HDAC4,HSP90AA1,TYROBP,AGT,TLR4,NFE2L2,TLR6,IFNG,MMP8,PTGS2,TGFBR2,TP53
GO:BP	regulation of T cell proliferation	GO:0042129	2.16E-18	17.66564894	176	360	32	18117	HMGB1,HLA-DRB1,IRF1,IL10,RIPK2,IL18,IL6,IL15,IL23A,CEBPB,IL1B,EPO,CD86,CD4,TGFB1,IL12B,CCL5,IGF1,CD55,ARG1,IL4,IL6ST,IL21,CCL19,IL2,IL1A,IL23R,IGF2,AGER,CCR2,CD40LG,TGFBR2
GO:BP	tyrosine phosphorylation of STAT protein	GO:0007260	2.28E-18	17.64298053	89	376	25	18117	IL6R,TNF,IL18,IL6,IL12A,IL15,IL23A,STAT3,EPO,IL22RA2,IL12B,CCL5,CD40,IGF1,IL3,IL4,IL6ST,IL21,IL13,IL2,TSLP,IFNG,CSF2,IL23R,CAV1
GO:BP	lymphocyte chemotaxis	GO:0048247	2.35E-18	17.62928888	63	372	22	18117	CCL20,CXCL10,CCL11,CCL3,CCL17,CCL25,CCL2,CCL8,WNT5A,CCL4,CCL13,CCL7,TNFSF14,CCL5,CCL16,CCL24,CCL1,CCL19,CCL22,CCL23,CCR2,CCL21
GO:BP	positive regulation of myeloid leukocyte differentiation	GO:0002763	2.46E-18	17.60937856	59	344	21	18117	HLA-DRB1,TNF,IL23A,TREM2,CSF1,GNAS,CREB1,CD4,TGFB1,RIPK1,IL12B,TYROBP,CCR1,IL5,PRKCA,IL17A,FOS,KITLG,JUN,IFNG,IL23R
GO:BP	CD4-positive, alpha-beta T cell differentiation involved in immune response	GO:0002294	2.96E-18	17.52922888	68	344	22	18117	BCL6,IL6R,HMGB1,HLA-DRB1,RIPK2,IL18,IL6,IL23A,SMAD7,STAT3,RELB,CD86,HLA-DRA,PTGER4,IL12B,NLRP3,IL4,IL21,CCL19,IL2,IFNG,IL23R
GO:BP	positive regulation of T cell proliferation	GO:0042102	3.03E-18	17.51865043	104	360	26	18117	HMGB1,RIPK2,IL18,IL6,IL15,IL23A,IL1B,EPO,CD86,CD4,IL12B,CCL5,IGF1,CD55,IL4,IL6ST,IL21,CCL19,IL2,IL1A,IL23R,IGF2,AGER,CCR2,CD40LG,TGFBR2
GO:BP	alpha-beta T cell activation involved in immune response	GO:0002287	4.27E-18	17.36994011	69	344	22	18117	BCL6,IL6R,HMGB1,HLA-DRB1,RIPK2,IL18,IL6,IL23A,SMAD7,STAT3,RELB,CD86,HLA-DRA,PTGER4,IL12B,NLRP3,IL4,IL21,CCL19,IL2,IFNG,IL23R
GO:BP	alpha-beta T cell differentiation involved in immune response	GO:0002293	4.27E-18	17.36994011	69	344	22	18117	BCL6,IL6R,HMGB1,HLA-DRB1,RIPK2,IL18,IL6,IL23A,SMAD7,STAT3,RELB,CD86,HLA-DRA,PTGER4,IL12B,NLRP3,IL4,IL21,CCL19,IL2,IFNG,IL23R
GO:BP	interleukin-8 production	GO:0032637	4.66E-18	17.3312321	104	326	25	18117	IL6R,SERPINE1,HMGB1,NOD1,TLR7,TNF,IL10,NOD2,TLR9,IL6,TLR2,IL1B,TLR3,MYD88,RELA,STAT3,CRP,WNT5A,TLR5,TLR8,RIPK1,TLR4,NOS2,TLR1,TLR6
GO:BP	positive regulation of mononuclear cell migration	GO:0071677	5.21E-18	17.28314481	65	372	22	18117	CCL20,SERPINE1,HMGB1,CXCL10,TNF,CCL3,IL12A,WNT5A,CCL4,TGFB1,CCL7,TNFSF14,CCL5,RHOA,CCR1,CCR7,IL4,CCL1,CXCL12,AGER,CCR2,CCL21
GO:BP	alpha-beta T cell activation	GO:0046631	6.41E-18	17.19336831	155	360	30	18117	BCL6,IL6R,HMGB1,HLA-DRB1,IRF1,RIPK2,IL18,IL6,IL12A,IL15,IL23A,SMAD7,STAT3,RELB,CD86,HLA-DRA,PTGER4,IL12B,NLRP3,RHOA,CD55,IL4,IL21,CCL19,IL2,IFNG,IL23R,AGER,CCR2,TGFBR2
GO:BP	response to reactive oxygen species	GO:0000302	8.96E-18	17.047688	237	323	34	18117	MMP9,BMP7,FANCC,AKT1,TRAF2,IL10,LDHA,EDN1,IL6,PRDX1,NQO1,BECN1,TXN,HMOX1,RELA,STAT1,HIF1A,MAPK8,TNFAIP3,GSTP1,MAP3K5,MMP3,RIPK1,MAPK3,MAPK1,CCR7,IL18RAP,ARG1,FOS,NFE2L2,CCL19,HGF,AREG,JUN
GO:BP	positive regulation of interleukin-8 production	GO:0032757	9.00E-18	17.04599872	58	316	20	18117	SERPINE1,HMGB1,NOD1,TLR7,TNF,NOD2,TLR9,IL6,TLR2,IL1B,TLR3,MYD88,RELA,STAT3,WNT5A,TLR5,TLR8,RIPK1,TLR4,TLR1
GO:BP	regulation of interleukin-10 production	GO:0032653	1.52E-17	16.81851566	60	368	21	18117	HMGB1,HLA-DRB1,NOD2,TLR9,IL6,TLR2,IL23A,TREM2,STAT3,IL12B,TYROBP,IL4,TLR4,IL13,HGF,TSLP,MMP8,IL23R,AGER,CD40LG,CD34
GO:BP	T cell proliferation	GO:0042098	1.63E-17	16.78748121	205	382	34	18117	HMGB1,HLA-DRB1,IRF1,IL10,RIPK2,IL18,IL6,IL15,IL23A,CEBPB,IL1B,EPO,CD86,CD4,TGFB1,IL12B,TNFSF14,CCL5,IGF1,CD55,ARG1,IL4,IL6ST,IL21,CCL19,IL2,IL1A,IL23R,IGF2,AGER,CCR2,CD40LG,TGFBR2,TP53
GO:BP	positive regulation of adaptive immune response	GO:0002821	1.84E-17	16.73476056	101	356	25	18117	HLA-DRB1,TRAF2,TNF,NOD2,RIPK2,IL18,IL6,IL12A,IL23A,IL1B,MAP3K7,LTA,HLA-DRA,CD4,IL1R1,IL12B,CD40,NLRP3,C3,IL4,IL6ST,IL2,IL23R,CCR2,PLA2G4A
GO:BP	microglial cell activation	GO:0001774	1.98E-17	16.70235142	55	350	20	18117	TLR7,TNF,CCL3,IL6,TLR2,ITGB2,TREM2,TLR3,CLU,C1QA,TLR8,TYROBP,IL4,ATM,IL13,TLR1,TLR6,IFNG,MMP8,AGER
GO:BP	regulation of interleukin-8 production	GO:0032677	2.43E-17	16.61431701	99	326	24	18117	IL6R,SERPINE1,HMGB1,NOD1,TLR7,TNF,IL10,NOD2,TLR9,IL6,TLR2,IL1B,TLR3,MYD88,RELA,STAT3,CRP,WNT5A,TLR5,TLR8,RIPK1,TLR4,TLR1,TLR6
GO:BP	positive regulation of epithelial cell proliferation	GO:0050679	2.57E-17	16.58945999	213	346	33	18117	VEGFA,HMGB1,AKT1,CCL11,CDH13,ITGB3,IL10,NOD2,MYC,PDGFB,HMOX1,HIF1A,STAT3,TGFBR1,SP1,TNFAIP3,WNT5A,HRAS,CCR3,HMGB2,CDC42,TGFB1,IGF1,LAMB1,ARNT,ARG1,CCL24,PRKCA,TLR4,AREG,CXCL12,WNT2,IGF2
GO:BP	positive regulation of stress-activated MAPK cascade	GO:0032874	3.00E-17	16.52230645	121	372	27	18117	VEGFA,GADD45G,HMGB1,NOD1,TRAF2,TNF,NOD2,TLR9,RIPK2,GADD45A,IL1B,TLR3,MYD88,NOX1,PLCB1,WNT5A,HRAS,CDC42,MAP3K5,RIPK1,CCR7,TLR4,TGFB2,CCL19,MMP8,AGER,CCL21
GO:BP	regulation of JNK cascade	GO:0046328	3.09E-17	16.51013982	133	372	28	18117	GADD45G,HMGB1,AKT1,NOD1,TRAF2,TNF,NOD2,TLR9,RIPK2,GADD45A,IL1B,TLR3,MYD88,NOX1,PLCB1,WNT5A,HRAS,CDC42,GSTP1,MAP3K5,RIPK1,SFRP2,CCR7,TLR4,CCL19,MMP8,AGER,CCL21
GO:BP	interleukin-10 production	GO:0032613	3.38E-17	16.47169213	62	368	21	18117	HMGB1,HLA-DRB1,NOD2,TLR9,IL6,TLR2,IL23A,TREM2,STAT3,IL12B,TYROBP,IL4,TLR4,IL13,HGF,TSLP,MMP8,IL23R,AGER,CD40LG,CD34
GO:BP	T cell differentiation involved in immune response	GO:0002292	3.38E-17	16.47166965	75	344	22	18117	BCL6,IL6R,HMGB1,HLA-DRB1,RIPK2,IL18,IL6,IL23A,SMAD7,STAT3,RELB,CD86,HLA-DRA,PTGER4,IL12B,NLRP3,IL4,IL21,CCL19,IL2,IFNG,IL23R
GO:BP	T-helper cell differentiation	GO:0042093	3.74E-17	16.42709614	66	344	21	18117	BCL6,IL6R,HMGB1,HLA-DRB1,RIPK2,IL18,IL6,IL23A,SMAD7,STAT3,RELB,CD86,HLA-DRA,PTGER4,IL12B,NLRP3,IL4,IL21,CCL19,IL2,IL23R
GO:BP	cytokine production involved in immune response	GO:0002367	3.88E-17	16.41095465	94	352	24	18117	BCL6,TRAF2,TNF,IL10,NOD2,IL18,ATG5,IL6,SMAD7,IL1B,TLR3,MAP3K7,HMOX1,WNT5A,IL1R1,IFNB1,NLRP3,CD55,ARG1,IL4,TLR4,TGFB2,TGFB3,CCR2
GO:BP	positive regulation of stress-activated protein kinase signaling cascade	GO:0070304	4.76E-17	16.32220145	123	372	27	18117	VEGFA,GADD45G,HMGB1,NOD1,TRAF2,TNF,NOD2,TLR9,RIPK2,GADD45A,IL1B,TLR3,MYD88,NOX1,PLCB1,WNT5A,HRAS,CDC42,MAP3K5,RIPK1,CCR7,TLR4,TGFB2,CCL19,MMP8,AGER,CCL21
GO:BP	CD4-positive, alpha-beta T cell activation	GO:0035710	5.28E-17	16.27752118	104	360	25	18117	BCL6,IL6R,HMGB1,HLA-DRB1,RIPK2,IL18,IL6,IL23A,SMAD7,STAT3,RELB,CD86,HLA-DRA,PTGER4,IL12B,NLRP3,CD55,IL4,IL21,CCL19,IL2,IFNG,IL23R,AGER,TGFBR2
GO:BP	positive regulation of leukocyte mediated immunity	GO:0002705	7.65E-17	16.11620252	122	344	26	18117	HLA-DRB1,TRAF2,TNF,NOD2,IL18,IL6,IL12A,ITGB2,IL23A,IL1B,MAP3K7,LTA,HLA-DRA,IL1R1,IL12B,CD40,NLRP3,C3,TYROBP,IL18RAP,ARG1,IL4,IL21,NOS2,IL2,IL23R
GO:BP	positive regulation of adaptive immune response based on somatic recombination of immune receptors built from immunoglobulin superfamily domains	GO:0002824	8.71E-17	16.05979807	96	356	24	18117	HLA-DRB1,TRAF2,TNF,NOD2,RIPK2,IL18,IL6,IL12A,IL23A,IL1B,MAP3K7,LTA,HLA-DRA,CD4,IL1R1,IL12B,CD40,NLRP3,C3,IL4,IL2,IL23R,CCR2,PLA2G4A
GO:BP	lipopolysaccharide-mediated signaling pathway	GO:0031663	1.20E-16	15.91905476	56	315	19	18117	AKT1,TNF,CCL3,RIPK2,IL18,TLR2,IL1B,CCL2,MYD88,IRF3,TNFAIP3,MAPK14,CCL5,MAPK3,CD55,MAPK1,PRKCA,TLR4,LY96
GO:BP	regulation of interferon-gamma production	GO:0032649	1.35E-16	15.8711166	110	352	25	18117	HMGB1,HLA-DRB1,TLR7,TNF,IL10,NOD2,TLR9,RIPK2,IL18,IL12A,IL23A,IL1B,TLR3,LTA,WNT5A,HRAS,IL1R1,TLR8,IL12B,CCR7,TLR4,IL21,IL2,IL23R,CCR2
GO:BP	neuron apoptotic process	GO:0051402	1.47E-16	15.83349383	250	382	36	18117	BIRC5,TERT,BID,BCL2L1,PARP1,TNF,IL10,CCL3,MAP2K4,NQO1,GCLM,CEBPB,CCL2,HMOX1,ATF4,MCL1,HIF1A,HRAS,FASLG,CDC42,HDAC4,RHOA,TYROBP,ATF2,GCLC,ITGA1,ATM,ILK,TGFB2,TGFB3,MAX,JUN,FAS,MEF2C,NGF,TP53
GO:BP	lymphocyte migration	GO:0072676	1.76E-16	15.75332703	117	372	26	18117	CCL20,AKT1,CXCL10,CCL11,CCL3,CCL17,CCL25,CCL2,CCL8,WNT5A,CCL4,CCL13,CCL7,TNFSF14,CCL5,RHOA,CCL16,CCR7,CCL24,CCL1,CCL19,CXCL12,CCL22,CCL23,CCR2,CCL21
GO:BP	interferon-gamma production	GO:0032609	4.30E-16	15.36618236	115	352	25	18117	HMGB1,HLA-DRB1,TLR7,TNF,IL10,NOD2,TLR9,RIPK2,IL18,IL12A,IL23A,IL1B,TLR3,LTA,WNT5A,HRAS,IL1R1,TLR8,IL12B,CCR7,TLR4,IL21,IL2,IL23R,CCR2
GO:BP	alpha-beta T cell differentiation	GO:0046632	4.69E-16	15.32880876	113	360	25	18117	BCL6,IL6R,HMGB1,HLA-DRB1,IRF1,RIPK2,IL18,IL6,IL23A,SMAD7,STAT3,RELB,CD86,HLA-DRA,PTGER4,IL12B,NLRP3,RHOA,IL4,IL21,CCL19,IL2,IFNG,IL23R,TGFBR2
GO:BP	T cell differentiation	GO:0030217	5.54E-16	15.25614808	260	382	36	18117	BCL6,IL6R,HMGB1,HLA-DRB1,IRF1,RIPK2,IL18,ATG5,IL6,IL15,IL23A,SMAD7,IL1B,IL7,STAT3,RELB,CD86,HLA-DRA,CD4,IFNB1,TGFB1,PTGER4,IL12B,NLRP3,RHOA,CCR7,IL4,IL21,CCL19,IL2,IL1A,IFNG,IL23R,CCR2,TGFBR2,TP53
GO:BP	CD4-positive, alpha-beta T cell differentiation	GO:0043367	6.96E-16	15.15743089	85	344	22	18117	BCL6,IL6R,HMGB1,HLA-DRB1,RIPK2,IL18,IL6,IL23A,SMAD7,STAT3,RELB,CD86,HLA-DRA,PTGER4,IL12B,NLRP3,IL4,IL21,CCL19,IL2,IFNG,IL23R
GO:BP	regulation of neuron apoptotic process	GO:0043523	8.59E-16	15.06615901	216	382	33	18117	BIRC5,TERT,BCL2L1,PARP1,TNF,IL10,CCL3,MAP2K4,NQO1,GCLM,CEBPB,CCL2,HMOX1,ATF4,MCL1,HIF1A,HRAS,FASLG,CDC42,HDAC4,RHOA,TYROBP,ATF2,GCLC,ITGA1,ATM,ILK,TGFB2,TGFB3,JUN,MEF2C,NGF,TP53
GO:BP	interleukin-1 beta production	GO:0032611	9.26E-16	15.0331899	107	350	24	18117	HMGB1,NOD1,TNF,CCL3,NOD2,RIPK2,HSPB1,IL6,TREM2,STAT3,TNFAIP3,WNT5A,GSTP1,TLR8,NLRP3,IGF1,TYROBP,CCR7,TLR4,IL17A,CCL19,TLR6,IFNG,AGER
GO:BP	regulation of cytokine production involved in immune response	GO:0002718	1.14E-15	14.94263081	85	352	22	18117	BCL6,TRAF2,TNF,IL10,NOD2,IL18,ATG5,IL6,SMAD7,IL1B,TLR3,MAP3K7,HMOX1,WNT5A,IL1R1,IFNB1,NLRP3,ARG1,TLR4,TGFB2,TGFB3,CCR2
GO:BP	positive regulation of interferon-gamma production	GO:0032729	1.47E-15	14.83148151	66	352	20	18117	TLR7,TNF,TLR9,RIPK2,IL18,IL12A,IL23A,IL1B,TLR3,LTA,WNT5A,HRAS,IL1R1,TLR8,IL12B,TLR4,IL21,IL2,IL23R,CCR2
GO:BP	positive regulation of cytosolic calcium ion concentration	GO:0007204	1.93E-15	14.7140031	325	378	39	18117	HMGB1,CXCL10,CCL3,CXCR4,PTGER2,CXCL9,ATG5,EDN1,CYSLTR1,PTGIR,EPO,C3AR1,PTGER1,CCR3,FASLG,CD4,CCR4,TGFB1,ADM,PTGER4,PTGER3,GNB1,CCR1,CD55,TBXA2R,ITGAV,CCR7,AGT,CXCR1,CXCR2,CCL1,IL13,CCL19,IL2,KNG1,CCR2,CCL21,CAV1,PTGFR
GO:BP	regulation of I-kappaB kinase/NF-kappaB signaling	GO:0043122	2.24E-15	14.64888684	251	338	33	18117	HLA-DRB1,NOD1,TRAF2,TNF,NOD2,TLR9,RIPK2,HSPB1,SQSTM1,IL1B,TLR3,TRADD,MAP3K7,HMOX1,MYD88,RELA,IRF3,STAT1,TNFAIP3,WNT5A,FASLG,CD4,GSTP1,BIRC2,RIPK1,CD40,RHOA,CCR7,TLR4,CCL19,TERF2IP,TLR6,PRKCB
GO:BP	blood coagulation	GO:0007596	2.37E-15	14.624538	347	376	40	18117	PLAUR,SERPINE1,PLAU,IRF1,THBS1,ITGB3,COL1A2,RAF1,HSPB1,PDGFB,EDN1,IL6,ALOX12,MAFG,COL3A1,GNAS,PDGFA,MAFK,ITGA2,PLAT,CDC42,IFNB1,MAFF,GNB1,MAPK3,CD40,TBXA2R,MAPK1,PRKCA,TLR4,ILK,NFE2L2,GNAQ,KNG1,PRKCB,CD40LG,PLA2G4A,PLG,CD34,CAV1
GO:BP	toll-like receptor signaling pathway	GO:0002224	2.51E-15	14.60027317	161	326	27	18117	HMGB1,IRF7,IRF1,TLR7,NOD2,TLR9,RIPK2,TLR2,ITGB2,TLR3,MAP3K7,MYD88,IRF3,CTSB,TNFAIP3,HSP90B1,MAP3K1,TLR5,BIRC2,TLR8,MAPKAPK2,RIPK1,CD40,TLR4,LY96,TLR1,TLR6
GO:BP	interleukin-1 production	GO:0032612	3.95E-15	14.40286233	126	350	25	18117	HMGB1,NOD1,TNF,IL10,CCL3,NOD2,RIPK2,HSPB1,IL6,TREM2,STAT3,TNFAIP3,WNT5A,GSTP1,TLR8,NLRP3,IGF1,TYROBP,CCR7,TLR4,IL17A,CCL19,TLR6,IFNG,AGER
GO:BP	regulation of interleukin-1 beta production	GO:0032651	4.55E-15	14.34161072	102	350	23	18117	HMGB1,NOD1,TNF,CCL3,NOD2,RIPK2,HSPB1,IL6,TREM2,STAT3,TNFAIP3,WNT5A,GSTP1,TLR8,NLRP3,IGF1,TYROBP,CCR7,TLR4,IL17A,CCL19,IFNG,AGER
GO:BP	pattern recognition receptor signaling pathway	GO:0002221	4.65E-15	14.3328773	213	326	30	18117	HMGB1,IRF7,IRF1,NOD1,TLR7,NOD2,TLR9,RIPK2,MAP2K6,TLR2,ITGB2,TLR3,MAP3K7,MYD88,RELA,IRF3,CTSB,TNFAIP3,HSP90B1,MAP3K1,TLR5,BIRC2,TLR8,MAPKAPK2,RIPK1,CD40,TLR4,LY96,TLR1,TLR6
GO:BP	response to transforming growth factor beta	GO:0071559	5.77E-15	14.23866968	262	382	35	18117	ITGB6,ITGB8,SMAD6,THBS1,ITGB5,PARP1,COL1A2,ROCK2,EDN1,SMAD7,PTK2,MAP3K7,COL3A1,CREB1,LTBP1,ITGA3,TGFBR1,WNT5A,TGFB1,SMAD4,NR3C1,RHOA,SMAD2,ARG1,IL4,FOS,TGFB2,TGFB3,JUN,WNT2,ENG,TGFBR2,MEF2C,CAV1,TP53
GO:BP	regulation of response to cytokine stimulus	GO:0060759	8.41E-15	14.07518991	197	332	29	18117	IL1RN,IRF7,TRAF2,TNF,CXCR4,RIPK2,EDN1,IL6,TLR2,TREM2,TRADD,IL7,CSF1,IRF3,STAT1,HIF1A,TNFAIP3,WNT5A,IL1R1,GSTP1,BIRC2,RIPK1,CCL5,IL3,ARG1,TLR4,IL6ST,TSLP,IFNG
GO:BP	regulation of alpha-beta T cell activation	GO:0046634	8.52E-15	14.06959821	102	360	23	18117	BCL6,HMGB1,HLA-DRB1,IRF1,RIPK2,IL18,IL12A,IL23A,SMAD7,CD86,HLA-DRA,IL12B,NLRP3,RHOA,CD55,IL4,CCL19,IL2,IFNG,IL23R,AGER,CCR2,TGFBR2
GO:BP	regulation of interleukin-1 production	GO:0032652	1.30E-14	13.88476854	119	350	24	18117	HMGB1,NOD1,TNF,IL10,CCL3,NOD2,RIPK2,HSPB1,IL6,TREM2,STAT3,TNFAIP3,WNT5A,GSTP1,TLR8,NLRP3,IGF1,TYROBP,CCR7,TLR4,IL17A,CCL19,IFNG,AGER
GO:BP	regulation of T cell mediated immunity	GO:0002709	1.85E-14	13.73182649	74	352	20	18117	HMGB1,HLA-DRB1,TRAF2,NOD2,IL18,IL6,IL12A,IL23A,SMAD7,IL1B,MAP3K7,HLA-DRA,IL1R1,IFNB1,IL12B,NLRP3,ARG1,IL23R,AGER,CCR2
GO:BP	immunoglobulin mediated immune response	GO:0016064	1.89E-14	13.72371774	223	381	32	18117	C2,BCL6,IRF7,HLA-DRB1,TNF,IL10,NOD2,MYD88,LTA,IL13RA2,CLU,CRP,C1QA,C1QB,C8A,TLR8,C5,MBL2,CD40,C3,C1R,CD55,MASP2,IL4,C8B,IL2,C4A,C1S,C9,CD40LG,C7,C6
GO:BP	positive regulation of interleukin-10 production	GO:0032733	2.14E-14	13.66916797	38	368	16	18117	HMGB1,NOD2,TLR9,IL6,TLR2,IL23A,TREM2,STAT3,IL12B,IL4,TLR4,IL13,HGF,TSLP,CD40LG,CD34
GO:BP	cellular response to transforming growth factor beta stimulus	GO:0071560	2.16E-14	13.66504765	256	382	34	18117	ITGB6,ITGB8,SMAD6,THBS1,ITGB5,PARP1,COL1A2,EDN1,SMAD7,PTK2,MAP3K7,COL3A1,CREB1,LTBP1,ITGA3,TGFBR1,WNT5A,TGFB1,SMAD4,NR3C1,RHOA,SMAD2,ARG1,IL4,FOS,TGFB2,TGFB3,JUN,WNT2,ENG,TGFBR2,MEF2C,CAV1,TP53
GO:BP	T cell activation involved in immune response	GO:0002286	2.18E-14	13.66075939	112	382	24	18117	BCL6,IL6R,HMGB1,HLA-DRB1,RIPK2,IL18,IL6,IL23A,SMAD7,STAT3,RELB,CD86,HLA-DRA,IFNB1,PTGER4,IL12B,NLRP3,IL4,IL21,CCL19,IL2,IFNG,IL23R,TP53
GO:BP	positive regulation of interleukin-1 beta production	GO:0032731	2.36E-14	13.62732338	56	350	18	18117	HMGB1,NOD1,TNF,CCL3,NOD2,RIPK2,HSPB1,IL6,STAT3,WNT5A,TLR8,NLRP3,TYROBP,TLR4,IL17A,CCL19,IFNG,AGER
GO:BP	B cell mediated immunity	GO:0019724	2.83E-14	13.54861354	226	381	32	18117	C2,BCL6,IRF7,HLA-DRB1,TNF,IL10,NOD2,MYD88,LTA,IL13RA2,CLU,CRP,C1QA,C1QB,C8A,TLR8,C5,MBL2,CD40,C3,C1R,CD55,MASP2,IL4,C8B,IL2,C4A,C1S,C9,CD40LG,C7,C6
GO:BP	T cell mediated immunity	GO:0002456	3.19E-14	13.49573051	98	352	22	18117	HMGB1,HLA-DRB1,TRAF2,NOD2,IL18,IL6,IL12A,IL23A,SMAD7,IL1B,MAP3K7,HLA-DRA,IL1R1,IFNB1,IL12B,NLRP3,CD55,ARG1,IL4,IL23R,AGER,CCR2
GO:BP	positive regulation of endothelial cell proliferation	GO:0001938	4.07E-14	13.39009194	113	346	23	18117	VEGFA,HMGB1,AKT1,CCL11,CDH13,ITGB3,IL10,PDGFB,HMOX1,HIF1A,STAT3,TGFBR1,SP1,WNT5A,CCR3,HMGB2,ARNT,ARG1,CCL24,PRKCA,CXCL12,WNT2,IGF2
GO:BP	regulation of CD4-positive, alpha-beta T cell activation	GO:2000514	6.97E-14	13.15658348	67	360	19	18117	BCL6,HMGB1,HLA-DRB1,RIPK2,IL18,IL23A,SMAD7,CD86,HLA-DRA,IL12B,NLRP3,CD55,IL4,CCL19,IL2,IFNG,IL23R,AGER,TGFBR2
GO:BP	positive regulation of interleukin-17 production	GO:0032740	7.24E-14	13.14007697	18	344	12	18117	NOD2,IL18,IL6,IL15,IL23A,MYD88,TGFB1,IL12B,IL21,CCL1,IL2,IL23R
GO:BP	tissue remodeling	GO:0048771	7.51E-14	13.12455733	186	382	29	18117	TNFRSF11B,TIMP1,ITGB3,IL18,ROCK2,ATG5,IL6,IL15,IL23A,GREM1,IL7,HIF1A,TNFAIP3,IL12B,ARG1,PRKCA,AGT,MMP14,IL21,TGFB3,IL2,IL1A,AGER,MMP2,CCR2,MEF2C,PLG,CAV1,TP53
GO:BP	positive regulation of lymphocyte mediated immunity	GO:0002708	7.65E-14	13.11607798	104	344	22	18117	HLA-DRB1,TRAF2,TNF,NOD2,IL18,IL6,IL12A,IL23A,IL1B,MAP3K7,LTA,HLA-DRA,IL1R1,IL12B,CD40,NLRP3,C3,IL18RAP,IL4,IL21,IL2,IL23R
GO:BP	nitric oxide metabolic process	GO:0046209	1.35E-13	12.86861627	87	376	21	18117	AKT1,TNF,IL10,ROCK2,EDN1,TLR2,ITGB2,NQO1,IL1B,CLU,TLR5,HSP90AA1,AGT,TLR4,NOS2,TLR6,IFNG,MMP8,PTGS2,CD34,CAV1
GO:BP	regulation of cytokine-mediated signaling pathway	GO:0001959	1.37E-13	12.86295209	184	332	27	18117	IL1RN,IRF7,TRAF2,TNF,CXCR4,RIPK2,EDN1,IL6,TREM2,TRADD,IL7,CSF1,IRF3,STAT1,HIF1A,TNFAIP3,WNT5A,IL1R1,GSTP1,BIRC2,RIPK1,CCL5,IL3,ARG1,IL6ST,TSLP,IFNG
GO:BP	positive regulation of type I interferon production	GO:0032481	1.58E-13	12.8012668	80	309	19	18117	HMGB1,IRF7,IRF1,IRF5,TLR7,TLR9,RIPK2,TLR2,TLR3,MYD88,RELA,IRF3,STAT1,HMGB2,MRE11,TLR8,HSP90AA1,TLR4,NFKB1
GO:BP	reactive nitrogen species metabolic process	GO:2001057	1.74E-13	12.75842409	88	376	21	18117	AKT1,TNF,IL10,ROCK2,EDN1,TLR2,ITGB2,NQO1,IL1B,CLU,TLR5,HSP90AA1,AGT,TLR4,NOS2,TLR6,IFNG,MMP8,PTGS2,CD34,CAV1
GO:BP	cellular response to radiation	GO:0071478	1.89E-13	12.72411742	196	287	26	18117	CHEK1,MMP9,BLM,ITGB6,RAD51,BCL2L1,CHEK2,TIMP1,PARP1,ATR,GADD45A,MYC,ELK1,RAD9A,ATF4,HRAS,GRB2,TGFB1,MMP3,MAPK14,WRN,GNB1,SFRP2,HUS1,GNGT1,ATM
GO:BP	eosinophil migration	GO:0072677	2.12E-13	12.67378803	23	372	13	18117	CCL11,CCL3,CCL2,CCL8,CCL4,CCL13,CCL7,PTGER4,CCL5,CCL24,IL4,CCL1,CCL21
GO:BP	positive regulation of interferon-beta production	GO:0032728	3.33E-13	12.47769092	36	289	14	18117	HMGB1,IRF7,IRF1,IRF5,TLR7,TLR9,RIPK2,TLR2,TLR3,IRF3,HMGB2,TLR8,HSP90AA1,TLR4
GO:BP	regulation of osteoclast differentiation	GO:0045670	4.71E-13	12.32679251	66	344	18	18117	TNF,CCL3,IL23A,TREM2,CEBPB,TLR3,CSF1,GNAS,CREB1,IL12B,TYROBP,CCR1,IL4,TLR4,IL17A,FOS,IFNG,IL23R
GO:BP	positive regulation of interleukin-1 production	GO:0032732	4.73E-13	12.32553523	65	350	18	18117	HMGB1,NOD1,TNF,CCL3,NOD2,RIPK2,HSPB1,IL6,STAT3,WNT5A,TLR8,NLRP3,TYROBP,TLR4,IL17A,CCL19,IFNG,AGER
GO:BP	eosinophil chemotaxis	GO:0048245	4.97E-13	12.30402539	19	372	12	18117	CCL11,CCL3,CCL2,CCL8,CCL4,CCL13,CCL7,CCL5,CCL24,IL4,CCL1,CCL21
GO:BP	regulation of lymphocyte differentiation	GO:0045619	5.94E-13	12.22632188	180	360	27	18117	BCL6,HMGB1,HLA-DRB1,IRF1,IL10,TLR9,RIPK2,IL18,IL15,IL23A,SMAD7,IL7,CD86,HLA-DRA,IFNB1,TGFB1,IL12B,NLRP3,RHOA,IL4,MMP14,CCL19,IL2,IFNG,IL23R,CCR2,TGFBR2
GO:BP	nitric oxide biosynthetic process	GO:0006809	6.08E-13	12.21637934	82	376	20	18117	AKT1,TNF,IL10,ROCK2,EDN1,ITGB2,NQO1,IL1B,CLU,TLR5,HSP90AA1,AGT,TLR4,NOS2,TLR6,IFNG,MMP8,PTGS2,CD34,CAV1
GO:BP	extrinsic apoptotic signaling pathway via death domain receptors	GO:0008625	7.09E-13	12.14946877	83	374	20	18117	SERPINE1,BID,BCL2L1,THBS1,DAXX,TRAF2,TNF,RAF1,TRADD,HMOX1,TNFAIP3,FASLG,HMGB2,RIPK1,SFRP2,HGF,FAS,TIMP3,TNFRSF10C,NGF
GO:BP	cellular response to reactive oxygen species	GO:0034614	7.20E-13	12.14260968	170	351	26	18117	MMP9,BMP7,FANCC,AKT1,TRAF2,IL10,IL6,PRDX1,NQO1,BECN1,TXN,RELA,MAPK8,TNFAIP3,MAP3K5,MMP3,RIPK1,MAPK3,MAPK1,IL18RAP,ARG1,FOS,NFE2L2,HGF,JUN,MMP2
GO:BP	cellular response to ionizing radiation	GO:0071479	1.05E-12	11.97821395	69	287	17	18117	BLM,ITGB6,RAD51,BCL2L1,CHEK2,ATR,GADD45A,ELK1,RAD9A,HRAS,GRB2,TGFB1,MAPK14,WRN,SFRP2,HUS1,ATM
GO:BP	regulation of interleukin-17 production	GO:0032660	1.07E-12	11.9698155	41	344	15	18117	NOD2,IL18,IL6,IL12A,IL15,IL23A,MYD88,TGFB1,IL12B,TLR4,IL21,CCL1,IL2,IFNG,IL23R
GO:BP	regulation of type I interferon production	GO:0032479	1.18E-12	11.92906416	130	309	22	18117	HMGB1,IRF7,IRF1,IRF5,TLR7,IL10,TLR9,RIPK2,TLR2,TLR3,MYD88,RELA,IRF3,STAT1,RELB,TNFAIP3,HMGB2,MRE11,TLR8,HSP90AA1,TLR4,NFKB1
GO:BP	lymphocyte activation involved in immune response	GO:0002285	1.21E-12	11.91655729	190	382	28	18117	BCL6,IL6R,HMGB1,HLA-DRB1,IL10,RIPK2,IL18,IL6,IL23A,SMAD7,STAT3,RELB,CD86,HLA-DRA,IFNB1,PTGER4,IL12B,CD40,NLRP3,IL4,TLR4,IL21,CCL19,IL2,IFNG,IL23R,CD40LG,TP53
GO:BP	positive regulation of osteoclast differentiation	GO:0045672	1.25E-12	11.90272004	27	344	13	18117	TNF,IL23A,TREM2,CSF1,GNAS,CREB1,IL12B,TYROBP,CCR1,IL17A,FOS,IFNG,IL23R
GO:BP	type I interferon production	GO:0032606	1.39E-12	11.85587419	131	309	22	18117	HMGB1,IRF7,IRF1,IRF5,TLR7,IL10,TLR9,RIPK2,TLR2,TLR3,MYD88,RELA,IRF3,STAT1,RELB,TNFAIP3,HMGB2,MRE11,TLR8,HSP90AA1,TLR4,NFKB1
GO:BP	reactive oxygen species biosynthetic process	GO:1903409	1.41E-12	11.85087334	135	376	24	18117	AKT1,ALOX5,TNF,IL10,ROCK2,EDN1,ITGB2,NQO1,IL1B,STAT3,CLU,TLR5,HDAC4,HSP90AA1,RHOA,AGT,TLR4,NOS2,TLR6,IFNG,MMP8,PTGS2,CD34,CAV1
GO:BP	positive regulation of response to biotic stimulus	GO:0002833	1.42E-12	11.84851277	250	315	29	18117	HMGB1,IRF7,HLA-DRB1,NOD2,RAF1,IL12A,MAP3K7,RPS6KA5,RELA,IRF3,RELB,WNT5A,HRAS,EREG,HMGB2,IFNB1,TLR8,IL12B,CCL5,HSP90AA1,TYROBP,IL18RAP,ARG1,PRKCA,TLR4,IL17A,IL21,NFKB1,LY96
GO:BP	leukocyte apoptotic process	GO:0071887	1.63E-12	11.78892809	108	382	22	18117	BCL6,IRF7,AKT1,IL10,NOD2,IL6,IRF3,HIF1A,WNT5A,FASLG,RAPGEF2,RIPK1,CCL5,CCR7,CCL19,KITLG,IL2,CXCL12,FAS,MEF2C,CCL21,TP53
GO:BP	regulation of alpha-beta T cell differentiation	GO:0046637	1.88E-12	11.72653853	68	360	18	18117	BCL6,HMGB1,HLA-DRB1,RIPK2,IL18,IL23A,SMAD7,CD86,HLA-DRA,IL12B,NLRP3,RHOA,IL4,CCL19,IL2,IFNG,IL23R,TGFBR2
GO:BP	regulation of CD4-positive, alpha-beta T cell differentiation	GO:0043370	1.89E-12	11.72428009	51	344	16	18117	BCL6,HMGB1,HLA-DRB1,RIPK2,IL18,IL23A,SMAD7,CD86,HLA-DRA,IL12B,NLRP3,IL4,CCL19,IL2,IFNG,IL23R
GO:BP	response to nutrient	GO:0007584	1.99E-12	11.70008004	182	280	24	18117	C2,TNFRSF11B,BMP7,CXCL10,NOD2,LDHA,IL15,NQO1,GCLM,BECN1,HMOX1,LTA,RELA,STAT1,EPO,ITGA2,CD4,TGFB1,GSTP1,CD40,SFRP2,TBXA2R,GCLC,ARG1
GO:BP	regulation of reactive oxygen species biosynthetic process	GO:1903426	2.16E-12	11.66637719	111	376	22	18117	AKT1,ALOX5,TNF,IL10,ROCK2,EDN1,ITGB2,IL1B,STAT3,CLU,TLR5,HDAC4,HSP90AA1,RHOA,AGT,TLR4,TLR6,IFNG,MMP8,PTGS2,CD34,CAV1
GO:BP	positive regulation of I-kappaB kinase/NF-kappaB signaling	GO:0043123	2.39E-12	11.62120791	185	338	26	18117	HLA-DRB1,NOD1,TRAF2,TNF,NOD2,TLR9,RIPK2,TLR3,TRADD,MAP3K7,HMOX1,MYD88,RELA,IRF3,FASLG,CD4,BIRC2,RIPK1,CD40,RHOA,CCR7,TLR4,CCL19,TERF2IP,TLR6,PRKCB
GO:BP	positive regulation of lymphocyte differentiation	GO:0045621	2.78E-12	11.55638704	104	360	21	18117	BCL6,HLA-DRB1,IL10,RIPK2,IL18,IL15,IL23A,IL7,CD86,HLA-DRA,TGFB1,IL12B,NLRP3,RHOA,IL4,MMP14,CCL19,IL2,IFNG,IL23R,TGFBR2
GO:BP	MyD88-dependent toll-like receptor signaling pathway	GO:0002755	2.83E-12	11.54827616	37	326	14	18117	IRF7,IRF1,TLR7,TLR9,TLR2,MAP3K7,MYD88,MAP3K1,TLR5,TLR8,TLR4,LY96,TLR1,TLR6
GO:BP	regulation of nitric oxide biosynthetic process	GO:0045428	4.01E-12	11.39698924	68	376	18	18117	AKT1,TNF,IL10,ROCK2,EDN1,ITGB2,IL1B,CLU,TLR5,HSP90AA1,AGT,TLR4,TLR6,IFNG,MMP8,PTGS2,CD34,CAV1
GO:BP	osteoclast differentiation	GO:0030316	4.55E-12	11.34239889	98	344	20	18117	TNF,CCL3,IL23A,TREM2,CEBPB,TLR3,CSF1,GNAS,CREB1,TGFB1,MAPK14,IL12B,TYROBP,CCR1,IL4,TLR4,IL17A,FOS,IFNG,IL23R
GO:BP	regulation of interferon-beta production	GO:0032648	4.82E-12	11.31727632	52	289	15	18117	HMGB1,IRF7,IRF1,IRF5,TLR7,TLR9,RIPK2,TLR2,TLR3,IRF3,RELB,HMGB2,TLR8,HSP90AA1,TLR4
GO:BP	acute inflammatory response	GO:0002526	4.95E-12	11.30543239	114	336	21	18117	IL1RN,IL6R,TNF,IL6,CEBPB,IL1B,CD163,STAT3,CRP,EPO,GSTP1,PTGER3,MBL2,NLRP3,C3,CCR7,IL4,IL6ST,IL1A,IL22,PTGS2
GO:BP	interleukin-17 production	GO:0032620	5.44E-12	11.2643134	45	344	15	18117	NOD2,IL18,IL6,IL12A,IL15,IL23A,MYD88,TGFB1,IL12B,TLR4,IL21,CCL1,IL2,IFNG,IL23R
GO:BP	response to ketone	GO:1901654	6.04E-12	11.21921979	204	378	28	18117	CA9,AKT1,BCL2L1,THBS1,PARP1,PTGER2,ROCK2,EDN1,TLR2,NQO1,ELK1,GNAS,RELA,EPO,TGFB1,PTGER4,NR3C1,GNB1,TBXA2R,CCR7,ARG1,FOS,TGFB2,CCL19,TGFB3,CCL21,CAV1,PTGFR
GO:BP	T-helper 1 type immune response	GO:0042088	6.12E-12	11.21293102	44	356	15	18117	HMGB1,HLA-DRB1,RIPK2,IL18,IL23A,IL1B,RELB,HRAS,IL1R1,IL12B,TLR4,CCL19,IL23R,CCR2,PLA2G4A
GO:BP	positive regulation of neuron apoptotic process	GO:0043525	6.66E-12	11.17667175	59	382	17	18117	TNF,CCL3,MAP2K4,NQO1,ATF4,MCL1,FASLG,CDC42,HDAC4,RHOA,TYROBP,ATF2,ITGA1,ATM,TGFB2,JUN,TP53
GO:BP	regulation of pri-miRNA transcription by RNA polymerase II	GO:1902893	6.82E-12	11.16639207	50	382	16	18117	TERT,SMAD6,TNF,IL10,PDGFB,RELA,HIF1A,STAT3,NFATC3,SMAD4,NR3C1,HDAC4,FOS,TGFB2,JUN,TP53
GO:BP	regulation of nitric oxide metabolic process	GO:0080164	7.03E-12	11.15304388	70	376	18	18117	AKT1,TNF,IL10,ROCK2,EDN1,ITGB2,IL1B,CLU,TLR5,HSP90AA1,AGT,TLR4,TLR6,IFNG,MMP8,PTGS2,CD34,CAV1
GO:BP	positive regulation of response to cytokine stimulus	GO:0060760	7.52E-12	11.12378704	57	331	16	18117	IRF7,TRAF2,CXCR4,RIPK2,EDN1,TLR2,TREM2,IL7,CSF1,IRF3,HIF1A,WNT5A,IL1R1,RIPK1,TLR4,TSLP
GO:BP	regulation of T cell differentiation	GO:0045580	8.66E-12	11.06245134	152	360	24	18117	BCL6,HMGB1,HLA-DRB1,IRF1,RIPK2,IL18,IL15,IL23A,SMAD7,IL7,CD86,HLA-DRA,IFNB1,TGFB1,IL12B,NLRP3,RHOA,IL4,CCL19,IL2,IFNG,IL23R,CCR2,TGFBR2
GO:BP	interferon-beta production	GO:0032608	9.04E-12	11.04386587	54	289	15	18117	HMGB1,IRF7,IRF1,IRF5,TLR7,TLR9,RIPK2,TLR2,TLR3,IRF3,RELB,HMGB2,TLR8,HSP90AA1,TLR4
GO:BP	pri-miRNA transcription by RNA polymerase II	GO:0061614	9.74E-12	11.01122935	51	382	16	18117	TERT,SMAD6,TNF,IL10,PDGFB,RELA,HIF1A,STAT3,NFATC3,SMAD4,NR3C1,HDAC4,FOS,TGFB2,JUN,TP53
GO:BP	dendritic cell migration	GO:0036336	1.12E-11	10.94900046	29	372	13	18117	HMGB1,ALOX5,CXCR4,IL12A,CDC42,CCL5,CCR1,CCR7,CXCR1,CXCR2,CCL19,CCR2,CCL21
GO:BP	negative regulation of neuron death	GO:1901215	1.42E-11	10.84776229	213	374	28	18117	BIRC5,TERT,AKT1,BCL2L1,TRAF2,IL10,MAP2K4,GCLM,CEBPB,CCL2,CSF1,HMOX1,ATF4,CREB1,HIF1A,STAT3,EPO,HRAS,ATG7,CSF3,RHOA,GCLC,ILK,IL13,TGFB3,MEF2C,CD34,NGF
GO:BP	regulation of T-helper cell differentiation	GO:0045622	1.42E-11	10.84659864	39	344	14	18117	BCL6,HLA-DRB1,RIPK2,IL18,IL23A,SMAD7,CD86,HLA-DRA,IL12B,NLRP3,IL4,CCL19,IL2,IL23R
GO:BP	regulation of wound healing	GO:0061041	1.79E-11	10.74689388	136	376	23	18117	PLAUR,SERPINE1,HMGB1,PLAU,ALOX5,THBS1,TNF,CXCR4,PDGFB,EDN1,ALOX12,PTK2,PDGFA,ITGB1,TNFAIP3,HRAS,PLAT,TBXA2R,NFE2L2,KNG1,PLG,CD34,CAV1
GO:BP	protein kinase B signaling	GO:0043491	2.08E-11	10.68290094	286	377	32	18117	VEGFA,AKT1,THBS1,TNF,CCL3,IL18,PDGFB,PTK2,IL1B,CCL2,TXN,PDGFA,TGFBR1,ITGB1,CD86,EREG,GRB2,CSF3,CCL5,HSP90AA1,CD40,IGF1,CCR7,ILK,CCL19,HGF,AREG,KITLG,IGF2,ENG,CCL21,NRG1
GO:BP	positive chemotaxis	GO:0050918	2.16E-11	10.66522086	68	350	17	18117	IL8,VEGFA,HMGB1,MIF,CXCL10,CDH13,CCL3,PDGFB,WNT5A,ITGA2,HMGB2,CCR4,CCL5,CCL16,HGF,CXCL12,AGER
GO:BP	acute-phase response	GO:0006953	2.31E-11	10.6370597	50	336	15	18117	IL1RN,IL6R,TNF,IL6,CEBPB,IL1B,CD163,STAT3,CRP,EPO,PTGER3,MBL2,IL1A,IL22,PTGS2
GO:BP	gliogenesis	GO:0042063	2.47E-11	10.60776711	308	352	32	18117	AKT1,TNF,CCL3,CXCR4,IL6,TLR2,TREM2,IL1B,CCL2,CSF1,LTA,CREB1,RELA,STAT3,CLU,MAP2K1,C1QA,TGFB1,GSTP1,MAPK3,RHOA,MAPK1,LAMB1,TLR4,MMP14,IL6ST,ILK,TGFB2,AREG,IFNG,AGER,CCR2
GO:BP	positive regulation of protein kinase B signaling	GO:0051897	2.84E-11	10.54624484	184	377	26	18117	VEGFA,THBS1,TNF,CCL3,IL18,PDGFB,PTK2,TXN,PDGFA,TGFBR1,ITGB1,CD86,EREG,GRB2,CSF3,HSP90AA1,CCR7,ILK,CCL19,HGF,AREG,KITLG,IGF2,ENG,CCL21,NRG1
GO:BP	regulation of epithelial cell migration	GO:0010632	2.86E-11	10.54306822	306	380	33	18117	VEGFA,MMP9,HMGB1,AKT1,THBS1,ITGB3,TNF,GADD45A,ROCK2,HSPB1,PDGFB,EDN1,ALOX12,PTK2,HMOX1,HIF1A,ITGA3,SP1,WNT5A,ITGA2,CD40,RHOA,TBXA2R,IL4,PRKCA,AGT,NFE2L2,TGFB2,IFNG,PTGS2,TGFBR2,MEF2C,DCN
GO:BP	regulation of response to wounding	GO:1903034	2.97E-11	10.52704158	169	376	25	18117	PLAUR,SERPINE1,HMGB1,PLAU,ALOX5,THBS1,TNF,IL10,CXCR4,PDGFB,EDN1,ALOX12,PTK2,PDGFA,ITGB1,MAP2K1,TNFAIP3,HRAS,PLAT,TBXA2R,NFE2L2,KNG1,PLG,CD34,CAV1
GO:BP	neuroinflammatory response	GO:0150076	3.21E-11	10.49306839	51	336	15	18117	MMP9,TNF,CCL3,IL18,IL6,TREM2,IL1B,ITGB1,MMP3,IGF1,IL4,ATM,IFNG,MMP8,PTGS2
GO:BP	regulation of innate immune response	GO:0045088	3.34E-11	10.47690154	309	309	30	18117	HMGB1,IRF7,IRF1,NOD2,RAF1,IL12A,TREM2,MAP3K7,RPS6KA5,RELA,IRF3,STAT1,RELB,TNFAIP3,WNT5A,HRAS,EREG,HMGB2,IFNB1,BIRC2,TLR8,IL12B,CCL5,HSP90AA1,TYROBP,IL18RAP,ARG1,TLR4,IL21,NFKB1
GO:BP	regulation of interferon-alpha production	GO:0032647	3.45E-11	10.46262528	30	289	12	18117	HMGB1,IRF7,IRF5,TLR7,IL10,TLR9,RIPK2,TLR3,IRF3,STAT1,TLR8,TLR4
GO:BP	interferon-alpha production	GO:0032607	3.45E-11	10.46262528	30	289	12	18117	HMGB1,IRF7,IRF5,TLR7,IL10,TLR9,RIPK2,TLR3,IRF3,STAT1,TLR8,TLR4
GO:BP	response to ionizing radiation	GO:0010212	3.72E-11	10.42936049	146	287	21	18117	BLM,ITGB6,RAD51,CXCL10,BCL2L1,CHEK2,PARP1,ATR,GADD45A,MYC,ELK1,RAD9A,HRAS,GRB2,TGFB1,CCL7,MAPK14,WRN,SFRP2,HUS1,ATM
GO:BP	cell-matrix adhesion	GO:0007160	4.38E-11	10.35883172	235	299	26	18117	VEGFA,BCL6,ITGB6,SERPINE1,PLAU,ITGB8,THBS1,CDH13,ITGB5,ITGB3,ROCK2,ITGB2,GREM1,CCL25,PTK2,CSF1,COL3A1,ITGA3,ITGB1,ITGA2,RHOA,ITGAV,CCR7,ITGA1,MMP14,ILK
GO:BP	nitric-oxide synthase biosynthetic process	GO:0051767	4.73E-11	10.32479084	21	332	11	18117	NOD2,TLR9,MAP2K6,EDN1,TLR2,MAP2K4,CCL2,STAT1,GSTP1,TLR4,IFNG
GO:BP	regulation of nitric-oxide synthase biosynthetic process	GO:0051769	4.73E-11	10.32479084	21	332	11	18117	NOD2,TLR9,MAP2K6,EDN1,TLR2,MAP2K4,CCL2,STAT1,GSTP1,TLR4,IFNG
GO:BP	positive regulation of epithelial cell migration	GO:0010634	5.57E-11	10.25386256	181	360	25	18117	VEGFA,MMP9,HMGB1,AKT1,THBS1,ITGB3,ROCK2,HSPB1,PDGFB,EDN1,ALOX12,HMOX1,HIF1A,ITGA3,SP1,WNT5A,ITGA2,CD40,PRKCA,AGT,NFE2L2,TGFB2,IFNG,PTGS2,TGFBR2
GO:BP	type I interferon signaling pathway	GO:0060337	5.87E-11	10.23130961	95	217	16	18117	IRF7,IRF1,OASL,MX2,IRF5,IFIT1,MX1,STAT2,MYD88,IFIT2,IRF3,STAT1,OAS2,IFIT3,WNT5A,IFNB1
GO:BP	positive regulation of interferon-alpha production	GO:0032727	6.96E-11	10.15740735	24	289	11	18117	HMGB1,IRF7,IRF5,TLR7,TLR9,RIPK2,TLR3,IRF3,STAT1,TLR8,TLR4
GO:BP	cellular response to type I interferon	GO:0071357	6.97E-11	10.15669609	96	217	16	18117	IRF7,IRF1,OASL,MX2,IRF5,IFIT1,MX1,STAT2,MYD88,IFIT2,IRF3,STAT1,OAS2,IFIT3,WNT5A,IFNB1
GO:BP	defense response to bacterium	GO:0042742	7.29E-11	10.13733	349	344	33	18117	IL6R,CCL20,SERPINE1,CXCL6,NOD1,TNF,IL10,NOD2,TLR9,RIPK2,IL6,TLR2,IL12A,IL23A,SHC1,TREM2,CEBPB,TLR3,LEAP2,MYD88,LTA,CRP,CD4,HMGB2,TLR5,IL12B,MBL2,TLR4,IL17A,NOS2,TLR6,TSLP,IL23R
GO:BP	positive regulation of vascular endothelial growth factor production	GO:0010575	7.56E-11	10.12144567	28	336	12	18117	IL6,IL1B,ATF4,NOX1,HIF1A,C3AR1,C5,C3,ARNT,IL6ST,IL1A,PTGS2
GO:BP	transforming growth factor beta receptor signaling pathway	GO:0007179	7.92E-11	10.10127314	206	382	27	18117	ITGB6,ITGB8,SMAD6,THBS1,ITGB5,PARP1,COL1A2,SMAD7,PTK2,MAP3K7,COL3A1,CREB1,LTBP1,ITGA3,TGFBR1,TGFB1,SMAD4,RHOA,SMAD2,FOS,TGFB2,TGFB3,JUN,ENG,TGFBR2,CAV1,TP53
GO:BP	regulation of transforming growth factor beta production	GO:0071634	8.13E-11	10.08999504	41	368	14	18117	ITGB6,ITGB8,THBS1,CREB1,LTBP1,HIF1A,SMAD4,TYROBP,ATF2,ITGAV,TGFB2,IL13,PTGS2,CD34
GO:BP	regulation of cellular response to oxidative stress	GO:1900407	8.40E-11	10.07585189	91	326	18	18117	BMP7,AKT1,ALOX5,PARP1,IL10,HSPB1,TXN,ATF4,MCL1,NOX1,HIF1A,ATG7,MMP3,RIPK1,TLR4,NFE2L2,HGF,TLR6
GO:BP	positive regulation of pri-miRNA transcription by RNA polymerase II	GO:1902895	9.11E-11	10.04066388	40	382	14	18117	TERT,SMAD6,TNF,IL10,PDGFB,RELA,HIF1A,STAT3,SMAD4,NR3C1,FOS,TGFB2,JUN,TP53
GO:BP	regulation of granulocyte chemotaxis	GO:0071622	1.02E-10	9.989299797	50	372	15	18117	IL8,THBS1,NOD2,EDN1,IL23A,PTK2,CSF1,C3AR1,CCL5,MAPK3,MAPK1,CCR7,IL4,CCL19,CCL21
GO:BP	positive regulation of nitric oxide biosynthetic process	GO:0045429	1.03E-10	9.987668443	45	336	14	18117	AKT1,TNF,EDN1,ITGB2,IL1B,CLU,TLR5,HSP90AA1,AGT,TLR4,TLR6,IFNG,MMP8,PTGS2
GO:BP	cell killing	GO:0001906	1.18E-10	9.927341114	175	350	24	18117	CXCL6,HLA-DRB1,BCL2L1,IL18,IL12A,IL23A,GZMB,PRDX1,HLA-DRA,CCL13,IL12B,C3,TYROBP,CD55,IL18RAP,ARG1,IL4,IL21,IL13,NOS2,IFNG,IL23R,C9,AGER
GO:BP	positive regulation of cytokine-mediated signaling pathway	GO:0001961	1.23E-10	9.909552014	50	236	13	18117	IRF7,TRAF2,CXCR4,RIPK2,EDN1,TREM2,IL7,CSF1,IRF3,HIF1A,WNT5A,IL1R1,RIPK1
GO:BP	placenta development	GO:0001890	1.27E-10	9.895283154	147	380	23	18117	BMP7,AKT1,ITGB8,IL10,SNAI1,PDGFB,PTK2,CEBPB,HIF1A,CTSB,MAP2K1,GRB2,BIRC2,MAPK14,ADM,MAPK3,MAPK1,ARNT,WNT2,PTGS2,CSF2,IGF2,DCN
GO:BP	positive regulation of nitric oxide metabolic process	GO:1904407	1.45E-10	9.837325043	46	336	14	18117	AKT1,TNF,EDN1,ITGB2,IL1B,CLU,TLR5,HSP90AA1,AGT,TLR4,TLR6,IFNG,MMP8,PTGS2
GO:BP	regulation of humoral immune response	GO:0002920	1.47E-10	9.83261825	133	381	22	18117	CFB,C2,TNF,NOD2,IL1B,LTA,CLU,C3AR1,C1QA,C8A,C5,C3,CD55,CCR7,IL17A,C8B,C4A,C1S,C9,C7,MASP1,C6
GO:BP	regulation of JUN kinase activity	GO:0043506	1.51E-10	9.821510672	87	354	18	18117	MAP3K9,DAXX,TRAF2,TNF,TLR9,RIPK2,EDN1,MAP2K4,MAP3K7,WNT5A,GSTP1,MAP3K5,RIPK1,SFRP2,CCL19,TLR6,AGER,CD40LG
GO:BP	regulation of cysteine-type endopeptidase activity involved in apoptotic process	GO:0043281	1.52E-10	9.81778189	217	257	23	18117	BIRC5,VEGFA,PLAUR,MMP9,HMGB1,AKT1,BID,NOD1,THBS1,TRAF2,TNF,MYC,RAF1,ALOX12,TRADD,FASLG,MAP3K5,BIRC2,RIPK1,TNFSF14,NLRP3,RHOA,SFRP2
GO:BP	regulation of cysteine-type endopeptidase activity	GO:2000116	1.55E-10	9.808777676	240	257	24	18117	BIRC5,VEGFA,PLAUR,MMP9,HMGB1,AKT1,BID,NOD1,THBS1,TRAF2,TNF,RIPK2,MYC,RAF1,ALOX12,TRADD,FASLG,MAP3K5,BIRC2,RIPK1,TNFSF14,NLRP3,RHOA,SFRP2
GO:BP	response to type I interferon	GO:0034340	1.60E-10	9.796656325	101	217	16	18117	IRF7,IRF1,OASL,MX2,IRF5,IFIT1,MX1,STAT2,MYD88,IFIT2,IRF3,STAT1,OAS2,IFIT3,WNT5A,IFNB1
GO:BP	T cell cytokine production	GO:0002369	1.66E-10	9.780210867	36	352	13	18117	TRAF2,IL18,IL6,SMAD7,IL1B,MAP3K7,IL1R1,IFNB1,NLRP3,CD55,ARG1,IL4,CCR2
GO:BP	transforming growth factor beta production	GO:0071604	1.74E-10	9.758817472	43	368	14	18117	ITGB6,ITGB8,THBS1,CREB1,LTBP1,HIF1A,SMAD4,TYROBP,ATF2,ITGAV,TGFB2,IL13,PTGS2,CD34
GO:BP	response to alcohol	GO:0097305	2.76E-10	9.559315418	255	378	29	18117	BLM,RAD51,AKT1,BCL2L1,PARP1,CCL3,PTGER2,NQO1,GNAS,STAT3,TGFBR1,CCL7,GSTP1,BIRC2,CSF3,PTGER4,GNB1,NLRP3,RHOA,SMAD2,TBXA2R,CCR7,FOS,IL13,CCL19,IL2,TGFBR2,CCL21,PTGFR
GO:BP	positive regulation of growth	GO:0045927	3.02E-10	9.520159888	274	379	30	18117	VEGFA,AKT1,CXCR4,EDN1,LIMK1,SMAD7,IL7,CSF1,CREB1,TGFBR1,PLCB1,CDC42,MAPK14,IGF1,RHOA,SFRP2,MAPK1,MMP14,ILK,TGFB2,IL2,CXCL12,WNT2,IGF2,IL9,TGFBR2,MEF2C,NGF,NRG1,IGFBP1
GO:BP	macrophage differentiation	GO:0030225	3.46E-10	9.460788099	48	341	14	18117	VEGFA,MMP9,HLA-DRB1,PARP1,TLR2,IL15,CSF1,CD4,CDC42,TGFB1,RIPK1,PRKCA,IFNG,CSF2
GO:BP	muscle cell apoptotic process	GO:0010657	4.13E-10	9.383669284	98	382	19	18117	BMP7,EDN1,IL12A,ALOX12,MAP2K4,HMOX1,ATF4,MAP3K5,GNB1,IL12B,IGF1,SFRP2,GNGT1,AGT,ILK,NFE2L2,IFNG,NRG1,TP53
GO:BP	regulation of cell killing	GO:0031341	4.23E-10	9.37374833	93	350	18	18117	CXCL6,HLA-DRB1,BCL2L1,IL12A,IL23A,HLA-DRA,IL12B,TYROBP,CD55,IL18RAP,ARG1,IL4,IL21,IL13,NOS2,IFNG,IL23R,AGER
GO:BP	positive regulation of production of molecular mediator of immune response	GO:0002702	4.24E-10	9.372710428	100	324	18	18117	TRAF2,IL10,NOD2,TLR9,IL18,IL6,IL1B,MAP3K7,WNT5A,IL1R1,CD40,NLRP3,IL5,IL4,TLR4,IL17A,IL13,IL2
GO:BP	positive regulation of alpha-beta T cell activation	GO:0046635	4.52E-10	9.344738405	67	360	16	18117	HLA-DRB1,RIPK2,IL18,IL12A,IL23A,CD86,HLA-DRA,IL12B,NLRP3,RHOA,CD55,CCL19,IFNG,IL23R,CCR2,TGFBR2
GO:BP	positive regulation of T cell differentiation	GO:0045582	4.60E-10	9.337684562	91	360	18	18117	BCL6,HLA-DRB1,RIPK2,IL18,IL23A,IL7,CD86,HLA-DRA,TGFB1,IL12B,NLRP3,RHOA,IL4,CCL19,IL2,IFNG,IL23R,TGFBR2
GO:BP	morphogenesis of a branching epithelium	GO:0061138	4.68E-10	9.329872111	181	360	24	18117	VEGFA,BMP7,CCL11,TNF,IL10,MYC,EDN1,GREM1,CSF1,PDGFA,WNT5A,GRB2,TGFB1,ADM,SMAD4,SFRP2,AGT,MMP14,ILK,HGF,AREG,WNT2,ENG,TGFBR2
GO:BP	regulation of response to oxidative stress	GO:1902882	4.71E-10	9.327080632	100	326	18	18117	BMP7,AKT1,ALOX5,PARP1,IL10,HSPB1,TXN,ATF4,MCL1,NOX1,HIF1A,ATG7,MMP3,RIPK1,TLR4,NFE2L2,HGF,TLR6
GO:BP	positive regulation of CD4-positive, alpha-beta T cell activation	GO:2000516	5.00E-10	9.301056695	38	360	13	18117	HLA-DRB1,RIPK2,IL18,IL23A,CD86,HLA-DRA,IL12B,NLRP3,CD55,CCL19,IFNG,IL23R,TGFBR2
GO:BP	superoxide metabolic process	GO:0006801	7.23E-10	9.141120109	67	307	15	18117	BMP7,FANCC,EDN1,ITGB2,ALOX12,SHC1,PRDX1,NQO1,NOX1,CRP,GSTP1,TYROBP,AGT,NFE2L2,NOS2
GO:BP	positive regulation of reactive oxygen species biosynthetic process	GO:1903428	7.80E-10	9.107979916	62	336	15	18117	AKT1,TNF,EDN1,ITGB2,IL1B,CLU,TLR5,HDAC4,HSP90AA1,AGT,TLR4,TLR6,IFNG,MMP8,PTGS2
GO:BP	regulation of peptidyl-serine phosphorylation	GO:0033135	8.12E-10	9.090302501	146	376	22	18117	VEGFA,IL11,AKT1,MIF,TNF,RIPK2,GADD45A,RAF1,IL6,SMAD7,TXN,WNT5A,IFNB1,CSF3,HSP90AA1,SFRP2,HGF,TERF2IP,IFNG,PTGS2,NGF,CAV1
GO:BP	positive regulation of innate immune response	GO:0045089	8.60E-10	9.065681294	216	309	24	18117	HMGB1,IRF7,NOD2,RAF1,IL12A,MAP3K7,RPS6KA5,RELA,IRF3,RELB,WNT5A,HRAS,EREG,HMGB2,IFNB1,TLR8,IL12B,CCL5,HSP90AA1,TYROBP,IL18RAP,TLR4,IL21,NFKB1
GO:BP	positive regulation of JUN kinase activity	GO:0043507	9.27E-10	9.033134082	71	354	16	18117	MAP3K9,DAXX,TRAF2,TNF,TLR9,RIPK2,EDN1,MAP2K4,MAP3K7,WNT5A,MAP3K5,RIPK1,CCL19,TLR6,AGER,CD40LG
GO:BP	regulation of extrinsic apoptotic signaling pathway via death domain receptors	GO:1902041	9.96E-10	9.001898193	59	361	15	18117	SERPINE1,BCL2L1,THBS1,TRAF2,RAF1,TRADD,HMOX1,TNFAIP3,FASLG,HMGB2,RIPK1,SFRP2,HGF,FAS,TIMP3
GO:BP	endothelial cell migration	GO:0043542	9.98E-10	9.000924224	290	300	27	18117	VEGFA,HMGB1,AKT1,THBS1,CDH13,ITGB3,TNF,GADD45A,ROCK2,HSPB1,PDGFB,EDN1,ITGB2,ALOX12,GREM1,PTK2,HMOX1,HIF1A,TGFBR1,SP1,WNT5A,CD40,RHOA,TBXA2R,PRKCA,AGT,NFE2L2
GO:BP	dendritic cell chemotaxis	GO:0002407	1.11E-09	8.956551241	24	372	11	18117	HMGB1,CXCR4,IL12A,CCL5,CCR1,CCR7,CXCR1,CXCR2,CCL19,CCR2,CCL21
GO:BP	negative regulation of extrinsic apoptotic signaling pathway via death domain receptors	GO:1902042	1.20E-09	8.920349997	41	353	13	18117	SERPINE1,BCL2L1,TRAF2,RAF1,TRADD,HMOX1,TNFAIP3,FASLG,HMGB2,RIPK1,SFRP2,HGF,FAS
GO:BP	interleukin-1-mediated signaling pathway	GO:0070498	1.33E-09	8.877679282	105	329	18	18117	IL1RN,IL1RAP,NOD1,NOD2,RIPK2,IL6,SQSTM1,IL1B,MAP3K7,MYD88,RPS6KA5,RELA,PLCB1,IL1R1,MAPK3,TOLLIP,NFKB1,IL1A
GO:BP	vascular endothelial growth factor production	GO:0010573	1.53E-09	8.815751895	62	352	15	18117	IL6R,TNF,IL6,IL1B,ATF4,NOX1,HIF1A,C3AR1,C5,C3,ARNT,IL6ST,IL1A,PTGS2,CCR2
GO:BP	regulation of oxidative stress-induced cell death	GO:1903201	1.54E-09	8.81146138	79	326	16	18117	AKT1,PARP1,IL10,HSPB1,TXN,ATF4,MCL1,NOX1,HIF1A,ATG7,MMP3,RIPK1,TLR4,NFE2L2,HGF,TLR6
GO:BP	intrinsic apoptotic signaling pathway	GO:0097193	1.87E-09	8.728276795	294	193	22	18117	PLAUR,MMP9,AKT1,BID,MIF,BCL2L1,CHEK2,TRAF2,PARP1,TNF,SNAI1,HSPB1,BECN1,CEBPB,HMOX1,ATF4,MCL1,NOX1,HIF1A,CLU,EPO,HRAS
GO:BP	I-kappaB phosphorylation	GO:0007252	2.14E-09	8.668707077	20	135	8	18117	AKT1,TLR7,TRAF2,TNF,TLR9,TLR2,TLR3,MAP3K7
GO:BP	positive regulation of peptidyl-serine phosphorylation	GO:0033138	2.33E-09	8.632040587	109	376	19	18117	VEGFA,IL11,AKT1,MIF,TNF,RIPK2,RAF1,IL6,TXN,WNT5A,IFNB1,CSF3,HSP90AA1,SFRP2,TERF2IP,IFNG,PTGS2,NGF,CAV1
GO:BP	collagen metabolic process	GO:0032963	2.38E-09	8.623406389	114	359	19	18117	MMP9,IL6R,COL1A2,IL6,SERPINH1,HIF1A,CTSB,ITGB1,ITGA2,TGFB1,MMP3,MMP13,ARG1,MMP14,COL5A1,TGFB3,MMP8,MMP2,ENG
GO:BP	telomere maintenance	GO:0000723	2.40E-09	8.619925362	165	313	21	18117	BLM,TERT,RAD51,PARP1,ATR,MYC,DKC1,MAPKAPK5,TERF1,PARN,MRE11,TEP1,WRN,HSP90AA1,MAPK3,HUS1,MAPK1,ATM,TINF2,LMNA,TERF2IP
GO:BP	morphogenesis of a branching structure	GO:0001763	2.45E-09	8.611139269	195	360	24	18117	VEGFA,BMP7,CCL11,TNF,IL10,MYC,EDN1,GREM1,CSF1,PDGFA,WNT5A,GRB2,TGFB1,ADM,SMAD4,SFRP2,AGT,MMP14,ILK,HGF,AREG,WNT2,ENG,TGFBR2
GO:BP	gastrulation	GO:0007369	2.74E-09	8.56247318	185	382	24	18117	IL1RN,MMP9,BMP7,ITGB5,ITGB3,IL10,SNAI1,ITGB2,TXNRD1,ITGA3,ITGB1,WNT5A,ITGA2,SMAD4,SFRP2,SMAD2,ITGAV,LAMB1,MMP14,COL5A1,MMP8,MMP2,TGFBR2,TP53
GO:BP	cardiac muscle tissue development	GO:0048738	3.13E-09	8.504346677	224	377	26	18117	VEGFA,BMP7,ATG5,EDN1,MAP2K4,SMAD7,GREM1,MEF2A,CREB1,TGFBR1,WNT5A,CDC42,TGFB1,MAPK14,SMAD4,IGF1,MYL2,MAPK1,AGT,LMNA,TGFB2,WNT2,ENG,TGFBR2,MEF2C,NRG1
GO:BP	regulation of phagocytosis	GO:0050764	3.21E-09	8.493673966	98	373	18	18117	C2,HMGB1,TNF,NOD2,ATG5,TLR2,IL15,TREM2,ATG3,IL1B,CCL2,ITGA2,TGFB1,C3,ITGAV,IFNG,C4A,ALOX15
GO:BP	regulation of B cell proliferation	GO:0030888	3.32E-09	8.478552273	63	365	15	18117	BCL6,MIF,IL10,TLR9,IL7,CD40,TYROBP,IL5,IL4,ATM,TLR4,IL21,IL13,IL2,MEF2C
GO:BP	regulation of macrophage migration	GO:1905521	4.03E-09	8.394692036	42	291	12	18117	MIF,THBS1,CCL3,TREM2,PTK2,CSF1,C3AR1,C5,CCL5,MAPK3,MAPK1,MMP14
GO:BP	humoral immune response mediated by circulating immunoglobulin	GO:0002455	4.20E-09	8.376549426	156	381	22	18117	C2,HLA-DRB1,TNF,NOD2,LTA,CLU,CRP,C1QA,C1QB,C8A,C5,MBL2,C3,C1R,CD55,MASP2,C8B,C4A,C1S,C9,C7,C6
GO:BP	positive regulation of T cell mediated immunity	GO:0002711	4.50E-09	8.346484449	48	253	12	18117	HLA-DRB1,TRAF2,IL18,IL6,IL12A,IL23A,IL1B,MAP3K7,HLA-DRA,IL1R1,IL12B,NLRP3
GO:BP	regulation of neuroinflammatory response	GO:0150077	4.63E-09	8.334485476	47	336	13	18117	MMP9,TNF,CCL3,IL18,IL6,TREM2,IL1B,MMP3,IGF1,IL4,ATM,MMP8,PTGS2
GO:BP	positive regulation of DNA metabolic process	GO:0051054	4.79E-09	8.319260945	203	324	23	18117	VEGFA,RAD51,HMGB1,AKT1,PARP1,ATR,MYC,DKC1,PDGFB,IL6,GREM1,MAPKAPK5,PARN,MRE11,WRN,HSP90AA1,MAPK3,CD40,MAPK1,IL4,ATM,HGF,IL2
GO:BP	positive regulation of nitric-oxide synthase biosynthetic process	GO:0051770	5.09E-09	8.293176206	16	332	9	18117	NOD2,TLR9,MAP2K6,TLR2,MAP2K4,CCL2,STAT1,TLR4,IFNG
GO:BP	CD4-positive, alpha-beta T cell cytokine production	GO:0035743	5.15E-09	8.287863925	18	284	9	18117	IL18,IL6,IL1B,IL1R1,IFNB1,NLRP3,CD55,ARG1,IL4
GO:BP	second-messenger-mediated signaling	GO:0019932	5.19E-09	8.28508819	327	378	31	18117	IL8,VEGFA,CCL20,THBS1,CDH13,TNF,CCL3,CXCR4,EDN1,TREM2,GNAS,NFATC3,CCL4,CCR3,CD4,CCR4,RAPGEF2,ADM,HDAC4,IGF1,CCR1,TBXA2R,CCR7,AGT,CXCR1,CXCR2,NOS2,PTGDR2,CCR2,NRG1,PTGFR
GO:BP	macrophage migration	GO:1905517	5.58E-09	8.253099334	56	352	14	18117	MIF,THBS1,CCL3,TREM2,PTK2,CCL2,CSF1,C3AR1,C5,CCL5,MAPK3,MAPK1,MMP14,CCR2
GO:BP	cell death in response to oxidative stress	GO:0036473	5.89E-09	8.230144296	100	326	17	18117	AKT1,PARP1,IL10,HSPB1,TXN,ATF4,MCL1,NOX1,HIF1A,ATG7,MAP3K5,MMP3,RIPK1,TLR4,NFE2L2,HGF,TLR6
GO:BP	connective tissue development	GO:0061448	6.43E-09	8.19155064	256	368	27	18117	BMP7,IL6R,ITGB8,TIMP1,SNAI1,PDGFB,EDN1,SERPINH1,SMAD7,GREM1,CSF1,GNAS,HIF1A,TGFBR1,WNT5A,MEF2D,TGFB1,MAPK14,MMP13,MAPK3,SFRP2,ATF2,COL5A1,ACTA2,TGFBR2,MEF2C,CD34
GO:BP	formation of primary germ layer	GO:0001704	6.53E-09	8.185092559	123	351	19	18117	MMP9,BMP7,ITGB5,ITGB3,SNAI1,ITGB2,TXNRD1,ITGA3,ITGB1,WNT5A,ITGA2,SFRP2,SMAD2,ITGAV,LAMB1,MMP14,COL5A1,MMP8,MMP2
GO:BP	regulation of fibroblast proliferation	GO:0048145	6.93E-09	8.15928294	87	382	17	18117	MIF,FTH1,MYC,PDGFB,DACH1,LTA,CREB1,PDGFA,WNT5A,EREG,TGFB1,GSTP1,IGF1,AGT,IL13,WNT2,TP53
GO:BP	vascular endothelial growth factor receptor signaling pathway	GO:0048010	7.45E-09	8.127574072	98	338	17	18117	VEGFA,ITGB3,ROCK2,HSPB1,PTK2,IL1B,HIF1A,CDC42,MAPK14,WASF2,MAPKAPK2,HSP90AA1,RHOA,ITGAV,ARNT,FLT1,PRKCB
GO:BP	homeostasis of number of cells	GO:0048872	8.40E-09	8.075570956	261	365	27	18117	VEGFA,BCL6,CXCL6,HMGB1,FANCC,AKT1,IL6,PRDX1,IL7,CSF1,HMOX1,STAT1,HIF1A,STAT3,EPO,TNFAIP3,HMGB2,CCR4,TGFB1,MAPK14,TNFSF14,CCR7,ARNT,KITLG,IL2,FAS,MEF2C
GO:BP	fibroblast proliferation	GO:0048144	8.43E-09	8.074402448	88	382	17	18117	MIF,FTH1,MYC,PDGFB,DACH1,LTA,CREB1,PDGFA,WNT5A,EREG,TGFB1,GSTP1,IGF1,AGT,IL13,WNT2,TP53
GO:BP	mesenchymal cell differentiation	GO:0048762	8.62E-09	8.064363601	234	377	26	18117	BMP7,SNAI1,EDN1,IL6,SMAD7,GREM1,IL1B,STAT1,HIF1A,TGFBR1,WNT5A,TGFB1,SMAD4,MAPK3,SFRP2,SMAD2,MAPK1,TGFB2,HGF,TGFB3,KITLG,WNT2,ENG,TGFBR2,MEF2C,NRG1
GO:BP	positive regulation of T-helper 1 type immune response	GO:0002827	9.53E-09	8.02082528	16	356	9	18117	RIPK2,IL18,IL23A,IL1B,IL1R1,IL12B,IL23R,CCR2,PLA2G4A
GO:BP	phosphatidylinositol-mediated signaling	GO:0048015	9.71E-09	8.012931513	197	380	24	18117	VEGFA,AKT1,TNF,IL18,PDGFB,EDN1,PTK2,BECN1,PDGFA,EPO,PLCB1,CSF3,CCL5,MAPK3,IGF1,RHOA,MAPK1,AGT,TGFB2,HGF,FLT1,NGF,PIK3C2G,DCN
GO:BP	positive regulation of macrophage migration	GO:1905523	9.88E-09	8.005447576	26	291	10	18117	THBS1,CCL3,TREM2,PTK2,CSF1,C3AR1,CCL5,MAPK3,MAPK1,MMP14
GO:BP	telomere organization	GO:0032200	1.07E-08	7.972217496	178	313	21	18117	BLM,TERT,RAD51,PARP1,ATR,MYC,DKC1,MAPKAPK5,TERF1,PARN,MRE11,TEP1,WRN,HSP90AA1,MAPK3,HUS1,MAPK1,ATM,TINF2,LMNA,TERF2IP
GO:BP	complement activation	GO:0006956	1.07E-08	7.971892006	180	381	23	18117	CFB,C2,IL1B,CLU,CRP,C3AR1,C1QA,C1QB,C8A,C5,MBL2,C3,C1R,CD55,MASP2,C8B,C4A,C1S,C9,C7,CFD,MASP1,C6
GO:BP	cellular response to inorganic substance	GO:0071241	1.09E-08	7.962747025	220	373	25	18117	MMP9,BLM,RAD51,AKT1,DAXX,TRAF2,PARP1,EDN1,NQO1,BECN1,MEF2A,HMOX1,ATF4,CREB1,MAPK8,WNT5A,MMP3,MAPK3,MAPK1,FOS,NFE2L2,JUN,PTGS2,MEF2C,ALOX15
GO:BP	response to peptidoglycan	GO:0032494	1.15E-08	7.940887662	13	155	7	18117	IRF5,NOD2,RIPK2,IL6,TREM2,MYD88,RELA
GO:BP	dendritic cell differentiation	GO:0097028	1.49E-08	7.827143414	48	360	13	18117	ITGB6,HMGB1,ITGB8,TREM2,CEBPB,RELB,TGFB1,CCR7,IL4,CCL19,CSF2,AGER,TGFBR2
GO:BP	regulation of protein kinase B signaling	GO:0051896	1.49E-08	7.827084092	259	377	27	18117	VEGFA,AKT1,THBS1,TNF,CCL3,IL18,PDGFB,PTK2,TXN,PDGFA,TGFBR1,ITGB1,CD86,EREG,GRB2,CSF3,HSP90AA1,CCR7,ILK,CCL19,HGF,AREG,KITLG,IGF2,ENG,CCL21,NRG1
GO:BP	positive regulation of receptor signaling pathway via STAT	GO:1904894	1.49E-08	7.82582385	50	344	13	18117	IL6R,TNF,IL10,IL6,IL23A,IL10RB,IL12B,CCL5,IL5,IL4,AGT,TSLP,IL23R
GO:BP	inositol lipid-mediated signaling	GO:0048017	1.50E-08	7.823491032	201	380	24	18117	VEGFA,AKT1,TNF,IL18,PDGFB,EDN1,PTK2,BECN1,PDGFA,EPO,PLCB1,CSF3,CCL5,MAPK3,IGF1,RHOA,MAPK1,AGT,TGFB2,HGF,FLT1,NGF,PIK3C2G,DCN
GO:BP	platelet activation	GO:0030168	1.53E-08	7.813917839	160	356	21	18117	ITGB3,COL1A2,RAF1,HSPB1,PDGFB,IL6,ALOX12,COL3A1,GNAS,PDGFA,GNB1,MAPK3,CD40,MAPK1,PRKCA,TLR4,ILK,GNAQ,PRKCB,CD40LG,PLA2G4A
GO:BP	regulation of blood coagulation	GO:0030193	1.68E-08	7.774164206	68	376	15	18117	PLAUR,SERPINE1,PLAU,THBS1,PDGFB,EDN1,ALOX12,PDGFA,PLAT,TBXA2R,NFE2L2,KNG1,PLG,CD34,CAV1
GO:BP	positive regulation of lymphocyte migration	GO:2000403	1.88E-08	7.726494581	38	372	12	18117	CCL20,CXCL10,CCL3,WNT5A,CCL4,CCL7,TNFSF14,CCL5,RHOA,CXCL12,CCR2,CCL21
GO:BP	macrophage chemotaxis	GO:0048246	1.89E-08	7.724265419	39	271	11	18117	MIF,THBS1,CCL3,PTK2,CCL2,CSF1,C3AR1,C5,CCL5,MAPK3,MAPK1
GO:BP	epithelial cell apoptotic process	GO:1904019	2.11E-08	7.676612792	128	360	19	18117	SERPINE1,TERT,BID,BCL2L1,THBS1,TNF,IL10,IL6,CCL2,HMOX1,TNFAIP3,FASLG,MAP3K5,CD40,IL4,NFE2L2,IL13,CD40LG,TGFBR2
GO:BP	regulation of hemostasis	GO:1900046	2.11E-08	7.675893408	69	376	15	18117	PLAUR,SERPINE1,PLAU,THBS1,PDGFB,EDN1,ALOX12,PDGFA,PLAT,TBXA2R,NFE2L2,KNG1,PLG,CD34,CAV1
GO:BP	positive regulation of CD4-positive, alpha-beta T cell differentiation	GO:0043372	2.12E-08	7.673176409	32	344	11	18117	HLA-DRB1,RIPK2,IL18,IL23A,CD86,HLA-DRA,IL12B,NLRP3,CCL19,IFNG,IL23R
GO:BP	telomere maintenance via telomere lengthening	GO:0010833	2.18E-08	7.660671969	82	313	15	18117	TERT,RAD51,PARP1,ATR,DKC1,MAPKAPK5,TERF1,PARN,MRE11,HSP90AA1,MAPK3,MAPK1,ATM,TINF2,TERF2IP
GO:BP	positive regulation of endothelial cell migration	GO:0010595	2.47E-08	7.606460266	138	336	19	18117	VEGFA,HMGB1,AKT1,THBS1,ITGB3,ROCK2,HSPB1,PDGFB,EDN1,ALOX12,HMOX1,HIF1A,SP1,WNT5A,CD40,PRKCA,AGT,NFE2L2,PTGS2
GO:BP	B cell proliferation	GO:0042100	2.53E-08	7.59713716	98	365	17	18117	BCL6,MIF,IL10,TLR9,IL7,IFNB1,CD40,TYROBP,IL5,IL4,ATM,TLR4,IL21,IL13,IL2,CD40LG,MEF2C
GO:BP	regulation of muscle cell apoptotic process	GO:0010660	2.58E-08	7.588642455	94	382	17	18117	BMP7,EDN1,IL12A,ALOX12,MAP2K4,HMOX1,ATF4,MAP3K5,IL12B,IGF1,SFRP2,AGT,ILK,NFE2L2,IFNG,NRG1,TP53
GO:BP	positive regulation of alpha-beta T cell differentiation	GO:0046638	2.64E-08	7.578054587	50	360	13	18117	HLA-DRB1,RIPK2,IL18,IL23A,CD86,HLA-DRA,IL12B,NLRP3,RHOA,CCL19,IFNG,IL23R,TGFBR2
GO:BP	regulation of endothelial cell migration	GO:0010594	2.69E-08	7.570312343	244	380	26	18117	VEGFA,HMGB1,AKT1,THBS1,ITGB3,TNF,GADD45A,ROCK2,HSPB1,PDGFB,EDN1,ALOX12,PTK2,HMOX1,HIF1A,SP1,WNT5A,CD40,RHOA,TBXA2R,PRKCA,AGT,NFE2L2,PTGS2,MEF2C,DCN
GO:BP	positive regulation of protein-containing complex assembly	GO:0031334	2.89E-08	7.538448641	263	382	27	18117	VEGFA,BID,CCL11,PARP1,TNF,ATR,TERF1,CREB1,CLU,GRB2,MMP3,WASF2,CSF3,HSP90AA1,RHOA,CCR7,IL5,CCL24,ATM,TLR4,TLR6,IFNG,CSF2,CCL21,ALOX15,NRG1,TP53
GO:BP	multi-multicellular organism process	GO:0044706	2.92E-08	7.534257463	227	378	25	18117	VEGFA,SLC2A1,MMP9,AKT1,TIMP1,EDN1,IL1B,GNAS,ITGA3,CTSB,EPO,ITGA2,TGFB1,MAFF,ADM,MAPK3,MAPK1,ARG1,AGT,FOS,TGFB3,PTGS2,MMP2,TGFBR2,PTGFR
GO:BP	regulation of leukocyte apoptotic process	GO:2000106	3.13E-08	7.504919469	82	382	16	18117	BCL6,IRF7,IL10,NOD2,HIF1A,WNT5A,RAPGEF2,CCL5,CCR7,CCL19,KITLG,IL2,CXCL12,MEF2C,CCL21,TP53
GO:BP	cell adhesion mediated by integrin	GO:0033627	3.30E-08	7.4815431	73	301	14	18117	ITGB6,SERPINE1,PLAU,ITGB8,ITGB5,ITGB3,ITGB2,PTK2,ITGB1,ITGA2,CCL5,SFRP2,ITGAV,TGFB2
GO:BP	extrinsic apoptotic signaling pathway in absence of ligand	GO:0097192	3.40E-08	7.468102962	71	377	15	18117	TERT,AKT1,BCL2L1,TNF,IL1B,IL7,MCL1,ITGAV,IL4,KITLG,IL2,IL1A,CSF2,FAS,NRG1
GO:BP	signal transduction in absence of ligand	GO:0038034	3.40E-08	7.468102962	71	377	15	18117	TERT,AKT1,BCL2L1,TNF,IL1B,IL7,MCL1,ITGAV,IL4,KITLG,IL2,IL1A,CSF2,FAS,NRG1
GO:BP	RNA-dependent DNA biosynthetic process	GO:0006278	3.74E-08	7.427617397	71	313	14	18117	TERT,ATR,DKC1,MAPKAPK5,TERF1,PARN,MRE11,TEP1,HSP90AA1,MAPK3,MAPK1,ATM,TINF2,TERF2IP
GO:BP	regulation of ossification	GO:0030278	3.76E-08	7.424342514	115	365	18	18117	BMP7,SMAD6,ALOX5,CCL3,SMAD7,GREM1,CSF1,HIF1A,WNT5A,TGFB1,MAPK14,PTGER4,MAPK3,CCR1,MAPK1,TGFB2,TGFB3,MEF2C
GO:BP	regulation of T cell cytokine production	GO:0002724	4.01E-08	7.396949706	33	352	11	18117	TRAF2,IL18,IL6,SMAD7,IL1B,MAP3K7,IL1R1,IFNB1,NLRP3,ARG1,CCR2
GO:BP	mesenchyme development	GO:0060485	4.14E-08	7.38312818	291	377	28	18117	BMP7,SNAI1,MYC,EDN1,IL6,SMAD7,GREM1,IL1B,STAT1,HIF1A,TGFBR1,WNT5A,TGFB1,SMAD4,MAPK3,SFRP2,SMAD2,MAPK1,TGFB2,HGF,TGFB3,KITLG,WNT2,ACTA2,ENG,TGFBR2,MEF2C,NRG1
GO:BP	positive regulation of B cell proliferation	GO:0030890	4.15E-08	7.381543381	41	365	12	18117	BCL6,MIF,TLR9,IL7,CD40,IL5,IL4,TLR4,IL21,IL13,IL2,MEF2C
GO:BP	apoptotic mitochondrial changes	GO:0008637	4.43E-08	7.353858744	126	382	19	18117	PLAUR,MMP9,AKT1,BID,BCL2L1,GZMB,ATG3,GCLM,IFIT2,CLU,MAPK8,IGF1,ATF2,GCLC,LMNA,HGF,JUN,BNIP3L,TP53
GO:BP	regulation of vascular associated smooth muscle cell proliferation	GO:1904705	4.90E-08	7.309552267	88	365	16	18117	MMP9,TERT,TNF,IL10,PDGFB,EDN1,HMOX1,MEF2D,GSTP1,MAP3K5,IGF1,AGT,TGFB3,JUN,MMP2,MEF2C
GO:BP	vascular associated smooth muscle cell proliferation	GO:1990874	4.90E-08	7.309552267	88	365	16	18117	MMP9,TERT,TNF,IL10,PDGFB,EDN1,HMOX1,MEF2D,GSTP1,MAP3K5,IGF1,AGT,TGFB3,JUN,MMP2,MEF2C
GO:BP	detection of biotic stimulus	GO:0009595	5.19E-08	7.28523234	36	326	11	18117	HLA-DRB1,NOD1,NOD2,TLR2,DACH1,TREM2,NLRP3,TLR4,LY96,TLR1,TLR6
GO:BP	negative regulation of cell activation	GO:0050866	5.47E-08	7.26181017	211	287	21	18117	BCL6,HMGB1,HLA-DRB1,IRF1,IL10,PDGFB,ALOX12,SMAD7,CEBPB,HMOX1,IL13RA2,PDGFA,CD86,TNFAIP3,IFNB1,TGFB1,TYROBP,GCLC,ARG1,IL4,ATM
GO:BP	regulation of macrophage activation	GO:0043030	5.82E-08	7.234855948	65	356	14	18117	MIF,THBS1,IL10,CCL3,IL6,TREM2,WNT5A,IL4,ATM,TLR4,IL13,TLR6,MMP8,PLA2G4A
GO:BP	phosphatidylinositol 3-kinase signaling	GO:0014065	5.92E-08	7.22737997	161	380	21	18117	VEGFA,AKT1,TNF,IL18,PDGFB,EDN1,PTK2,BECN1,PDGFA,EPO,CSF3,CCL5,MAPK3,IGF1,MAPK1,AGT,TGFB2,HGF,FLT1,PIK3C2G,DCN
GO:BP	DNA biosynthetic process	GO:0071897	6.21E-08	7.206979259	195	313	21	18117	VEGFA,TERT,ATR,MYC,DKC1,PDGFB,DACH1,GREM1,MAPKAPK5,TERF1,PARN,MRE11,TEP1,WRN,HSP90AA1,MAPK3,MAPK1,ATM,TINF2,HGF,TERF2IP
GO:BP	regulation of lymphocyte migration	GO:2000401	6.64E-08	7.177609078	63	372	14	18117	CCL20,AKT1,CXCL10,CCL3,CCL2,WNT5A,CCL4,CCL7,TNFSF14,CCL5,RHOA,CXCL12,CCR2,CCL21
GO:BP	regulation of coagulation	GO:0050818	7.58E-08	7.120547057	75	376	15	18117	PLAUR,SERPINE1,PLAU,THBS1,PDGFB,EDN1,ALOX12,PDGFA,PLAT,TBXA2R,NFE2L2,KNG1,PLG,CD34,CAV1
GO:BP	smooth muscle cell migration	GO:0014909	7.93E-08	7.100520821	93	300	15	18117	SERPINE1,TERT,PLAU,ITGB3,PDGFB,PDGFA,ITGA2,PLAT,GSTP1,CCL5,HDAC4,IGF1,AGT,ILK,NFE2L2
GO:BP	regulation of osteoblast differentiation	GO:0045667	8.43E-08	7.074145428	135	369	19	18117	BMP7,IL6R,SMAD6,TNF,IL6,GREM1,PTK2,CEBPB,ATF4,GNAS,HDAC4,IGF1,SFRP2,IL6ST,ILK,HGF,AREG,MEF2C,TWIST2
GO:BP	negative regulation of cell adhesion	GO:0007162	8.54E-08	7.068791265	304	372	28	18117	VEGFA,BCL6,IL1RN,SERPINE1,HMGB1,AKT1,HLA-DRB1,IRF1,THBS1,CDH13,IL10,ALOX12,SMAD7,CCL25,PTK2,CEBPB,CD86,IFNB1,TGFB1,RHOA,ARG1,IL4,MMP14,IL2,CXCL12,KNG1,PLG,CCL21
GO:BP	positive regulation of receptor signaling pathway via JAK-STAT	GO:0046427	9.42E-08	7.026057382	46	344	12	18117	IL6R,TNF,IL10,IL6,IL23A,IL10RB,IL12B,CCL5,IL5,IL4,AGT,IL23R
GO:BP	positive regulation of activated T cell proliferation	GO:0042104	9.56E-08	7.01957075	27	350	10	18117	HMGB1,IL18,IL23A,EPO,IL12B,IGF1,IL2,IL23R,IGF2,AGER
GO:BP	endothelial cell apoptotic process	GO:0072577	1.04E-07	6.984983162	68	354	14	18117	SERPINE1,TERT,THBS1,TNF,IL10,CCL2,TNFAIP3,FASLG,MAP3K5,CD40,IL4,NFE2L2,IL13,CD40LG
GO:BP	negative regulation of intrinsic apoptotic signaling pathway	GO:2001243	1.07E-07	6.968716909	100	336	16	18117	PLAUR,MMP9,AKT1,BID,MIF,BCL2L1,SNAI1,HSPB1,MCL1,HIF1A,CLU,EPO,SFRP2,NFE2L2,CXCL12,PTGS2
GO:BP	embryonic placenta development	GO:0001892	1.08E-07	6.96471385	83	346	15	18117	BMP7,AKT1,IL10,SNAI1,PDGFB,CEBPB,HIF1A,MAP2K1,GRB2,ADM,MAPK1,ARNT,WNT2,CSF2,IGF2
GO:BP	regulation of lymphocyte chemotaxis	GO:1901623	1.12E-07	6.952707131	26	372	10	18117	CXCL10,CCL3,CCL2,WNT5A,CCL4,CCL7,TNFSF14,CCL5,CCR2,CCL21
GO:BP	response to gamma radiation	GO:0010332	1.13E-07	6.946643131	55	287	12	18117	RAD51,CXCL10,BCL2L1,CHEK2,PARP1,ATR,MYC,ELK1,HRAS,CCL7,WRN,ATM
GO:BP	cellular response to oxygen levels	GO:0071453	1.24E-07	6.905684413	240	382	25	18117	CA9,VEGFA,BMP7,TERT,AKT1,MYC,ROCK2,EDN1,HMOX1,ATF4,NOX1,HIF1A,EPO,ATG7,GNB1,GNGT1,ARNT,LMNA,NFE2L2,PTGS2,FAS,BNIP3L,CD34,CAV1,TP53
GO:BP	gland morphogenesis	GO:0022612	1.28E-07	6.892951119	120	376	18	18117	BMP7,CCL11,TNF,IL6,CEBPB,CSF1,PDGFA,TNFAIP3,WNT5A,CDC42,TGFB1,ARG1,TGFB2,HGF,AREG,TGFB3,TGFBR2,CAV1
GO:BP	positive regulation of phosphatidylinositol 3-kinase signaling	GO:0014068	1.32E-07	6.879915502	93	311	15	18117	VEGFA,TNF,IL18,PDGFB,PTK2,BECN1,PDGFA,EPO,CSF3,CCL5,IGF1,AGT,TGFB2,HGF,FLT1
GO:BP	regulation of intrinsic apoptotic signaling pathway	GO:2001242	1.32E-07	6.878944287	167	382	21	18117	PLAUR,MMP9,AKT1,BID,MIF,BCL2L1,PARP1,SNAI1,HSPB1,BECN1,MCL1,NOX1,HIF1A,CLU,EPO,SFRP2,NFE2L2,CXCL12,PTGS2,CAV1,TP53
GO:BP	regulation of vascular endothelial growth factor production	GO:0010574	1.54E-07	6.812240209	58	352	13	18117	IL6,IL1B,ATF4,NOX1,HIF1A,C3AR1,C5,C3,ARNT,IL6ST,IL1A,PTGS2,CCR2
GO:BP	programmed necrotic cell death	GO:0097300	1.60E-07	6.79461533	54	382	13	18117	TRAF2,TNF,TLR3,IRF3,FASLG,MAP3K5,BIRC2,RIPK1,TLR4,LY96,FAS,CAV1,TP53
GO:BP	type 2 immune response	GO:0042092	1.65E-07	6.781949466	37	352	11	18117	BCL6,IL10,NOD2,IL18,IL6,CD86,IFNB1,NLRP3,ARG1,IL4,CCR2
GO:BP	regulation of toll-like receptor signaling pathway	GO:0034121	1.66E-07	6.779491966	79	376	15	18117	HMGB1,IRF7,IRF1,NOD2,TLR9,TLR2,TLR3,TNFAIP3,TLR5,BIRC2,TLR4,LY96,TLR1,TLR6,CAV1
GO:BP	female pregnancy	GO:0007565	1.69E-07	6.77142223	198	360	22	18117	VEGFA,SLC2A1,MMP9,AKT1,TIMP1,IL1B,GNAS,ITGA3,CTSB,EPO,ITGA2,TGFB1,ADM,MAPK3,MAPK1,ARG1,AGT,FOS,TGFB3,PTGS2,MMP2,TGFBR2
GO:BP	regulation of T-helper 1 type immune response	GO:0002825	1.73E-07	6.762763419	28	356	10	18117	RIPK2,IL18,IL23A,IL1B,IL1R1,IL12B,CCL19,IL23R,CCR2,PLA2G4A
GO:BP	osteoblast differentiation	GO:0001649	1.73E-07	6.762446505	232	369	24	18117	BMP7,IL6R,AKT1,SMAD6,TNF,CCL3,SNAI1,IL6,GREM1,PTK2,CEBPB,ATF4,GNAS,MEF2D,HDAC4,IGF1,SFRP2,IL6ST,ILK,HGF,AREG,IGF2,MEF2C,TWIST2
GO:BP	Ras protein signal transduction	GO:0007265	1.80E-07	6.744488363	349	382	30	18117	BCL6,CDH13,COL1A2,ROCK2,RAF1,SQSTM1,CFL1,LIMK1,SHC1,CSF1,MAPKAPK5,COL3A1,ITGA3,EPO,HRAS,GRB2,CDC42,RAPGEF2,MAPK14,WASF2,GNB1,IGF1,RHOA,TGFB2,KITLG,JUN,TIMP2,NGF,NRG1,TP53
GO:BP	dendritic cell antigen processing and presentation	GO:0002468	1.88E-07	6.725237454	14	372	8	18117	HLA-DRB1,NOD1,THBS1,NOD2,HLA-DRA,CCR7,CCL19,CCL21
GO:BP	regulation of DNA biosynthetic process	GO:2000278	1.89E-07	6.722597478	112	310	16	18117	VEGFA,ATR,MYC,DKC1,PDGFB,DACH1,GREM1,MAPKAPK5,TERF1,PARN,HSP90AA1,MAPK3,MAPK1,ATM,TINF2,HGF
GO:BP	regulation of tissue remodeling	GO:0034103	1.95E-07	6.710054776	92	382	16	18117	TNFRSF11B,ITGB3,IL18,ROCK2,IL6,IL15,IL23A,GREM1,TNFAIP3,IL12B,PRKCA,AGT,IL21,IL2,AGER,TP53
GO:BP	immunoglobulin production	GO:0002377	1.99E-07	6.700613933	99	354	16	18117	BCL6,HLA-DRB1,TRAF2,TNF,IL10,TLR9,IL6,IL13RA2,CD86,CD40,IL5,IL4,IL21,IL13,IL2,CD40LG
GO:BP	negative regulation of cell-cell adhesion	GO:0022408	2.13E-07	6.671803472	194	372	22	18117	VEGFA,BCL6,IL1RN,HMGB1,AKT1,HLA-DRB1,IRF1,IL10,ALOX12,SMAD7,CCL25,PTK2,CEBPB,CD86,IFNB1,TGFB1,ARG1,IL4,IL2,CXCL12,PLG,CCL21
GO:BP	positive regulation of DNA biosynthetic process	GO:2000573	2.21E-07	6.654927778	67	310	13	18117	VEGFA,ATR,MYC,DKC1,PDGFB,GREM1,MAPKAPK5,PARN,HSP90AA1,MAPK3,MAPK1,ATM,HGF
GO:BP	platelet degranulation	GO:0002576	2.26E-07	6.645383294	126	370	18	18117	VEGFA,SERPINE1,THBS1,TIMP1,ITGB3,PDGFB,PDGFA,CLU,IGF1,TGFB2,HGF,1,TGFB3,KNG1,IGF2,TIMP3,PLG,CFD
GO:BP	mammary gland development	GO:0030879	2.32E-07	6.633721802	140	377	19	18117	VEGFA,AKT1,CCL11,CEBPB,CSF1,CREB1,HIF1A,OAS2,WNT5A,ITGA2,TGFB1,MAPK1,ARG1,AREG,TGFB3,WNT2,TGFBR2,CAV1,NRG1
GO:BP	calcium-mediated signaling	GO:0019722	2.43E-07	6.613910351	211	378	23	18117	IL8,CCL20,CDH13,TNF,CCL3,CXCR4,EDN1,TREM2,NFATC3,CCL4,CCR3,CD4,CCR4,HDAC4,IGF1,CCR1,CCR7,CXCR1,CXCR2,PTGDR2,CCR2,NRG1,PTGFR
GO:BP	negative regulation of endopeptidase activity	GO:0010951	2.48E-07	6.606257814	253	374	25	18117	BIRC5,VEGFA,PLAUR,MMP9,SERPINE1,AKT1,THBS1,TIMP1,TNF,RAF1,SERPINH1,BIRC2,TNFSF14,C5,SFRP2,C3,AGT,HGF,C4A,PTGS2,KNG1,TIMP4,TIMP2,TIMP3,NGF
GO:BP	positive regulation of vascular associated smooth muscle cell proliferation	GO:1904707	2.68E-07	6.572427138	49	351	12	18117	MMP9,TERT,TNF,IL10,PDGFB,EDN1,MEF2D,MAP3K5,IGF1,AGT,JUN,MMP2
GO:BP	regulation of telomere maintenance	GO:0032204	2.88E-07	6.541081196	82	313	14	18117	PARP1,ATR,MYC,DKC1,MAPKAPK5,TERF1,PARN,MRE11,MAPK3,MAPK1,ATM,TINF2,LMNA,TERF2IP
GO:BP	regulation of macrophage chemotaxis	GO:0010758	2.90E-07	6.538255619	27	271	9	18117	MIF,THBS1,PTK2,CSF1,C3AR1,C5,CCL5,MAPK3,MAPK1
GO:BP	regulation of phosphatidylinositol 3-kinase signaling	GO:0014066	3.08E-07	6.512034574	133	311	17	18117	VEGFA,TNF,IL18,PDGFB,PTK2,BECN1,PDGFA,EPO,CSF3,CCL5,MAPK3,IGF1,MAPK1,AGT,TGFB2,HGF,FLT1
GO:BP	regulation of complement activation	GO:0030449	3.34E-07	6.476528057	110	381	17	18117	CFB,C2,IL1B,CLU,C3AR1,C1QA,C8A,C5,C3,CD55,C8B,C4A,C1S,C9,C7,MASP1,C6
GO:BP	negative regulation of cytokine production involved in immune response	GO:0002719	3.59E-07	6.445130258	24	319	9	18117	BCL6,TNF,IL10,SMAD7,HMOX1,IFNB1,ARG1,TGFB2,TGFB3
GO:BP	positive regulation of blood vessel endothelial cell migration	GO:0043536	3.64E-07	6.439473904	78	336	14	18117	VEGFA,HMGB1,AKT1,THBS1,HSPB1,PDGFB,ALOX12,HMOX1,HIF1A,SP1,CD40,PRKCA,NFE2L2,PTGS2
GO:BP	telomere maintenance via telomerase	GO:0007004	3.68E-07	6.433767668	69	313	13	18117	TERT,ATR,DKC1,MAPKAPK5,TERF1,PARN,MRE11,HSP90AA1,MAPK3,MAPK1,ATM,TINF2,TERF2IP
GO:BP	branching morphogenesis of an epithelial tube	GO:0048754	4.01E-07	6.396367575	151	360	19	18117	VEGFA,BMP7,CCL11,TNF,MYC,EDN1,GREM1,CSF1,WNT5A,TGFB1,SMAD4,SFRP2,AGT,MMP14,ILK,AREG,WNT2,ENG,TGFBR2
GO:BP	detection of external biotic stimulus	GO:0098581	4.35E-07	6.361514568	24	326	9	18117	HLA-DRB1,NOD1,NOD2,TLR2,TREM2,TLR4,LY96,TLR1,TLR6
GO:BP	response to hydrogen peroxide	GO:0042542	4.68E-07	6.32984873	150	323	18	18117	IL10,LDHA,IL6,NQO1,BECN1,TXN,HMOX1,RELA,STAT1,TNFAIP3,MAP3K5,RIPK1,IL18RAP,ARG1,NFE2L2,HGF,AREG,JUN
GO:BP	regulation of endothelial cell apoptotic process	GO:2000351	5.02E-07	6.299161346	63	354	13	18117	SERPINE1,TERT,THBS1,TNF,IL10,CCL2,TNFAIP3,FASLG,CD40,IL4,NFE2L2,IL13,CD40LG
GO:BP	chronic inflammatory response	GO:0002544	5.12E-07	6.290624919	19	284	8	18117	THBS1,CCL11,TNF,IL10,LTA,TNFAIP3,CCL5,IL4
GO:BP	muscle cell migration	GO:0014812	5.43E-07	6.265317647	106	300	15	18117	SERPINE1,TERT,PLAU,ITGB3,PDGFB,PDGFA,ITGA2,PLAT,GSTP1,CCL5,HDAC4,IGF1,AGT,ILK,NFE2L2
GO:BP	positive regulation of macrophage activation	GO:0043032	5.54E-07	6.256673326	31	356	10	18117	THBS1,IL10,CCL3,TREM2,WNT5A,TLR4,IL13,TLR6,MMP8,PLA2G4A
GO:BP	leukocyte mediated cytotoxicity	GO:0001909	5.61E-07	6.250697489	107	350	16	18117	CXCL6,HLA-DRB1,IL18,IL12A,IL23A,GZMB,PRDX1,HLA-DRA,IL12B,TYROBP,IL18RAP,ARG1,IL21,NOS2,IL23R,AGER
GO:BP	inflammatory response to antigenic stimulus	GO:0002437	5.76E-07	6.239703377	65	276	12	18117	IL1RN,HMGB1,HLA-DRB1,TNF,IL10,NOD2,CYSLTR1,LTA,HMGB2,IL12B,C3,CCR7
GO:BP	response to steroid hormone	GO:0048545	5.80E-07	6.236676545	349	376	29	18117	IL1RN,BMP7,HMGB1,THBS1,DAXX,PARP1,TNF,IL10,EDN1,IL6,TLR2,RELA,EPO,HMGB2,TGFB1,GSTP1,ADM,NR3C1,RHOA,ARG1,FOS,TGFB2,AREG,TGFB3,IL22,PTGS2,ENG,TGFBR2,CAV1
GO:BP	positive regulation of epithelial to mesenchymal transition	GO:0010718	5.95E-07	6.22569869	51	360	12	18117	BMP7,SNAI1,IL6,IL1B,TGFBR1,TGFB1,SMAD4,SMAD2,TGFB2,TGFB3,ENG,TGFBR2
GO:BP	negative regulation of blood coagulation	GO:0030195	5.96E-07	6.224967324	50	368	12	18117	PLAUR,SERPINE1,PLAU,THBS1,PDGFB,EDN1,ALOX12,PDGFA,PLAT,KNG1,PLG,CD34
GO:BP	lung development	GO:0030324	6.17E-07	6.209400125	173	360	20	18117	VEGFA,ITGB6,HMGB1,TNF,CREB1,ITGA3,PDGFA,MAP2K1,WNT5A,CDC42,TGFB1,MAPK3,SMAD2,MAPK1,ARG1,MMP14,IL13,TGFB3,WNT2,TGFBR2
GO:BP	positive regulation of developmental growth	GO:0048639	6.51E-07	6.186610289	184	377	21	18117	VEGFA,AKT1,CXCR4,EDN1,LIMK1,SMAD7,IL7,CSF1,CREB1,PLCB1,MAPK14,IGF1,MAPK1,ILK,CXCL12,WNT2,IGF2,TGFBR2,MEF2C,NGF,NRG1
GO:BP	epithelial to mesenchymal transition	GO:0001837	7.09E-07	6.149631168	156	360	19	18117	BMP7,SNAI1,IL6,SMAD7,GREM1,IL1B,HIF1A,TGFBR1,WNT5A,TGFB1,SMAD4,SFRP2,SMAD2,TGFB2,HGF,TGFB3,WNT2,ENG,TGFBR2
GO:BP	positive regulation of activation of Janus kinase activity	GO:0010536	7.36E-07	6.13300108	7	344	6	18117	IL6R,IL23A,IL12B,CCL5,AGT,IL23R
GO:BP	negative regulation of hemostasis	GO:1900047	7.65E-07	6.11639729	51	368	12	18117	PLAUR,SERPINE1,PLAU,THBS1,PDGFB,EDN1,ALOX12,PDGFA,PLAT,KNG1,PLG,CD34
GO:BP	negative regulation of peptidase activity	GO:0010466	7.82E-07	6.107024857	267	374	25	18117	BIRC5,VEGFA,PLAUR,MMP9,SERPINE1,AKT1,THBS1,TIMP1,TNF,RAF1,SERPINH1,BIRC2,TNFSF14,C5,SFRP2,C3,AGT,HGF,C4A,PTGS2,KNG1,TIMP4,TIMP2,TIMP3,NGF
GO:BP	regulation of receptor signaling pathway via STAT	GO:1904892	8.46E-07	6.072428262	118	376	17	18117	IL6R,TNF,IL10,GADD45A,IL6,IL23A,IL10RB,IFNB1,IL12B,CCL5,IL5,IL4,AGT,TSLP,IFNG,IL23R,CAV1
GO:BP	regulation of chronic inflammatory response	GO:0002676	9.14E-07	6.038929422	8	284	6	18117	TNF,IL10,LTA,TNFAIP3,CCL5,IL4
GO:BP	respiratory tube development	GO:0030323	9.32E-07	6.030593998	177	360	20	18117	VEGFA,ITGB6,HMGB1,TNF,CREB1,ITGA3,PDGFA,MAP2K1,WNT5A,CDC42,TGFB1,MAPK3,SMAD2,MAPK1,ARG1,MMP14,IL13,TGFB3,WNT2,TGFBR2
GO:BP	cartilage development	GO:0051216	9.53E-07	6.020710833	196	257	18	18117	BMP7,ITGB8,TIMP1,SNAI1,EDN1,SERPINH1,SMAD7,GREM1,GNAS,HIF1A,TGFBR1,WNT5A,MEF2D,TGFB1,MAPK14,MMP13,MAPK3,SFRP2
GO:BP	detection of molecule of bacterial origin	GO:0032490	1.00E-06	5.99998062	12	326	7	18117	NOD2,TLR2,TREM2,TLR4,LY96,TLR1,TLR6
GO:BP	integrin-mediated signaling pathway	GO:0007229	1.01E-06	5.996108298	111	299	15	18117	ITGB6,ITGB8,TIMP1,ITGB5,ITGB3,ITGB2,PTK2,COL3A1,ITGA3,ITGB1,ITGA2,CDC42,ITGAV,ITGA1,ILK
GO:BP	regulation of anion transmembrane transport	GO:1903959	1.01E-06	5.993727134	115	338	16	18117	SLC2A1,TERT,AKT1,THBS1,TNF,EDN1,IL1B,MEF2A,ITGB1,MAPK14,RIPK1,IGF1,C3,AGT,NFE2L2,PRKCB
GO:BP	response to UV	GO:0009411	1.09E-06	5.961825442	151	382	19	18117	CHEK1,MMP9,AKT1,TIMP1,PARP1,ATR,MYC,IL12A,HMGN1,ATF4,RELA,MAPK8,MMP3,WRN,IL12B,HUS1,PTGS2,MMP2,TP53
GO:BP	regulation of immunoglobulin production	GO:0002637	1.13E-06	5.945272691	67	354	13	18117	BCL6,TRAF2,TNF,IL10,TLR9,IL6,IL13RA2,CD40,IL5,IL4,IL13,IL2,CD40LG
GO:BP	apoptotic cell clearance	GO:0043277	1.14E-06	5.943485217	52	373	12	18117	C2,HMGB1,THBS1,ITGB3,TREM2,BECN1,CCL2,C3,TYROBP,ITGAV,C4A,ALOX15
GO:BP	negative regulation of wound healing	GO:0061045	1.14E-06	5.942012772	78	101	9	18117	PLAUR,SERPINE1,PLAU,ALOX5,THBS1,TNF,PDGFB,EDN1,ALOX12
GO:BP	cellular response to metal ion	GO:0071248	1.19E-06	5.926170944	192	373	21	18117	MMP9,AKT1,DAXX,PARP1,EDN1,NQO1,BECN1,MEF2A,HMOX1,ATF4,CREB1,MAPK8,WNT5A,MAPK3,MAPK1,FOS,NFE2L2,JUN,PTGS2,MEF2C,ALOX15
GO:BP	positive regulation of cell growth	GO:0030307	1.23E-06	5.908670553	171	379	20	18117	VEGFA,AKT1,CXCR4,EDN1,LIMK1,SMAD7,TGFBR1,CDC42,IGF1,RHOA,SFRP2,MMP14,ILK,TGFB2,IL2,CXCL12,IL9,NGF,NRG1,IGFBP1
GO:BP	ERBB signaling pathway	GO:0038127	1.28E-06	5.893461921	145	312	17	18117	PLAUR,MMP9,AKT1,CDH13,SHC1,PTK2,RPS6KA5,EREG,FASLG,GRB2,CDC42,HSP90AA1,MAPK1,ITGA1,PRKCA,AGT,AREG
GO:BP	negative regulation of production of molecular mediator of immune response	GO:0002701	1.35E-06	5.868156692	37	319	10	18117	BCL6,TNF,IL10,SMAD7,HMOX1,IL13RA2,IFNB1,ARG1,TGFB2,TGFB3
GO:BP	complement activation, alternative pathway	GO:0006957	1.38E-06	5.858986016	17	370	8	18117	CFB,C8A,C5,C3,C8B,C9,C7,CFD
GO:BP	cardiac chamber morphogenesis	GO:0003206	1.41E-06	5.850329731	120	382	17	18117	BMP7,SMAD6,SMAD7,HIF1A,TGFBR1,WNT5A,TGFB1,SMAD4,SFRP2,MYL2,TGFB2,WNT2,ENG,TGFBR2,MEF2C,NRG1,TP53
GO:BP	response to prostaglandin	GO:0034694	1.42E-06	5.848586908	32	378	10	18117	AKT1,PTGER2,EDN1,GNAS,PTGER4,GNB1,CCR7,CCL19,CCL21,PTGFR
GO:BP	negative regulation of immune response	GO:0050777	1.44E-06	5.842797433	157	373	19	18117	BCL6,HLA-DRB1,IL10,NOD2,SMAD7,HMOX1,COL3A1,IL13RA2,TNFAIP3,IFNB1,TGFB1,IL12B,CD55,ARG1,IL4,IL2,CCR2,MASP1,ALOX15
GO:BP	temperature homeostasis	GO:0001659	1.47E-06	5.833566864	174	376	20	18117	VEGFA,GADD45G,TNF,CXCR4,IL18,MAP2K6,IL15,CEBPB,IL1B,ATF4,GNAS,STAT3,PTGER3,IL4,TLR4,IL13,IL1A,PTGS2,CCR2,CAV1
GO:BP	regulation of activated T cell proliferation	GO:0046006	1.61E-06	5.793887994	45	350	11	18117	HMGB1,IL18,IL23A,EPO,IL12B,IGF1,ARG1,IL2,IL23R,IGF2,AGER
GO:BP	epithelial tube morphogenesis	GO:0060562	1.69E-06	5.77256082	329	365	27	18117	VEGFA,BMP7,CXCL10,CCL11,TNF,CXCR4,MYC,EDN1,ALOX12,GREM1,CSF1,HIF1A,WNT5A,TGFB1,ADM,SMAD4,RHOA,SFRP2,AGT,MMP14,ILK,TGFB2,AREG,WNT2,ENG,TGFBR2,MEF2C
GO:BP	regulation of blood vessel endothelial cell migration	GO:0043535	1.71E-06	5.76594511	162	365	19	18117	VEGFA,HMGB1,AKT1,THBS1,TNF,GADD45A,HSPB1,PDGFB,ALOX12,HMOX1,HIF1A,SP1,CD40,RHOA,TBXA2R,PRKCA,NFE2L2,PTGS2,MEF2C
GO:BP	regulation of cellular response to growth factor stimulus	GO:0090287	1.76E-06	5.754967445	315	382	27	18117	SMAD6,THBS1,ITGB3,IL12A,SMAD7,GREM1,IL1B,LTBP1,HIF1A,ITGA3,TGFBR1,WNT5A,SMAD4,IL12B,SFRP2,SMAD2,ARNT,IL4,AGT,ILK,TGFB3,PRKCB,ENG,TGFBR2,CAV1,DCN,TP53
GO:BP	response to corticosteroid	GO:0031960	1.78E-06	5.749425481	165	359	19	18117	IL1RN,HMGB1,PARP1,TNF,IL10,EDN1,IL6,EPO,TGFB1,GSTP1,ADM,NR3C1,RHOA,ARG1,FOS,AREG,IL22,PTGS2,ENG
GO:BP	replicative senescence	GO:0090399	1.78E-06	5.74938722	17	382	8	18117	CHEK1,SERPINE1,TERT,CHEK2,ATR,WRN,ATM,TP53
GO:BP	regulation of receptor signaling pathway via JAK-STAT	GO:0046425	1.84E-06	5.73492662	108	376	16	18117	IL6R,TNF,IL10,GADD45A,IL6,IL23A,IL10RB,IFNB1,IL12B,CCL5,IL5,IL4,AGT,IFNG,IL23R,CAV1
GO:BP	maintenance of location	GO:0051235	1.91E-06	5.718393648	337	309	25	18117	AKT1,CXCL10,KEAP1,ITGB3,TNF,IL10,FTH1,CCL3,CXCL9,ATG5,IL6,IL1B,TXN,LTBP1,CRP,HSP90B1,FASLG,CD4,TGFB1,C3,ITGAV,CCR7,IL13,CCL19,NFKB1
GO:BP	defense response to Gram-positive bacterium	GO:0050830	2.13E-06	5.672075052	101	293	14	18117	IL6R,NOD1,TNF,NOD2,RIPK2,IL6,TLR2,IL12A,MYD88,LTA,CRP,HMGB2,MBL2,IL17A
GO:BP	cell aging	GO:0007569	2.14E-06	5.668684994	117	299	15	18117	CHEK1,BCL6,SERPINE1,TERT,MIF,CHEK2,ATR,MAPKAPK5,MAP2K1,HRAS,MAPK14,WRN,ATM,LMNA,ILK
GO:BP	positive regulation of cell killing	GO:0031343	2.17E-06	5.663272445	59	344	12	18117	HLA-DRB1,IL12A,IL23A,HLA-DRA,IL12B,TYROBP,IL18RAP,ARG1,IL21,NOS2,IFNG,IL23R
GO:BP	negative regulation of leukocyte proliferation	GO:0070664	2.21E-06	5.655269517	92	324	14	18117	HLA-DRB1,IL10,GREM1,CEBPB,CCL8,CRP,CD86,TNFAIP3,TGFB1,GSTP1,TYROBP,ARG1,ATM,IL2
GO:BP	regulation of mitochondrion organization	GO:0010821	2.38E-06	5.622662812	158	382	19	18117	PLAUR,MMP9,AKT1,BID,BCL2L1,SQSTM1,GZMB,TREM2,STAT2,HIF1A,CLU,MAPK8,IGF1,GCLC,LMNA,HGF,BNIP3L,DCN,TP53
GO:BP	negative regulation of coagulation	GO:0050819	2.46E-06	5.609857081	56	368	12	18117	PLAUR,SERPINE1,PLAU,THBS1,PDGFB,EDN1,ALOX12,PDGFA,PLAT,KNG1,PLG,CD34
GO:BP	negative regulation of cysteine-type endopeptidase activity involved in apoptotic process	GO:0043154	2.49E-06	5.604651145	81	374	14	18117	BIRC5,VEGFA,PLAUR,MMP9,AKT1,THBS1,TNF,RAF1,BIRC2,TNFSF14,SFRP2,HGF,PTGS2,NGF
GO:BP	response to interleukin-18	GO:0070673	2.59E-06	5.586568887	11	88	5	18117	AKT1,ALOX5,RIPK2,IL18,PDGFB
GO:BP	defense response to Gram-negative bacterium	GO:0050829	2.62E-06	5.581418902	88	344	14	18117	IL6R,SERPINE1,CXCL6,TLR9,IL6,IL23A,CD4,HMGB2,IL12B,TLR4,IL17A,NOS2,TSLP,IL23R
GO:BP	complement activation, classical pathway	GO:0006958	2.68E-06	5.571909531	142	381	18	18117	C2,CLU,CRP,C1QA,C1QB,C8A,C5,MBL2,C3,C1R,CD55,MASP2,C8B,C4A,C1S,C9,C7,C6
GO:BP	blood vessel endothelial cell migration	GO:0043534	2.87E-06	5.542293556	186	365	20	18117	VEGFA,HMGB1,AKT1,THBS1,TNF,GADD45A,HSPB1,PDGFB,ALOX12,GREM1,HMOX1,HIF1A,SP1,CD40,RHOA,TBXA2R,PRKCA,NFE2L2,PTGS2,MEF2C
GO:BP	regulation of monocyte chemotaxis	GO:0090025	2.92E-06	5.534447318	27	352	9	18117	SERPINE1,HMGB1,CXCL10,GREM1,CCL5,CCR1,CCL1,CXCL12,CCR2
GO:BP	negative regulation of leukocyte apoptotic process	GO:2000107	3.05E-06	5.515231614	45	372	11	18117	BCL6,IRF7,NOD2,HIF1A,CCL5,CCR7,CCL19,KITLG,IL2,CXCL12,CCL21
GO:BP	regulation of smooth muscle cell migration	GO:0014910	3.29E-06	5.483159201	85	300	13	18117	SERPINE1,TERT,PLAU,PDGFB,PDGFA,ITGA2,GSTP1,CCL5,HDAC4,IGF1,AGT,ILK,NFE2L2
GO:BP	regulation of morphogenesis of an epithelium	GO:1905330	3.42E-06	5.46654702	64	328	12	18117	VEGFA,BMP7,CXCL10,TNF,ALOX12,GREM1,PDGFA,WNT5A,TGFB1,AGT,HGF,WNT2
GO:BP	positive regulation of fibroblast proliferation	GO:0048146	3.45E-06	5.462729722	51	328	11	18117	MIF,MYC,PDGFB,PDGFA,WNT5A,EREG,TGFB1,IGF1,AGT,IL13,WNT2
GO:BP	response to cadmium ion	GO:0046686	3.46E-06	5.460446718	65	323	12	18117	MMP9,TERT,AKT1,DAXX,HMOX1,MAPK8,MAPK3,GCLC,MAPK1,ARG1,FOS,JUN
GO:BP	positive regulation of endopeptidase activity	GO:0010950	3.47E-06	5.460018651	187	257	17	18117	HMGB1,BID,NOD1,TRAF2,TNF,RIPK2,MYC,ROCK2,ALOX12,TRADD,STAT3,FASLG,MAP3K5,RIPK1,NLRP3,RHOA,SFRP2
GO:BP	necrotic cell death	GO:0070265	3.48E-06	5.458607038	68	382	13	18117	TRAF2,TNF,TLR3,IRF3,FASLG,MAP3K5,BIRC2,RIPK1,TLR4,LY96,FAS,CAV1,TP53
GO:BP	regulation of acute inflammatory response	GO:0002673	3.54E-06	5.451288896	50	336	11	18117	TNF,IL6,IL1B,GSTP1,PTGER3,NLRP3,C3,CCR7,IL4,IL6ST,PTGS2
GO:BP	regulation of leukocyte mediated cytotoxicity	GO:0001910	3.60E-06	5.443128641	74	350	13	18117	CXCL6,HLA-DRB1,IL12A,IL23A,HLA-DRA,IL12B,TYROBP,IL18RAP,ARG1,IL21,NOS2,IL23R,AGER
GO:BP	cellular extravasation	GO:0045123	3.68E-06	5.434591771	70	372	13	18117	TNF,ITGB2,CCL25,CCL2,ITGB1,PLCB1,IL1R1,PTGER4,ITGA1,CXCL12,AGER,CCR2,CCL21
GO:BP	negative regulation of signal transduction in absence of ligand	GO:1901099	3.72E-06	5.429730014	35	377	10	18117	TERT,AKT1,BCL2L1,TNF,IL1B,IL7,MCL1,IL1A,CSF2,NRG1
GO:BP	negative regulation of extrinsic apoptotic signaling pathway in absence of ligand	GO:2001240	3.72E-06	5.429730014	35	377	10	18117	TERT,AKT1,BCL2L1,TNF,IL1B,IL7,MCL1,IL1A,CSF2,NRG1
GO:BP	regulation of epithelial to mesenchymal transition	GO:0010717	3.86E-06	5.413783966	102	360	15	18117	BMP7,SNAI1,IL6,SMAD7,GREM1,IL1B,TGFBR1,TGFB1,SMAD4,SFRP2,SMAD2,TGFB2,TGFB3,ENG,TGFBR2
GO:BP	modulation of process of other organism	GO:0035821	3.92E-06	5.406324137	128	332	16	18117	CXCL6,BCL2L1,CCL3,ATG5,CFL1,CCL8,CRP,SP1,CCL4,CD4,ATG7,CCL5,ARG1,NOS2,JUN,IFNG
GO:BP	regulation of protein secretion	GO:0050708	4.00E-06	5.397749851	295	338	24	18117	BIRC5,SLC2A1,HLA-DRB1,ALOX5,TNF,IL6,TLR2,IL12A,TREM2,IL1B,GNAS,HIF1A,IL12B,CCL5,IGF1,PRKCA,TLR4,TGFB2,IL13,NOS2,TGFB3,IL1A,IFNG,PRKCB
GO:BP	activated T cell proliferation	GO:0050798	4.31E-06	5.365941962	49	350	11	18117	HMGB1,IL18,IL23A,EPO,IL12B,IGF1,ARG1,IL2,IL23R,IGF2,AGER
GO:BP	TRIF-dependent toll-like receptor signaling pathway	GO:0035666	4.33E-06	5.36370234	30	326	9	18117	IRF7,TLR3,IRF3,BIRC2,RIPK1,CD40,TLR4,LY96,TLR6
GO:BP	response to glucocorticoid	GO:0051384	4.40E-06	5.356315055	146	336	17	18117	IL1RN,HMGB1,TNF,IL10,EDN1,IL6,EPO,TGFB1,GSTP1,ADM,NR3C1,RHOA,ARG1,FOS,AREG,IL22,PTGS2
GO:BP	receptor-mediated endocytosis	GO:0006898	4.47E-06	5.350031597	333	377	27	18117	IL8,VEGFA,SERPINE1,MX2,ITGB3,ITGB2,GREM1,MX1,CD163,CLU,ITGB1,HSP90B1,GRB2,ADM,HSP90AA1,C3,ITGAV,IL4,CXCR1,CXCR2,CCL19,MRC1,TGFBR2,MASP1,CCL21,CAV1,NRG1
GO:BP	myoblast differentiation	GO:0045445	4.53E-06	5.343610013	84	377	14	18117	CXCL10,TNF,IL18,CXCL9,CCL17,GREM1,PLCB1,MAP3K5,MAPK14,TNFSF14,IGF1,ILK,MEF2C,NRG1
GO:BP	positive regulation of peptidase activity	GO:0010952	4.57E-06	5.339992431	205	376	21	18117	HMGB1,BID,NOD1,TRAF2,TNF,RIPK2,MYC,ROCK2,ALOX12,TRADD,STAT3,FASLG,MAP3K5,RIPK1,NLRP3,RHOA,SFRP2,AGER,FAS,NGF,CAV1
GO:BP	positive regulation of monocyte chemotaxis	GO:0090026	4.59E-06	5.33812191	20	352	8	18117	SERPINE1,HMGB1,CXCL10,CCL5,CCR1,CCL1,CXCL12,CCR2
GO:BP	regulation of epithelial cell apoptotic process	GO:1904035	4.64E-06	5.333662407	105	354	15	18117	SERPINE1,TERT,THBS1,TNF,IL10,IL6,CCL2,HMOX1,TNFAIP3,FASLG,CD40,IL4,NFE2L2,IL13,CD40LG
GO:BP	glial cell differentiation	GO:0010001	4.75E-06	5.323185942	225	377	22	18117	AKT1,TNF,CXCR4,IL6,TLR2,TREM2,RELA,STAT3,CLU,MAP2K1,C1QA,TGFB1,GSTP1,MAPK3,RHOA,MAPK1,TLR4,IL6ST,ILK,IFNG,AGER,NRG1
GO:BP	B cell activation	GO:0042113	4.88E-06	5.311489648	330	382	27	18117	BCL6,IL11,MIF,IL10,NOD2,TLR9,IL6,IL7,ITGB1,CD86,TNFAIP3,IFNB1,HDAC4,CD40,TYROBP,IL5,IL4,ATM,TLR4,MMP14,IL21,IL13,IL2,PRKCB,CD40LG,MEF2C,TP53
GO:BP	T-helper 17 cell differentiation	GO:0072539	4.93E-06	5.306979519	29	344	9	18117	IL6R,IL6,IL23A,SMAD7,STAT3,IL12B,IL4,IL2,IL23R
GO:BP	muscle adaptation	GO:0043500	4.95E-06	5.305605286	127	292	15	18117	PARP1,ROCK2,EDN1,IL15,BECN1,IL1B,MEF2A,HMOX1,SMAD4,HDAC4,IGF1,PRKCA,AGT,LMNA,IL6ST
GO:BP	negative regulation of leukocyte migration	GO:0002686	5.05E-06	5.296720625	47	372	11	18117	AKT1,MIF,GREM1,CCL25,CCL2,HMOX1,PLCB1,PTGER4,C5,CXCL12,CCL21
GO:BP	SMAD protein signal transduction	GO:0060395	5.09E-06	5.293400525	82	323	13	18117	BMP7,ITGB6,SMAD6,PARP1,INHBE,SMAD7,TGFBR1,SMAD4,SMAD2,FOS,TGFB2,TGFB3,JUN
GO:BP	negative regulation of response to wounding	GO:1903035	5.63E-06	5.249713479	93	101	9	18117	PLAUR,SERPINE1,PLAU,ALOX5,THBS1,TNF,PDGFB,EDN1,ALOX12
GO:BP	positive regulation of leukocyte mediated cytotoxicity	GO:0001912	5.68E-06	5.245991997	51	344	11	18117	HLA-DRB1,IL12A,IL23A,HLA-DRA,IL12B,TYROBP,IL18RAP,ARG1,IL21,NOS2,IL23R
GO:BP	T cell selection	GO:0045058	5.68E-06	5.245991997	51	344	11	18117	IL6R,ATG5,IL6,IL15,IL23A,STAT3,CD4,IL12B,RHOA,CCR7,IL23R
GO:BP	angiogenesis involved in wound healing	GO:0060055	6.33E-06	5.198383541	32	72	6	18117	VEGFA,SERPINE1,ALOX5,ITGB3,TNF,CXCR4
GO:BP	response to acid chemical	GO:0001101	6.57E-06	5.182392401	135	280	15	18117	VEGFA,BCL2L1,TNF,COL1A2,EDN1,NQO1,GCLM,CEBPB,CREB1,RELA,GSTP1,RHOA,ATF2,GCLC,ARG1
GO:BP	positive regulation of neuroinflammatory response	GO:0150078	6.62E-06	5.178983136	19	128	6	18117	TNF,CCL3,IL18,IL6,TREM2,IL1B
GO:BP	regulation of cell-matrix adhesion	GO:0001952	6.83E-06	5.165317648	127	299	15	18117	VEGFA,BCL6,SERPINE1,PLAU,THBS1,CDH13,ROCK2,GREM1,CCL25,PTK2,CSF1,RHOA,CCR7,MMP14,ILK
GO:BP	regulation of oxidoreductase activity	GO:0051341	6.98E-06	5.156412579	118	376	16	18117	TERT,AKT1,NOD1,TNF,NOD2,EDN1,IL1B,HIF1A,HSP90AA1,AGT,IL13,NFKB1,IL1A,IFNG,ENG,CAV1
GO:BP	outflow tract morphogenesis	GO:0003151	7.11E-06	5.14800802	75	365	13	18117	VEGFA,BMP7,SMAD6,HIF1A,WNT5A,SMAD4,SFRP2,ATF2,ILK,TGFB2,ENG,TGFBR2,MEF2C
GO:BP	inflammatory response to wounding	GO:0090594	7.16E-06	5.145142005	14	352	7	18117	ALOX5,TIMP1,HMOX1,HIF1A,IL1A,AGER,CCR2
GO:BP	response to muramyl dipeptide	GO:0032495	7.32E-06	5.135342539	20	228	7	18117	NOD1,IRF5,NOD2,RIPK2,RELA,TNFAIP3,MAPK14
GO:BP	respiratory system development	GO:0060541	7.41E-06	5.130219936	199	360	20	18117	VEGFA,ITGB6,HMGB1,TNF,CREB1,ITGA3,PDGFA,MAP2K1,WNT5A,CDC42,TGFB1,MAPK3,SMAD2,MAPK1,ARG1,MMP14,IL13,TGFB3,WNT2,TGFBR2
GO:BP	response to lipoteichoic acid	GO:0070391	7.41E-06	5.129902593	10	289	6	18117	RIPK2,TLR2,TREM2,RELA,MAPK14,TLR4
GO:BP	cellular response to lipoteichoic acid	GO:0071223	7.41E-06	5.129902593	10	289	6	18117	RIPK2,TLR2,TREM2,RELA,MAPK14,TLR4
GO:BP	kidney development	GO:0001822	7.52E-06	5.123735768	293	380	25	18117	VEGFA,CD133,MMP9,BMP7,IL6R,SMAD6,MYC,PDGFB,SMAD7,GREM1,STAT1,ITGA3,PDGFA,TGFBR1,WNT5A,TGFB1,SMAD4,SMAD2,AGT,ILK,TGFB2,ACTA2,MEF2C,CD34,DCN
GO:BP	tissue homeostasis	GO:0001894	7.66E-06	5.115493651	270	293	21	18117	TNFRSF11B,VEGFA,CD133,SLC2A1,ITGB6,ITGB3,NOD2,TLR9,HSPB1,IL6,PRDX1,IL7,CSF1,GNAS,ITGB1,TNFAIP3,TGFB1,TFF1,PRKCA,TLR4,IL17A
GO:BP	regulation of interleukin-23 production	GO:0032667	8.12E-06	5.090625399	9	341	6	18117	MYD88,TGFB1,TLR4,IL17A,IFNG,CSF2
GO:BP	interleukin-23 production	GO:0032627	8.12E-06	5.090625399	9	341	6	18117	MYD88,TGFB1,TLR4,IL17A,IFNG,CSF2
GO:BP	interleukin-15-mediated signaling pathway	GO:0035723	8.38E-06	5.076793571	13	209	6	18117	IL15,SHC1,STAT3,PLCB1,CD4,GRB2
GO:BP	cellular response to interleukin-15	GO:0071350	8.38E-06	5.076793571	13	209	6	18117	IL15,SHC1,STAT3,PLCB1,CD4,GRB2
GO:BP	activation of MAPKK activity	GO:0000186	8.42E-06	5.074433373	51	271	10	18117	MAP3K9,RIPK2,RAF1,MAP3K7,TGFBR1,MAP3K1,MAP3K5,RIPK1,MAPK3,MAPK1
GO:BP	regulation of activation of Janus kinase activity	GO:0010533	8.55E-06	5.067820468	9	344	6	18117	IL6R,IL23A,IL12B,CCL5,AGT,IL23R
GO:BP	regulation of response to DNA damage stimulus	GO:2001020	8.71E-06	5.060227928	228	78	11	18117	CHEK1,RAD51,HMGB1,BID,MIF,BCL2L1,CHEK2,PARP1,ATR,SNAI1,MYC
GO:BP	negative regulation of cysteine-type endopeptidase activity	GO:2000117	8.96E-06	5.047740001	89	374	14	18117	BIRC5,VEGFA,PLAUR,MMP9,AKT1,THBS1,TNF,RAF1,BIRC2,TNFSF14,SFRP2,HGF,PTGS2,NGF
GO:BP	mesenchyme morphogenesis	GO:0072132	9.12E-06	5.039918852	51	360	11	18117	BMP7,SNAI1,MYC,TGFBR1,WNT5A,SMAD4,SMAD2,TGFB2,ACTA2,ENG,TGFBR2
GO:BP	heart morphogenesis	GO:0003007	9.23E-06	5.03471763	251	382	23	18117	VEGFA,BMP7,SMAD6,SNAI1,SMAD7,PTK2,HIF1A,TGFBR1,WNT5A,TGFB1,SMAD4,SFRP2,MYL2,ATF2,COL5A1,ILK,TGFB2,WNT2,ENG,TGFBR2,MEF2C,NRG1,TP53
GO:BP	regulation of DNA binding	GO:0051101	9.39E-06	5.027536179	121	374	16	18117	PLAUR,MMP9,HMGB1,PARP1,TXN,HMOX1,MAPK8,ITGA2,HMGB2,TGFB1,IGF1,JUN,IFNG,MMP8,AGER,NGF
GO:BP	positive regulation of T-helper cell differentiation	GO:0045624	9.41E-06	5.026578499	22	344	8	18117	RIPK2,IL18,IL23A,CD86,IL12B,NLRP3,CCL19,IL23R
GO:BP	positive regulation of macrophage chemotaxis	GO:0010759	1.02E-05	4.991014996	18	271	7	18117	THBS1,PTK2,CSF1,C3AR1,CCL5,MAPK3,MAPK1
GO:BP	myeloid dendritic cell activation	GO:0001773	1.03E-05	4.986956569	30	360	9	18117	ITGB6,HMGB1,ITGB8,IL10,RELB,TGFB1,IL4,CSF2,TGFBR2
GO:BP	response to toxic substance	GO:0009636	1.04E-05	4.982338906	243	300	20	18117	BMP7,PTGS1,RAD51,FANCC,CCL3,TLR2,PRDX1,NQO1,TXNRD1,TXN,ATF4,CCL4,GSTP1,GSR,CCL5,MAPK3,MAPK1,ARG1,FOS,NFE2L2
GO:BP	positive regulation of lymphocyte chemotaxis	GO:0140131	1.12E-05	4.948967921	21	372	8	18117	CCL3,WNT5A,CCL4,CCL7,TNFSF14,CCL5,CCR2,CCL21
GO:BP	activation of Janus kinase activity	GO:0042976	1.13E-05	4.948566161	15	344	7	18117	IL6R,IL23A,IL12B,CCL5,IL4,AGT,IL23R
GO:BP	negative regulation of leukocyte activation	GO:0002695	1.17E-05	4.93265576	188	352	19	18117	BCL6,HMGB1,HLA-DRB1,IRF1,IL10,SMAD7,CEBPB,HMOX1,IL13RA2,CD86,TNFAIP3,IFNB1,TGFB1,TYROBP,ARG1,IL4,ATM,IL2,CCR2
GO:BP	regulation of type 2 immune response	GO:0002828	1.17E-05	4.930627943	31	352	9	18117	BCL6,NOD2,IL18,IL6,CD86,IFNB1,NLRP3,ARG1,CCR2
GO:BP	negative regulation of catabolic process	GO:0009895	1.21E-05	4.917593476	321	382	26	18117	AKT1,BCL2L1,TIMP1,TNF,IL10,DKC1,TREM2,BECN1,IL1B,HMOX1,MYD88,MCL1,RELA,PARN,STAT3,ATG7,MAPK14,MAPKAPK2,HDAC4,NOS2,HGF,TIMP4,TIMP2,TIMP3,NRG1,TP53
GO:BP	regulation of myoblast differentiation	GO:0045661	1.31E-05	4.882164186	52	365	11	18117	CXCL10,TNF,IL18,CXCL9,CCL17,PLCB1,MAP3K5,MAPK14,TNFSF14,ILK,MEF2C
GO:BP	negative regulation of leukocyte cell-cell adhesion	GO:1903038	1.32E-05	4.878928033	142	372	17	18117	BCL6,HMGB1,AKT1,HLA-DRB1,IRF1,IL10,SMAD7,CCL25,CEBPB,CD86,IFNB1,TGFB1,ARG1,IL4,IL2,CXCL12,CCL21
GO:BP	negative regulation of immune effector process	GO:0002698	1.35E-05	4.868682361	125	371	16	18117	BCL6,TNF,IL10,NOD2,SMAD7,HMOX1,IL13RA2,IFNB1,CD55,ARG1,IL4,TGFB2,TGFB3,IL2,CCR2,MASP1
GO:BP	biological process involved in interaction with host	GO:0051701	1.36E-05	4.865720723	221	269	18	18117	IL8,ITGB6,HLA-DRB1,BCL2L1,ITGB5,ITGB3,CXCR4,ATG5,IFIT1,CTSB,ITGB1,CD86,ITGA2,CD4,GRB2,ATG7,CD55,ITGAV
GO:BP	positive regulation of cytokine production involved in inflammatory response	GO:1900017	1.37E-05	4.861746847	24	326	8	18117	TNF,NOD2,IL6,MYD88,STAT3,TLR4,IL17A,TLR6
GO:BP	negative regulation of epithelial cell proliferation	GO:0050680	1.38E-05	4.860901045	178	376	19	18117	ALOX5,THBS1,TNF,IL12A,CCL2,STAT1,TGFBR1,WNT5A,EREG,TGFB1,IL12B,SFRP2,ATF2,TINF2,TGFB2,FLT1,ENG,MEF2C,CAV1
GO:BP	renal system development	GO:0072001	1.39E-05	4.856039539	302	380	25	18117	VEGFA,CD133,MMP9,BMP7,IL6R,SMAD6,MYC,PDGFB,SMAD7,GREM1,STAT1,ITGA3,PDGFA,TGFBR1,WNT5A,TGFB1,SMAD4,SMAD2,AGT,ILK,TGFB2,ACTA2,MEF2C,CD34,DCN
GO:BP	pathway-restricted SMAD protein phosphorylation	GO:0060389	1.41E-05	4.850484643	66	360	12	18117	BMP7,SMAD6,INHBE,SMAD7,GREM1,TGFBR1,TGFB1,SMAD4,TGFB2,TGFB3,ENG,TGFBR2
GO:BP	response to interleukin-15	GO:0070672	1.45E-05	4.837943571	14	209	6	18117	IL15,SHC1,STAT3,PLCB1,CD4,GRB2
GO:BP	MyD88-independent toll-like receptor signaling pathway	GO:0002756	1.49E-05	4.827014814	34	326	9	18117	IRF7,TLR3,IRF3,BIRC2,RIPK1,CD40,TLR4,LY96,TLR6
GO:BP	response to light stimulus	GO:0009416	1.50E-05	4.824966728	328	351	25	18117	CHEK1,MMP9,AKT1,TIMP1,PARP1,ATR,MYC,IL12A,HMGN1,ELK1,ATF4,CREB1,RELA,HIF1A,MAPK8,MMP3,WRN,GNB1,IL12B,HUS1,GNGT1,FOS,GNAQ,PTGS2,MMP2
GO:BP	positive regulation of T cell cytokine production	GO:0002726	1.51E-05	4.82190138	20	253	7	18117	TRAF2,IL18,IL6,IL1B,MAP3K7,IL1R1,NLRP3
GO:BP	cytokine production involved in inflammatory response	GO:0002534	1.54E-05	4.811490295	73	326	12	18117	ALOX5,TNF,NOD2,IL6,MYD88,HIF1A,STAT3,MAPK14,TLR4,IL17A,NOS2,TLR6
GO:BP	regulation of pattern recognition receptor signaling pathway	GO:0062207	1.56E-05	4.806004958	108	376	15	18117	HMGB1,IRF7,IRF1,NOD2,TLR9,TLR2,TLR3,TNFAIP3,TLR5,BIRC2,TLR4,LY96,TLR1,TLR6,CAV1
GO:BP	tumor necrosis factor-mediated signaling pathway	GO:0033209	1.62E-05	4.789793027	177	382	19	18117	TNFRSF11B,LTB,TRAF2,TNF,TRADD,LTA,RELA,STAT1,TNFAIP3,FASLG,GSTP1,BIRC2,RIPK1,TNFSF14,CD40,ILK,FAS,CD40LG,TP53
GO:BP	regulation of cell-substrate adhesion	GO:0010810	1.67E-05	4.777777634	222	373	21	18117	VEGFA,BCL6,SERPINE1,PLAU,THBS1,CDH13,ROCK2,PDGFB,GREM1,CCL25,PTK2,CSF1,ITGA3,CDC42,RHOA,CCR7,MMP14,ILK,PLG,CCL21,ALOX15
GO:BP	T cell lineage commitment	GO:0002360	1.73E-05	4.762689638	30	382	9	18117	IL6R,IL6,IL23A,IL7,STAT3,IL12B,RHOA,IL23R,TP53
GO:BP	cellular response to gamma radiation	GO:0071480	1.73E-05	4.762689638	30	382	9	18117	RAD51,BCL2L1,CHEK2,ATR,ELK1,HRAS,WRN,ATM,TP53
GO:BP	T-helper 17 type immune response	GO:0072538	1.78E-05	4.750501803	33	344	9	18117	IL6R,IL6,IL23A,SMAD7,STAT3,IL12B,IL4,IL2,IL23R
GO:BP	regulation of apoptotic cell clearance	GO:2000425	1.80E-05	4.745722724	10	335	6	18117	C2,HMGB1,TREM2,CCL2,C3,C4A
GO:BP	positive regulation of T cell migration	GO:2000406	1.90E-05	4.721833317	31	372	9	18117	CCL20,CXCL10,WNT5A,TNFSF14,CCL5,RHOA,CXCL12,CCR2,CCL21
GO:BP	biomineral tissue development	GO:0031214	1.98E-05	4.703759822	164	373	18	18117	BMP7,ITGB6,ALOX5,COL1A2,CCL3,ROCK2,GREM1,CEBPB,ATF4,HIF1A,TGFB1,MMP13,IGF1,CCR1,TGFB3,PTGS2,MEF2C,ALOX15
GO:BP	response to temperature stimulus	GO:0009266	2.12E-05	4.674416219	228	368	21	18117	AKT1,CXCL10,THBS1,DAXX,ATR,CXCR4,HMOX1,ADM,MAPKAPK2,HSP90AA1,MAPK3,IGF1,GCLC,MAPK1,ATM,FOS,CXCL12,IL1A,PTGS2,DNAJC3,CD34
GO:BP	positive regulation of signaling receptor activity	GO:2000273	2.22E-05	4.654283302	44	352	10	18117	IL10,EDN1,GREM1,CCL2,HIF1A,ITGB1,EREG,AREG,IFNG,CCR2
GO:BP	toll-like receptor 2 signaling pathway	GO:0034134	2.27E-05	4.643511814	17	326	7	18117	HMGB1,NOD2,RIPK2,TLR2,TNFAIP3,TLR1,TLR6
GO:BP	biomineralization	GO:0110148	2.40E-05	4.620018481	166	373	18	18117	BMP7,ITGB6,ALOX5,COL1A2,CCL3,ROCK2,GREM1,CEBPB,ATF4,HIF1A,TGFB1,MMP13,IGF1,CCR1,TGFB3,PTGS2,MEF2C,ALOX15
GO:BP	nucleotide-binding oligomerization domain containing signaling pathway	GO:0070423	2.49E-05	4.603261968	40	289	9	18117	NOD1,NOD2,RIPK2,MAP2K6,MAP3K7,RELA,TNFAIP3,BIRC2,TLR4
GO:BP	cellular response to decreased oxygen levels	GO:0036294	2.53E-05	4.596408739	222	382	21	18117	CA9,VEGFA,BMP7,TERT,AKT1,MYC,ROCK2,EDN1,HMOX1,ATF4,HIF1A,EPO,GNB1,GNGT1,ARNT,LMNA,NFE2L2,PTGS2,BNIP3L,CD34,TP53
GO:BP	regulation of peptide secretion	GO:0002791	2.70E-05	4.568894494	325	338	24	18117	BIRC5,SLC2A1,HLA-DRB1,ALOX5,TNF,IL6,TLR2,IL12A,TREM2,IL1B,GNAS,HIF1A,IL12B,CCL5,IGF1,PRKCA,TLR4,TGFB2,IL13,NOS2,TGFB3,IL1A,IFNG,PRKCB
GO:BP	positive regulation of cardiac muscle hypertrophy	GO:0010613	2.73E-05	4.564358275	40	292	9	18117	PARP1,ROCK2,EDN1,BECN1,MEF2A,IGF1,PRKCA,AGT,IL6ST
GO:BP	regulation of monooxygenase activity	GO:0032768	2.74E-05	4.56218084	67	376	12	18117	TERT,AKT1,NOD1,TNF,IL1B,HIF1A,HSP90AA1,NFKB1,IL1A,IFNG,ENG,CAV1
GO:BP	positive regulation of cytokine production involved in immune response	GO:0002720	2.80E-05	4.552622253	54	289	10	18117	TRAF2,NOD2,IL18,IL6,IL1B,MAP3K7,WNT5A,IL1R1,NLRP3,TLR4
GO:BP	regulation of neutrophil migration	GO:1902622	2.95E-05	4.530306806	43	372	10	18117	IL8,NOD2,EDN1,IL23A,MYD88,C3AR1,IL1R1,CCR7,CCL19,CCL21
GO:BP	antimicrobial humoral immune response mediated by antimicrobial peptide	GO:0061844	3.04E-05	4.517793362	81	98	8	18117	IL8,CXCL1,CXCL6,CXCL10,CXCL5,NOD2,CXCL9,CXCL3
GO:BP	regulation of membrane protein ectodomain proteolysis	GO:0051043	3.05E-05	4.515862674	24	361	8	18117	TIMP1,TNF,IL10,IL1B,IFNG,TIMP4,TIMP2,TIMP3
GO:BP	cellular response to cadmium ion	GO:0071276	3.11E-05	4.507319386	37	323	9	18117	MMP9,AKT1,DAXX,HMOX1,MAPK8,MAPK3,MAPK1,FOS,JUN
GO:BP	regulation of autophagy	GO:0010506	3.11E-05	4.506572508	336	382	26	18117	HMGB1,AKT1,NOD1,BCL2L1,KEAP1,IL10,NOD2,RIPK2,HSPB1,TREM2,BECN1,MAP3K7,HMOX1,MCL1,HIF1A,STAT3,MAPK8,ATG7,MAPK3,IL4,ATM,HGF,IFNG,BNIP3L,DCN,TP53
GO:BP	nucleotide-binding domain, leucine rich repeat containing receptor signaling pathway	GO:0035872	3.15E-05	4.501695866	41	289	9	18117	NOD1,NOD2,RIPK2,MAP2K6,MAP3K7,RELA,TNFAIP3,BIRC2,TLR4
GO:BP	production of molecular mediator involved in inflammatory response	GO:0002532	3.17E-05	4.499533047	94	326	13	18117	SERPINE1,ALOX5,TNF,NOD2,IL6,MYD88,HIF1A,STAT3,MAPK14,TLR4,IL17A,NOS2,TLR6
GO:BP	regulation of B cell activation	GO:0050864	3.18E-05	4.497875264	194	324	18	18117	BCL6,MIF,IL10,NOD2,TLR9,IL6,IL7,TNFAIP3,CD40,TYROBP,IL5,IL4,ATM,TLR4,MMP14,IL21,IL13,IL2
GO:BP	positive regulation of apoptotic signaling pathway	GO:2001235	3.24E-05	4.489263953	129	382	16	18117	BID,BCL2L1,THBS1,TRAF2,TNF,BECN1,MCL1,NOX1,TGFBR1,IFNB1,RIPK1,AGT,FAS,TIMP3,CAV1,TP53
GO:BP	negative regulation of neuron apoptotic process	GO:0043524	3.31E-05	4.480751729	150	374	17	18117	BIRC5,TERT,BCL2L1,IL10,MAP2K4,GCLM,CEBPB,CCL2,HMOX1,HIF1A,HRAS,RHOA,GCLC,ILK,TGFB3,MEF2C,NGF
GO:BP	negative regulation of smooth muscle cell proliferation	GO:0048662	3.31E-05	4.480300109	70	365	12	18117	IL10,IL12A,IL15,HMOX1,PTGIR,TNFAIP3,GSTP1,IL12B,ILK,TGFB3,IFNG,MEF2C
GO:BP	cardiac muscle hypertrophy	GO:0003300	3.35E-05	4.474457056	105	292	13	18117	PARP1,ROCK2,EDN1,MAP2K4,BECN1,MEF2A,SMAD4,HDAC4,IGF1,PRKCA,AGT,LMNA,IL6ST
GO:BP	positive regulation of antigen processing and presentation	GO:0002579	3.36E-05	4.473869206	10	372	6	18117	NOD1,NOD2,TREM2,CCR7,CCL19,CCL21
GO:BP	cellular response to peptide hormone stimulus	GO:0071375	3.38E-05	4.471119679	340	379	26	18117	AKT1,PARP1,ROCK2,EDN1,SHC1,PTK2,IL1B,GNAS,CREB1,RELA,STAT1,STAT3,SP1,GRB2,TGFB1,GSTP1,GCLC,ARG1,AGT,NFE2L2,NFKB1,MAX,PRKCB,IGF2,CAV1,IGFBP1
GO:BP	positive regulation of muscle hypertrophy	GO:0014742	3.44E-05	4.462857328	41	292	9	18117	PARP1,ROCK2,EDN1,BECN1,MEF2A,IGF1,PRKCA,AGT,IL6ST
GO:BP	regulation of oxidative stress-induced neuron death	GO:1903203	3.96E-05	4.402388332	27	326	8	18117	PARP1,IL10,ATF4,MCL1,HIF1A,ATG7,TLR4,TLR6
GO:BP	macrophage proliferation	GO:0061517	3.97E-05	4.401620546	13	271	6	18117	TREM2,PTK2,CSF1,CLU,MAPK3,MAPK1
GO:BP	cardiac ventricle morphogenesis	GO:0003208	4.00E-05	4.398323871	69	377	12	18117	SMAD7,HIF1A,TGFBR1,TGFB1,SMAD4,SFRP2,MYL2,TGFB2,ENG,TGFBR2,MEF2C,NRG1
GO:BP	positive regulation of humoral immune response	GO:0002922	4.15E-05	4.381698995	20	293	7	18117	TNF,NOD2,IL1B,LTA,C3,CCR7,IL17A
GO:BP	regulation of protein binding	GO:0043393	4.20E-05	4.376955883	199	250	16	18117	MMP9,TERT,AKT1,IL10,RIPK2,PDGFB,IFIT1,IFIT2,TGFBR1,MAPK8,WNT5A,CDC42,RAPGEF2,CSF3,HDAC4,MAPK3
GO:BP	regulation of morphogenesis of a branching structure	GO:0060688	4.25E-05	4.37189595	50	328	10	18117	VEGFA,BMP7,TNF,GREM1,PDGFA,WNT5A,TGFB1,AGT,HGF,WNT2
GO:BP	regulation of extrinsic apoptotic signaling pathway in absence of ligand	GO:2001239	4.25E-05	4.371335015	44	377	10	18117	TERT,AKT1,BCL2L1,TNF,IL1B,IL7,MCL1,IL1A,CSF2,NRG1
GO:BP	secondary palate development	GO:0062009	4.31E-05	4.365306004	25	360	8	18117	ITGB6,ITGB8,WNT5A,SMAD4,SMAD2,TGFB2,TGFB3,TGFBR2
GO:BP	regulation of chromosome organization	GO:0033044	4.38E-05	4.358297603	279	313	21	18117	VEGFA,BCL6,PARP1,ATR,MYC,DKC1,BECN1,IL1B,MAPKAPK5,TERF1,RPS6KA5,PARN,MRE11,TGFB1,SMAD4,MAPK3,MAPK1,ATM,TINF2,LMNA,TERF2IP
GO:BP	response to carbohydrate	GO:0009743	4.44E-05	4.352517479	243	360	21	18117	BIRC5,HLA-DRB1,THBS1,LDHA,RAF1,MAP2K6,MAP2K4,NQO1,GCLM,HIF1A,ITGA2,ATG7,TGFB1,GSTP1,RHOA,SMAD2,GCLC,PTGS2,PRKCB,AGER,TGFBR2
GO:BP	NK T cell activation	GO:0051132	4.56E-05	4.341450148	11	344	6	18117	IL18,IL12A,IL15,IL23A,IL12B,IL23R
GO:BP	response to interleukin-12	GO:0070671	4.64E-05	4.333497874	50	244	9	18117	MIF,IL10,RIPK2,IL12A,CFL1,PLCB1,CDC42,GSTA2,IL12B
GO:BP	positive regulation of DNA binding	GO:0043388	4.70E-05	4.327589422	57	374	11	18117	PLAUR,MMP9,HMGB1,PARP1,TXN,ITGA2,HMGB2,IGF1,IFNG,MMP8,NGF
GO:BP	striated muscle hypertrophy	GO:0014897	4.74E-05	4.324404577	108	292	13	18117	PARP1,ROCK2,EDN1,MAP2K4,BECN1,MEF2A,SMAD4,HDAC4,IGF1,PRKCA,AGT,LMNA,IL6ST
GO:BP	cellular response to hydrogen peroxide	GO:0070301	4.77E-05	4.321095462	102	310	13	18117	IL10,IL6,NQO1,BECN1,TXN,RELA,TNFAIP3,MAP3K5,RIPK1,IL18RAP,ARG1,NFE2L2,HGF
GO:BP	cytoplasmic pattern recognition receptor signaling pathway	GO:0002753	4.96E-05	4.304449925	73	289	11	18117	IRF7,NOD1,NOD2,RIPK2,MAP2K6,MAP3K7,RELA,IRF3,TNFAIP3,BIRC2,TLR4
GO:BP	foam cell differentiation	GO:0090077	4.97E-05	4.303765421	37	341	9	18117	ITGB3,IL18,CSF1,STAT1,CRP,ITGAV,AGT,NFKB1,CSF2
GO:BP	macrophage derived foam cell differentiation	GO:0010742	4.97E-05	4.303765421	37	341	9	18117	ITGB3,IL18,CSF1,STAT1,CRP,ITGAV,AGT,NFKB1,CSF2
GO:BP	negative regulation of lymphocyte activation	GO:0051250	4.99E-05	4.301799205	156	324	16	18117	BCL6,HMGB1,HLA-DRB1,IRF1,IL10,SMAD7,CEBPB,CD86,TNFAIP3,IFNB1,TGFB1,TYROBP,ARG1,IL4,ATM,IL2
GO:BP	regulation of tube diameter	GO:0035296	5.02E-05	4.299696593	135	376	16	18117	AKT1,ROCK2,ATG5,EDN1,GCLM,CRP,ADM,RHOA,TBXA2R,GCLC,ITGA1,AGT,PTGS2,KNG1,ACTA2,CAV1
GO:BP	blood vessel diameter maintenance	GO:0097746	5.02E-05	4.299696593	135	376	16	18117	AKT1,ROCK2,ATG5,EDN1,GCLM,CRP,ADM,RHOA,TBXA2R,GCLC,ITGA1,AGT,PTGS2,KNG1,ACTA2,CAV1
GO:BP	response to prostaglandin E	GO:0034695	5.56E-05	4.254689604	25	372	8	18117	AKT1,PTGER2,GNAS,PTGER4,GNB1,CCR7,CCL19,CCL21
GO:BP	regulation of tube size	GO:0035150	5.58E-05	4.253522365	136	376	16	18117	AKT1,ROCK2,ATG5,EDN1,GCLM,CRP,ADM,RHOA,TBXA2R,GCLC,ITGA1,AGT,PTGS2,KNG1,ACTA2,CAV1
GO:BP	positive regulation of cellular amide metabolic process	GO:0034250	5.61E-05	4.251154083	171	339	17	18117	THBS1,TNF,NOD2,MYC,ROCK2,IL6,RELA,CLU,SP1,ITGA2,CCL5,MAPK3,RHOA,MAPK1,NFE2L2,IFNG,DNAJC3
GO:BP	detection of other organism	GO:0098543	5.71E-05	4.243522248	19	326	7	18117	HLA-DRB1,NOD1,NOD2,TLR2,TLR4,TLR1,TLR6
GO:BP	regulation of glucose transmembrane transport	GO:0010827	5.82E-05	4.234942316	79	338	12	18117	SLC2A1,TERT,AKT1,TNF,EDN1,IL1B,MEF2A,MAPK14,IGF1,C3,NFE2L2,PRKCB
GO:BP	regulation of natural killer cell chemotaxis	GO:2000501	5.83E-05	4.234042896	8	247	5	18117	CCL3,CCL2,CCL4,CCL7,CCL5
GO:BP	muscle hypertrophy	GO:0014896	5.93E-05	4.227111513	110	292	13	18117	PARP1,ROCK2,EDN1,MAP2K4,BECN1,MEF2A,SMAD4,HDAC4,IGF1,PRKCA,AGT,LMNA,IL6ST
GO:BP	cellular response to hypoxia	GO:0071456	5.96E-05	4.224399425	212	382	20	18117	CA9,VEGFA,BMP7,TERT,AKT1,MYC,ROCK2,EDN1,HMOX1,HIF1A,EPO,GNB1,GNGT1,ARNT,LMNA,NFE2L2,PTGS2,BNIP3L,CD34,TP53
GO:BP	response to amino acid	GO:0043200	6.20E-05	4.207421516	115	280	13	18117	BCL2L1,TNF,COL1A2,EDN1,NQO1,GCLM,CEBPB,CREB1,RELA,GSTP1,RHOA,GCLC,ARG1
GO:BP	regulation of inflammatory response to antigenic stimulus	GO:0002861	6.23E-05	4.205506386	33	276	8	18117	HLA-DRB1,TNF,IL10,NOD2,LTA,IL12B,C3,CCR7
GO:BP	response to heat	GO:0009408	6.28E-05	4.20237931	159	368	17	18117	AKT1,CXCL10,THBS1,DAXX,ATR,HMOX1,MAPKAPK2,HSP90AA1,MAPK3,IGF1,GCLC,MAPK1,ATM,CXCL12,IL1A,PTGS2,CD34
GO:BP	regulation of cardiac muscle hypertrophy	GO:0010611	6.39E-05	4.194681669	74	292	11	18117	PARP1,ROCK2,EDN1,BECN1,MEF2A,SMAD4,IGF1,PRKCA,AGT,LMNA,IL6ST
GO:BP	epidermal growth factor receptor signaling pathway	GO:0007173	6.42E-05	4.192162735	123	312	14	18117	PLAUR,MMP9,AKT1,CDH13,SHC1,PTK2,RPS6KA5,EREG,FASLG,GRB2,CDC42,ITGA1,AGT,AREG
GO:BP	vascular wound healing	GO:0061042	6.52E-05	4.185548795	23	72	5	18117	VEGFA,SERPINE1,ALOX5,TNF,CXCR4
GO:BP	viral genome replication	GO:0019079	6.82E-05	4.166187199	131	247	13	18117	IL8,OASL,TNF,ROCK2,ATG5,IFIT1,MX1,CCL2,CCL8,OAS2,CDC42,IFNB1,CCL5
GO:BP	positive regulation of telomerase activity	GO:0051973	6.98E-05	4.156283026	34	271	8	18117	MYC,DKC1,GREM1,MAPKAPK5,PARN,HSP90AA1,MAPK3,MAPK1
GO:BP	regulation of dendritic cell antigen processing and presentation	GO:0002604	7.26E-05	4.139025354	11	372	6	18117	NOD1,THBS1,NOD2,CCR7,CCL19,CCL21
GO:BP	astrocyte differentiation	GO:0048708	7.38E-05	4.132191807	78	350	12	18117	TNF,IL6,TREM2,STAT3,MAP2K1,C1QA,MAPK3,MAPK1,TLR4,IL6ST,IFNG,AGER
GO:BP	cardiocyte differentiation	GO:0035051	7.39E-05	4.131487282	157	377	17	18117	VEGFA,BMP7,ATG5,EDN1,MAP2K4,GREM1,MEF2A,SMAD4,MAPK3,IGF1,MYL2,MAPK1,AGT,LMNA,TGFB2,MEF2C,NRG1
GO:BP	response to vitamin	GO:0033273	7.56E-05	4.12153525	98	336	13	18117	BMP7,CXCL10,IL15,BECN1,RELA,EPO,ITGA2,CD4,TGFB1,GSTP1,CD40,ARG1,PTGS2
GO:BP	hormone secretion	GO:0046879	7.62E-05	4.118054546	317	338	23	18117	BIRC5,SLC2A1,IL1RN,IL11,HLA-DRB1,ALOX5,TNF,RAF1,EDN1,IL6,IL1B,GNAS,CREB1,HIF1A,ADM,SMAD4,CCL5,SMAD2,PRKCA,AGT,NOS2,IFNG,PRKCB
GO:BP	necroptotic process	GO:0070266	7.62E-05	4.117893878	46	382	10	18117	TNF,TLR3,FASLG,BIRC2,RIPK1,TLR4,LY96,FAS,CAV1,TP53
GO:BP	nephron development	GO:0072006	7.68E-05	4.114612001	142	368	16	18117	VEGFA,CD133,BMP7,IL6R,MYC,PDGFB,GREM1,STAT1,ITGA3,TGFB1,SMAD4,AGT,ILK,ACTA2,MEF2C,CD34
GO:BP	positive regulation of cellular protein localization	GO:1903829	7.81E-05	4.107277511	303	271	20	18117	VEGFA,TERT,AKT1,BID,PARP1,TNF,DKC1,ROCK2,SQSTM1,ITGB2,GZMB,TREM2,ITGA3,MAPK8,ITGB1,HRAS,TGFB1,MAPK14,TYROBP,MAPK1
GO:BP	protein autophosphorylation	GO:0046777	7.92E-05	4.101046702	240	377	21	18117	VEGFA,MAP3K9,AKT1,CHEK2,ATR,PDGFB,MKNK1,PRKG2,GREM1,PTK2,MAPKAPK5,PDGFA,MRE11,MAPKAPK2,RIPK1,MAPK3,ATM,FLT1,ENG,CAV1,NRG1
GO:BP	regulation of interleukin-2 production	GO:0032663	8.39E-05	4.076061518	61	368	11	18117	TRAF2,NOD2,RIPK2,IL1B,MAP3K7,CD86,TNFAIP3,CD4,IL1A,CCR2,CD34
GO:BP	positive regulation of oxidoreductase activity	GO:0051353	8.47E-05	4.072129386	56	163	8	18117	TERT,AKT1,NOD1,TNF,NOD2,EDN1,IL1B,HIF1A
GO:BP	positive regulation of establishment of protein localization	GO:1904951	8.50E-05	4.070800301	345	338	24	18117	HLA-DRB1,BID,TNF,DKC1,TLR2,ITGB2,GZMB,TREM2,IL1B,HIF1A,MAPK8,HRAS,CDC42,MAPK14,IGF1,MAPK1,TLR4,TGFB2,IL13,TGFB3,IL1A,IFNG,PTGS2,PRKCB
GO:BP	interleukin-18-mediated signaling pathway	GO:0035655	8.53E-05	4.068889175	8	88	4	18117	AKT1,ALOX5,IL18,PDGFB
GO:BP	cellular response to interleukin-18	GO:0071351	8.53E-05	4.068889175	8	88	4	18117	AKT1,ALOX5,IL18,PDGFB
GO:BP	release of cytochrome c from mitochondria	GO:0001836	8.54E-05	4.068776276	59	382	11	18117	PLAUR,MMP9,AKT1,BID,BCL2L1,CLU,IGF1,LMNA,HGF,JUN,TP53
GO:BP	lymphocyte costimulation	GO:0031294	8.73E-05	4.059116981	60	376	11	18117	AKT1,CD86,GRB2,CDC42,TNFSF14,CCR7,IL4,CCL19,CD40LG,CCL21,CAV1
GO:BP	positive regulation of phagocytosis	GO:0050766	8.91E-05	4.049976728	67	335	11	18117	C2,TNF,NOD2,IL15,TREM2,IL1B,CCL2,ITGA2,C3,IFNG,C4A
GO:BP	response to fluid shear stress	GO:0034405	8.92E-05	4.049548842	37	365	9	18117	AKT1,SMAD6,SMAD7,TGFB1,NFE2L2,TGFB3,PTGS2,CSF2,MEF2C
GO:BP	regulation of memory T cell differentiation	GO:0043380	8.97E-05	4.047413217	12	344	6	18117	BCL6,HLA-DRB1,IL23A,HLA-DRA,IL12B,IL23R
GO:BP	regulation of superoxide metabolic process	GO:0090322	9.13E-05	4.039466877	32	300	8	18117	BMP7,ITGB2,SHC1,CRP,GSTP1,TYROBP,AGT,NFE2L2
GO:BP	positive regulation of acute inflammatory response	GO:0002675	9.37E-05	4.028136533	29	336	8	18117	TNF,IL6,IL1B,PTGER3,C3,CCR7,IL6ST,PTGS2
GO:BP	positive regulation of cysteine-type endopeptidase activity	GO:2001056	9.58E-05	4.018563682	154	256	14	18117	HMGB1,BID,NOD1,TRAF2,TNF,RIPK2,MYC,ALOX12,TRADD,FASLG,MAP3K5,RIPK1,NLRP3,RHOA
GO:BP	positive regulation of macroautophagy	GO:0016239	9.72E-05	4.012248647	60	380	11	18117	NOD1,NOD2,RIPK2,BECN1,MAP3K7,HMOX1,HIF1A,MAPK3,IL4,BNIP3L,DCN
GO:BP	muscle organ development	GO:0007517	9.76E-05	4.01048355	333	380	25	18117	CXCL10,SMAD7,MEF2A,CREB1,TGFBR1,WNT5A,MEF2D,TGFB1,MAFF,MAPK14,SMAD4,HDAC4,IGF1,RHOA,MYL2,LMNA,FOS,TGFB2,WNT2,IGF2,ENG,MEF2C,CAV1,NRG1,DCN
GO:BP	regulation of muscle hypertrophy	GO:0014743	9.78E-05	4.009553141	77	292	11	18117	PARP1,ROCK2,EDN1,BECN1,MEF2A,SMAD4,IGF1,PRKCA,AGT,LMNA,IL6ST
GO:BP	regulation of cell division	GO:0051302	9.79E-05	4.009081668	174	346	17	18117	VEGFA,BLM,BCL2L1,MYC,PDGFB,BECN1,IL1B,PDGFA,EREG,CDC42,TGFB1,RHOA,SFRP2,TGFB2,TGFB3,IL1A,IGF2
GO:BP	endoderm development	GO:0007492	0.000101974	3.991510087	80	351	12	18117	MMP9,ITGB5,ITGB2,TGFB1,SMAD4,SMAD2,ITGAV,LAMB1,MMP14,COL5A1,MMP8,MMP2
GO:BP	alpha-beta T cell proliferation	GO:0046633	0.000102039	3.991232492	38	360	9	18117	IRF1,RIPK2,IL18,IL15,IL23A,IL12B,CD55,CCR2,TGFBR2
GO:BP	death-inducing signaling complex assembly	GO:0071550	0.000103375	3.985585606	9	236	5	18117	TRAF2,TNF,RAF1,TRADD,RIPK1
GO:BP	positive regulation of cell development	GO:0010720	0.000103669	3.984352662	302	332	22	18117	VEGFA,TNF,CXCR4,IL6,TLR2,LIMK1,SMAD7,IL1B,LTA,RELA,HIF1A,MAP2K1,CDC42,TGFB1,RHOA,TYROBP,IL5,IL6ST,ILK,CXCL12,WNT2,IFNG
GO:BP	B cell differentiation	GO:0030183	0.000105256	3.977752295	140	382	16	18117	BCL6,IL11,IL10,TLR9,IL6,IL7,ITGB1,IFNB1,HDAC4,IL4,ATM,MMP14,IL21,IL2,CD40LG,TP53
GO:BP	glial cell proliferation	GO:0014009	0.000106231	3.973750339	55	171	8	18117	TNF,IL6,TREM2,IL1B,CSF1,LTA,CREB1,CLU
GO:BP	regulation of cell junction assembly	GO:1901888	0.000109348	3.961191096	202	376	19	18117	VEGFA,IL1RAP,THBS1,TNF,SNAI1,ROCK2,TLR2,GREM1,PTK2,IL1B,WNT5A,RAPGEF2,RHOA,AGT,MMP14,IL17A,THBS2,MEF2C,CAV1
GO:BP	positive regulation of granulocyte chemotaxis	GO:0071624	0.000110157	3.957987263	27	372	8	18117	IL8,EDN1,IL23A,C3AR1,CCR7,IL4,CCL19,CCL21
GO:BP	heterotypic cell-cell adhesion	GO:0034113	0.000114962	3.939446577	62	373	11	18117	IL1RN,BMP7,ITGB3,TNF,IL10,ITGB2,IL1B,ITGB1,ITGAV,AGER,ALOX15
GO:BP	anoikis	GO:0043276	0.000116134	3.935038777	35	182	7	18117	AKT1,BCL2L1,CHEK2,PTK2,MAP3K7,MCL1,ITGB1
GO:BP	positive regulation of NK T cell activation	GO:0051135	0.000116209	3.934761416	7	344	5	18117	IL18,IL12A,IL23A,IL12B,IL23R
GO:BP	regulation of release of cytochrome c from mitochondria	GO:0090199	0.000117802	3.928845723	48	382	10	18117	PLAUR,MMP9,AKT1,BID,BCL2L1,CLU,IGF1,LMNA,HGF,TP53
GO:BP	interleukin-2 production	GO:0032623	0.000119213	3.923675424	63	368	11	18117	TRAF2,NOD2,RIPK2,IL1B,MAP3K7,CD86,TNFAIP3,CD4,IL1A,CCR2,CD34
GO:BP	urogenital system development	GO:0001655	0.000123248	3.909218913	337	380	25	18117	VEGFA,CD133,MMP9,BMP7,IL6R,SMAD6,MYC,PDGFB,SMAD7,GREM1,STAT1,ITGA3,PDGFA,TGFBR1,WNT5A,TGFB1,SMAD4,SMAD2,AGT,ILK,TGFB2,ACTA2,MEF2C,CD34,DCN
GO:BP	DNA damage induced protein phosphorylation	GO:0006975	0.000123576	3.908065061	8	287	5	18117	CHEK1,CHEK2,MAP2K6,MAPK3,ATM
GO:BP	regulation of developmental growth	GO:0048638	0.000125573	3.901103603	340	377	25	18117	VEGFA,AKT1,CXCR4,EDN1,LIMK1,SMAD7,IL7,CSF1,GNAS,CREB1,STAT3,TGFBR1,PLCB1,WNT5A,MAPK14,IGF1,MAPK1,ILK,CXCL12,WNT2,IGF2,TGFBR2,MEF2C,NGF,NRG1
GO:BP	wound healing involved in inflammatory response	GO:0002246	0.000126696	3.897238601	7	350	5	18117	TIMP1,HMOX1,HIF1A,IL1A,AGER
GO:BP	positive regulation of secretion by cell	GO:1903532	0.000127337	3.895044964	285	356	22	18117	HLA-DRB1,MAP2K6,EDN1,TLR2,ITGB2,TREM2,IL1B,CREB1,HIF1A,SMAD4,IGF1,IL4,AGT,TLR4,TGFB2,IL13,TGFB3,CXCL12,IL1A,IFNG,PRKCB,PLA2G4A
GO:BP	regulation of telomere maintenance via telomere lengthening	GO:1904356	0.000127616	3.89409624	63	288	10	18117	PARP1,ATR,DKC1,MAPKAPK5,TERF1,PARN,MAPK3,MAPK1,ATM,TINF2
GO:BP	cardiac chamber development	GO:0003205	0.000130107	3.885697685	161	382	17	18117	BMP7,SMAD6,SMAD7,HIF1A,TGFBR1,WNT5A,TGFB1,SMAD4,SFRP2,MYL2,TGFB2,WNT2,ENG,TGFBR2,MEF2C,NRG1,TP53
GO:BP	neuron death in response to oxidative stress	GO:0036475	0.000132132	3.878991946	31	326	8	18117	PARP1,IL10,ATF4,MCL1,HIF1A,ATG7,TLR4,TLR6
GO:BP	hormone transport	GO:0009914	0.00013486	3.870117335	327	338	23	18117	BIRC5,SLC2A1,IL1RN,IL11,HLA-DRB1,ALOX5,TNF,RAF1,EDN1,IL6,IL1B,GNAS,CREB1,HIF1A,ADM,SMAD4,CCL5,SMAD2,PRKCA,AGT,NOS2,IFNG,PRKCB
GO:BP	superoxide anion generation	GO:0042554	0.00013541	3.868349306	35	286	8	18117	EDN1,ITGB2,ALOX12,NOX1,CRP,GSTP1,TYROBP,AGT
GO:BP	regulation of telomerase activity	GO:0051972	0.000137343	3.862194263	51	271	9	18117	MYC,DKC1,GREM1,MAPKAPK5,TERF1,PARN,HSP90AA1,MAPK3,MAPK1
GO:BP	antimicrobial humoral response	GO:0019730	0.000140613	3.851974546	145	196	12	18117	IL8,CXCL1,CXCL6,CXCL10,CXCL5,NOD2,CXCL9,CXCL3,LEAP2,CLU,CXCL2,CCL13
GO:BP	myeloid cell homeostasis	GO:0002262	0.00014547	3.83722507	151	228	13	18117	VEGFA,BCL6,HMGB1,FANCC,IL6,PRDX1,HMOX1,STAT1,HIF1A,STAT3,EPO,HMGB2,MAPK14
GO:BP	positive regulation of protein localization to membrane	GO:1905477	0.000146277	3.834823071	131	218	12	18117	AKT1,BID,TNF,SQSTM1,ITGB2,GZMB,TREM2,ITGA3,MAPK8,ITGB1,HRAS,TGFB1
GO:BP	regulation of cytokine production involved in inflammatory response	GO:1900015	0.000146474	3.834239056	72	326	11	18117	ALOX5,TNF,NOD2,IL6,MYD88,STAT3,MAPK14,TLR4,IL17A,NOS2,TLR6
GO:BP	odontogenesis	GO:0042476	0.0001507	3.821886173	130	368	15	18117	TNFRSF11B,BMP7,ITGB6,SERPINE1,COL1A2,EDN1,CSF1,TGFB1,ADM,RHOA,ATF2,LAMB1,TGFB2,TGFB3,CD34
GO:BP	positive regulation of protein transport	GO:0051222	0.000150746	3.821753262	329	338	23	18117	HLA-DRB1,BID,TNF,TLR2,ITGB2,GZMB,TREM2,IL1B,HIF1A,MAPK8,HRAS,CDC42,MAPK14,IGF1,MAPK1,TLR4,TGFB2,IL13,TGFB3,IL1A,IFNG,PTGS2,PRKCB
GO:BP	bone development	GO:0060348	0.000151921	3.818382132	203	382	19	18117	ITGB6,SERPINH1,GREM1,GNAS,MEF2D,TGFB1,WASF2,PTGER4,MMP13,IGF1,RHOA,SFRP2,TYROBP,MMP14,TGFB3,ENG,TGFBR2,MEF2C,TP53
GO:BP	positive regulation of granulocyte macrophage colony-stimulating factor production	GO:0032725	0.000163848	3.78555888	13	344	6	18117	TLR9,IL18,IL23A,IL1B,IL12B,IL23R
GO:BP	memory T cell differentiation	GO:0043379	0.000163848	3.78555888	13	344	6	18117	BCL6,HLA-DRB1,IL23A,HLA-DRA,IL12B,IL23R
GO:BP	positive regulation of B cell activation	GO:0050871	0.000164114	3.784854107	151	365	16	18117	BCL6,MIF,IL10,NOD2,TLR9,IL6,IL7,CD40,IL5,IL4,TLR4,MMP14,IL21,IL13,IL2,MEF2C
GO:BP	positive regulation of secretion	GO:0051047	0.000165498	3.781207705	314	356	23	18117	HLA-DRB1,ATG5,MAP2K6,EDN1,TLR2,ITGB2,TREM2,IL1B,CREB1,HIF1A,SMAD4,IGF1,IL4,AGT,TLR4,TGFB2,IL13,TGFB3,CXCL12,IL1A,IFNG,PRKCB,PLA2G4A
GO:BP	positive regulation of dendritic cell antigen processing and presentation	GO:0002606	0.000171784	3.765017565	7	372	5	18117	NOD1,NOD2,CCR7,CCL19,CCL21
GO:BP	regulation of leukocyte adhesion to vascular endothelial cell	GO:1904994	0.000172509	3.763187393	39	372	9	18117	ALOX5,TNF,IL6,ITGB2,CCL25,RELA,RHOA,CXCL12,CCL21
GO:BP	cellular response to extracellular stimulus	GO:0031668	0.000174643	3.757849625	248	382	21	18117	SLC2A1,ATG5,IL15,BECN1,HMOX1,ATF4,MAPK8,ATG7,GSTP1,MAP3K5,WRN,MAPK3,SFRP2,MAPK1,FOS,NFE2L2,MAX,JUN,FAS,CAV1,TP53
GO:BP	endoderm formation	GO:0001706	0.000175201	3.756464301	54	351	10	18117	MMP9,ITGB5,ITGB2,SMAD2,ITGAV,LAMB1,MMP14,COL5A1,MMP8,MMP2
GO:BP	regulation of DNA replication	GO:0006275	0.000176058	3.754345015	111	212	11	18117	BCL6,BLM,CHEK2,ATR,MAP2K4,DACH1,TERF1,HRAS,EREG,ATG7,CDC42
GO:BP	entry into host	GO:0044409	0.000177534	3.75071761	154	269	14	18117	IL8,ITGB6,HLA-DRB1,ITGB5,ITGB3,CXCR4,CTSB,ITGB1,CD86,ITGA2,CD4,GRB2,CD55,ITGAV
GO:BP	regulation of myeloid leukocyte mediated immunity	GO:0002886	0.000179921	3.744918393	54	352	10	18117	CXCL6,ITGB2,HMOX1,IL13RA2,C3,TYROBP,ARG1,IL4,IL13,CCR2
GO:BP	activation of JUN kinase activity	GO:0007257	0.000180286	3.744036923	41	354	9	18117	MAP3K9,DAXX,RIPK2,MAP2K4,WNT5A,MAP3K5,RIPK1,CCL19,CD40LG
GO:BP	response to muscle stretch	GO:0035994	0.00018117	3.741912847	23	309	7	18117	RAF1,EDN1,PTK2,RELA,MAPK14,FOS,NFKB1
GO:BP	cellular response to peptidoglycan	GO:0071224	0.000181642	3.740783444	6	155	4	18117	NOD2,RIPK2,TREM2,RELA
GO:BP	negative regulation of inflammatory response	GO:0050728	0.000183011	3.737522539	171	324	16	18117	HLA-DRB1,ALOX5,IL10,NOD2,TNFAIP3,GSTP1,IL22RA2,PTGER4,IL12B,NLRP3,IGF1,IL4,IL13,NFKB1,HGF,IL2
GO:BP	positive regulation of cysteine-type endopeptidase activity involved in apoptotic process	GO:0043280	0.000193595	3.713106656	138	256	13	18117	HMGB1,BID,NOD1,TRAF2,TNF,MYC,ALOX12,TRADD,FASLG,MAP3K5,RIPK1,NLRP3,RHOA
GO:BP	positive regulation of chromosome organization	GO:2001252	0.000206598	3.684874489	168	290	15	18117	VEGFA,BCL6,ATR,DKC1,IL1B,MAPKAPK5,RPS6KA5,PARN,MRE11,TGFB1,SMAD4,MAPK3,MAPK1,ATM,LMNA
GO:BP	response to amyloid-beta	GO:1904645	0.000210485	3.676779452	55	351	10	18117	MMP9,PARP1,TREM2,MMP3,MMP13,IGF1,TLR4,TLR6,AGER,MMP2
GO:BP	regulation of mesenchymal cell proliferation	GO:0010464	0.00021394	3.669708568	30	360	8	18117	VEGFA,MYC,STAT1,PDGFA,WNT5A,LMNA,WNT2,TGFBR2
GO:BP	mesoderm formation	GO:0001707	0.00022143	3.654763908	74	258	10	18117	BMP7,ITGB3,SNAI1,TXNRD1,ITGA3,ITGB1,WNT5A,ITGA2,SFRP2,SMAD2
GO:BP	positive regulation of cell division	GO:0051781	0.000227551	3.642922015	87	346	12	18117	VEGFA,PDGFB,IL1B,PDGFA,EREG,CDC42,TGFB1,RHOA,TGFB2,TGFB3,IL1A,IGF2
GO:BP	regulation of macrophage derived foam cell differentiation	GO:0010743	0.000245095	3.610666352	32	341	8	18117	ITGB3,IL18,CSF1,CRP,ITGAV,AGT,NFKB1,CSF2
GO:BP	positive regulation of alpha-beta T cell proliferation	GO:0046641	0.00025139	3.599651255	21	360	7	18117	RIPK2,IL18,IL23A,IL12B,CD55,CCR2,TGFBR2
GO:BP	myeloid dendritic cell differentiation	GO:0043011	0.00025139	3.599651255	21	360	7	18117	ITGB6,ITGB8,RELB,TGFB1,IL4,CSF2,TGFBR2
GO:BP	natural killer cell chemotaxis	GO:0035747	0.000256716	3.590546433	10	247	5	18117	CCL3,CCL2,CCL4,CCL7,CCL5
GO:BP	T cell migration	GO:0072678	0.00025802	3.588346334	67	372	11	18117	CCL20,CXCL10,CCL3,CCL2,WNT5A,TNFSF14,CCL5,RHOA,CXCL12,CCR2,CCL21
GO:BP	adenylate cyclase-modulating G protein-coupled receptor signaling pathway	GO:0007188	0.000259638	3.585632075	234	378	20	18117	CXCL10,PTGER2,CXCL9,EDN1,GNAS,PTGIR,PTGER1,CCR3,RAPGEF2,WASF2,ADM,PTGER4,PTGER3,GNB1,TBXA2R,PRKCA,GNAQ,PTGDR2,OXER1,PTGFR
GO:BP	mesenchymal cell proliferation	GO:0010463	0.000260216	3.584665748	42	360	9	18117	VEGFA,BMP7,MYC,STAT1,PDGFA,WNT5A,LMNA,WNT2,TGFBR2
GO:BP	positive regulation of apoptotic cell clearance	GO:2000427	0.000267315	3.572977245	8	335	5	18117	C2,TREM2,CCL2,C3,C4A
GO:BP	regulation of biological process involved in symbiotic interaction	GO:0043903	0.000268243	3.571472254	203	280	16	18117	IL8,CXCL6,HLA-DRB1,OASL,TNF,CXCR4,IFIT1,MX1,STAT1,OAS2,CD4,IFNB1,CCL5,MBL2,ITGAV,ARG1
GO:BP	positive regulation of neutrophil migration	GO:1902624	0.00027518	3.560383614	30	372	8	18117	IL8,EDN1,IL23A,C3AR1,IL1R1,CCR7,CCL19,CCL21
GO:BP	peptidyl-threonine phosphorylation	GO:0018107	0.000276337	3.558561188	120	360	14	18117	CHEK1,BMP7,AKT1,RIPK2,ROCK2,SMAD7,TGFBR1,MAPK8,MAP2K1,WNT5A,MAPK1,PRKCA,PRKCB,TGFBR2
GO:BP	bone mineralization	GO:0030282	0.000277797	3.556272549	116	373	14	18117	BMP7,ALOX5,COL1A2,CCL3,GREM1,ATF4,HIF1A,MMP13,IGF1,CCR1,TGFB3,PTGS2,MEF2C,ALOX15
GO:BP	T-helper 17 cell lineage commitment	GO:0072540	0.000282157	3.549509709	14	344	6	18117	IL6R,IL6,IL23A,STAT3,IL12B,IL23R
GO:BP	immunological memory formation process	GO:0090715	0.000282157	3.549509709	14	344	6	18117	BCL6,HLA-DRB1,IL23A,HLA-DRA,IL12B,IL23R
GO:BP	mesoderm morphogenesis	GO:0048332	0.000286955	3.542185852	76	258	10	18117	BMP7,ITGB3,SNAI1,TXNRD1,ITGA3,ITGB1,WNT5A,ITGA2,SFRP2,SMAD2
GO:BP	positive regulation of small molecule metabolic process	GO:0062013	0.00029118	3.535837919	145	346	15	18117	HMGB1,AKT1,TNF,TREM2,IL1B,HIF1A,STAT3,ADM,IGF1,ARNT,IL4,NOS2,IFNG,PTGS2,IGF2
GO:BP	regulation of muscle adaptation	GO:0043502	0.000300029	3.522837121	105	292	12	18117	PARP1,ROCK2,EDN1,BECN1,MEF2A,SMAD4,HDAC4,IGF1,PRKCA,AGT,LMNA,IL6ST
GO:BP	kidney epithelium development	GO:0072073	0.000304247	3.516773048	137	368	15	18117	VEGFA,CD133,BMP7,SMAD6,MYC,SMAD7,GREM1,STAT1,TGFB1,SMAD4,SMAD2,AGT,ILK,MEF2C,CD34
GO:BP	positive regulation of natural killer cell proliferation	GO:0032819	0.00030506	3.515614338	8	344	5	18117	IL18,IL15,IL23A,IL12B,IL23R
GO:BP	positive regulation of lipid metabolic process	GO:0045834	0.000307044	3.512798876	155	372	16	18117	AKT1,TNF,NOD2,PDGFB,PTK2,IL1B,CREB1,CDC42,ADM,CCR7,AGT,CCL19,FLT1,IFNG,PTGS2,CCL21
GO:BP	regulation of epithelial cell differentiation	GO:0030856	0.000308225	3.511132554	164	186	12	18117	VEGFA,CD133,MMP9,SERPINE1,KEAP1,TNF,ROCK2,MAFG,CEBPB,IL1B,STAT1,PLCB1
GO:BP	regulation of muscle cell differentiation	GO:0051147	0.000309652	3.509125465	173	377	17	18117	PDGFB,EDN1,GREM1,MEF2A,NFATC3,EREG,CDC42,TGFB1,MAPK14,SMAD4,HDAC4,IGF1,MMP14,IGF2,ENG,MEF2C,NRG1
GO:BP	positive regulation of interleukin-2 production	GO:0032743	0.000312661	3.504926393	32	352	8	18117	TRAF2,RIPK2,IL1B,MAP3K7,CD86,CD4,IL1A,CCR2
GO:BP	regulation of antigen processing and presentation	GO:0002577	0.000314256	3.502716178	21	372	7	18117	NOD1,THBS1,NOD2,TREM2,CCR7,CCL19,CCL21
GO:BP	regulation of nuclease activity	GO:0032069	0.000315599	3.500864817	22	207	6	18117	HMGB1,AKT1,OASL,TERF1,OAS2,HMGB2
GO:BP	receptor internalization	GO:0031623	0.000316586	3.499507703	116	377	14	18117	IL8,VEGFA,MX2,ITGB3,ITGB2,GREM1,MX1,ITGB1,GRB2,ADM,CXCR1,CXCR2,CAV1,NRG1
GO:BP	regulation of transmembrane receptor protein serine/threonine kinase signaling pathway	GO:0090092	0.000320392	3.494318246	257	382	21	18117	BMP7,SMAD6,THBS1,PARP1,INHBE,SMAD7,GREM1,LTBP1,ITGA3,TGFBR1,WNT5A,SMAD4,SFRP2,SMAD2,ILK,TGFB2,TGFB3,ENG,TGFBR2,CAV1,TP53
GO:BP	positive regulation of binding	GO:0051099	0.000324245	3.489126671	174	376	17	18117	PLAUR,MMP9,TERT,HMGB1,PARP1,RIPK2,TXN,WNT5A,ITGA2,HMGB2,RAPGEF2,CSF3,IGF1,IFNG,MMP8,NGF,CAV1
GO:BP	negative regulation of endothelial cell proliferation	GO:0001937	0.000328401	3.48359493	83	376	12	18117	ALOX5,THBS1,TNF,IL12A,CCL2,STAT1,TGFBR1,IL12B,FLT1,ENG,MEF2C,CAV1
GO:BP	regulation of nitric-oxide synthase activity	GO:0050999	0.000332534	3.478163939	54	376	10	18117	TERT,AKT1,NOD1,TNF,IL1B,HIF1A,HSP90AA1,IL1A,ENG,CAV1
GO:BP	positive regulation of osteoblast differentiation	GO:0045669	0.000339802	3.468773904	70	365	11	18117	BMP7,IL6R,IL6,CEBPB,GNAS,IGF1,SFRP2,IL6ST,ILK,HGF,MEF2C
GO:BP	modulation of process of other organism involved in symbiotic interaction	GO:0051817	0.000344552	3.462745724	102	247	11	18117	BCL2L1,CCL3,ATG5,CFL1,CCL8,CRP,SP1,CCL4,CD4,ATG7,CCL5
GO:BP	necroptotic signaling pathway	GO:0097527	0.000346932	3.459756035	8	353	5	18117	TNF,TLR3,FASLG,RIPK1,FAS
GO:BP	regulation of syncytium formation by plasma membrane fusion	GO:0060142	0.000349223	3.456897445	27	284	7	18117	CXCL10,CXCL9,TREM2,MAPK14,TNFSF14,TYROBP,IL4
GO:BP	leukocyte homeostasis	GO:0001776	0.000356106	3.448420837	86	365	12	18117	CXCL6,HMGB1,AKT1,IL6,HIF1A,TNFAIP3,TGFB1,TNFSF14,KITLG,IL2,FAS,MEF2C
GO:BP	interleukin-12-mediated signaling pathway	GO:0035722	0.000367685	3.434523551	47	332	9	18117	MIF,IL10,IL12A,CFL1,PLCB1,CDC42,GSTA2,IL12B,IFNG
GO:BP	regulation of oxidative stress-induced intrinsic apoptotic signaling pathway	GO:1902175	0.000368265	3.433839186	28	163	6	18117	AKT1,PARP1,HSPB1,MCL1,NOX1,HIF1A
GO:BP	alpha-beta T cell lineage commitment	GO:0002363	0.000376216	3.424562699	23	344	7	18117	IL6R,IL6,IL23A,STAT3,IL12B,RHOA,IL23R
GO:BP	positive regulation of natural killer cell activation	GO:0032816	0.000376216	3.424562699	23	344	7	18117	IL18,IL12A,IL15,IL23A,IL12B,TYROBP,IL23R
GO:BP	regulation of telomere maintenance via telomerase	GO:0032210	0.000387231	3.412029898	54	288	9	18117	ATR,DKC1,MAPKAPK5,TERF1,PARN,MAPK3,MAPK1,ATM,TINF2
GO:BP	negative regulation of membrane protein ectodomain proteolysis	GO:0051045	0.000387877	3.411305614	8	361	5	18117	TIMP1,IL10,TIMP4,TIMP2,TIMP3
GO:BP	endodermal cell differentiation	GO:0035987	0.00039608	3.402217465	45	351	9	18117	MMP9,ITGB5,ITGB2,ITGAV,LAMB1,MMP14,COL5A1,MMP8,MMP2
GO:BP	regulation of protein modification by small protein conjugation or removal	GO:1903320	0.000422415	3.374260413	243	306	18	18117	AKT1,DAXX,NOD2,RIPK2,ATG5,SQSTM1,LIMK1,SMAD7,RELA,HIF1A,TGFBR1,TNFAIP3,BIRC2,HDAC4,HSP90AA1,GCLC,ARNT,TOLLIP
GO:BP	leukocyte adhesion to vascular endothelial cell	GO:0061756	0.00043195	3.364566342	56	372	10	18117	ALOX5,TNF,IL6,ITGB2,CCL25,RELA,ITGB1,RHOA,CXCL12,CCL21
GO:BP	striated muscle cell differentiation	GO:0051146	0.00044227	3.354312559	289	377	22	18117	VEGFA,AKT1,CXCL10,CXCL9,ATG5,EDN1,MAP2K4,GREM1,MEF2A,MAPK14,SMAD4,TNFSF14,HDAC4,IGF1,MYL2,IL4,AGT,LMNA,MMP14,IGF2,MEF2C,NRG1
GO:BP	negative regulation of cellular extravasation	GO:0002692	0.000450362	3.346438177	8	372	5	18117	CCL25,PLCB1,PTGER4,CXCL12,CCL21
GO:BP	negative regulation of reactive oxygen species metabolic process	GO:2000378	0.000460576	3.336698955	69	382	11	18117	IL10,ROCK2,ATG5,BECN1,HIF1A,STAT3,MMP3,RHOA,CD34,CAV1,TP53
GO:BP	regulation of granulocyte macrophage colony-stimulating factor production	GO:0032645	0.000462756	3.334647731	15	344	6	18117	TLR9,IL18,IL23A,IL1B,IL12B,IL23R
GO:BP	adenylate cyclase-activating G protein-coupled receptor signaling pathway	GO:0007189	0.000466514	3.331135411	148	303	14	18117	CXCL10,PTGER2,CXCL9,GNAS,PTGIR,PTGER1,RAPGEF2,ADM,PTGER4,PTGER3,GNB1,TBXA2R,PRKCA,GNAQ
GO:BP	positive regulation of nervous system development	GO:0051962	0.000469654	3.328222269	276	332	20	18117	VEGFA,IL1RAP,TNF,CXCR4,IL6,TLR2,LIMK1,IL1B,LTA,RELA,HIF1A,MAP2K1,TGFB1,RHOA,IL6ST,ILK,THBS2,CXCL12,WNT2,IFNG
GO:BP	regulation of interleukin-18 production	GO:0032661	0.000476091	3.322309616	11	92	4	18117	IL10,NOD2,TLR9,TLR2
GO:BP	response to dsRNA	GO:0043331	0.00047686	3.321609282	56	376	10	18117	NOD2,RIPK2,IFIT1,TLR3,IRF3,IFNB1,MAPK3,MAPK1,NFKB1,CAV1
GO:BP	regulation of neutrophil chemotaxis	GO:0090022	0.000477085	3.321404502	32	372	8	18117	IL8,NOD2,EDN1,IL23A,C3AR1,CCR7,CCL19,CCL21
GO:BP	cardiac ventricle development	GO:0003231	0.000485575	3.313743973	120	377	14	18117	SMAD6,SMAD7,HIF1A,TGFBR1,WNT5A,TGFB1,SMAD4,SFRP2,MYL2,TGFB2,ENG,TGFBR2,MEF2C,NRG1
GO:BP	regulation of muscle system process	GO:0090257	0.000486071	3.313300613	257	292	18	18117	PARP1,ROCK2,EDN1,SMAD7,BECN1,MEF2A,PPP1R12B,ITGA2,SMAD4,HDAC4,IGF1,RHOA,MYL2,TBXA2R,PRKCA,AGT,LMNA,IL6ST
GO:BP	positive regulation of mesenchymal cell proliferation	GO:0002053	0.00051215	3.290603168	23	360	7	18117	VEGFA,MYC,STAT1,PDGFA,WNT5A,WNT2,TGFBR2
GO:BP	regulation of T cell migration	GO:2000404	0.000527113	3.278096314	44	372	9	18117	CCL20,CXCL10,WNT5A,TNFSF14,CCL5,RHOA,CXCL12,CCR2,CCL21
GO:BP	positive regulation of calcium-mediated signaling	GO:0050850	0.000528239	3.277169827	32	377	8	18117	CDH13,TNF,CCL3,TREM2,CCL4,CD4,IGF1,NRG1
GO:BP	response to testosterone	GO:0033574	0.000534266	3.272242855	44	267	8	18117	CA9,THBS1,ROCK2,EDN1,NQO1,ELK1,EPO,TBXA2R
GO:BP	regulation of animal organ morphogenesis	GO:2000027	0.000536466	3.270457762	184	368	17	18117	TNFRSF11B,VEGFA,BMP7,TNF,EDN1,GREM1,CSF1,PDGFA,WNT5A,CDC42,TGFB1,RHOA,SFRP2,AGT,HGF,WNT2,CD34
GO:BP	cellular response to interleukin-12	GO:0071349	0.000536784	3.270200791	49	332	9	18117	MIF,IL10,IL12A,CFL1,PLCB1,CDC42,GSTA2,IL12B,IFNG
GO:BP	positive regulation of transcription from RNA polymerase II promoter involved in cellular response to chemical stimulus	GO:1901522	0.000542019	3.26598575	22	382	7	18117	VEGFA,ATF4,RELA,HIF1A,SMAD4,NFE2L2,TP53
GO:BP	CD40 signaling pathway	GO:0023035	0.000547881	3.261313606	15	354	6	18117	TREM2,ITGB1,CD86,TNFAIP3,CD40,CD40LG
GO:BP	positive regulation of myoblast differentiation	GO:0045663	0.000562315	3.250020623	23	365	7	18117	CXCL9,PLCB1,MAP3K5,MAPK14,TNFSF14,ILK,MEF2C
GO:BP	positive regulation of neurogenesis	GO:0050769	0.000583224	3.234164482	229	332	18	18117	VEGFA,TNF,CXCR4,IL6,TLR2,LIMK1,IL1B,LTA,RELA,HIF1A,MAP2K1,TGFB1,RHOA,IL6ST,ILK,CXCL12,WNT2,IFNG
GO:BP	negative regulation of interleukin-12 production	GO:0032695	0.000589933	3.229197377	17	309	6	18117	THBS1,IL10,NOD2,TLR8,CCR7,NFKB1
GO:BP	cellular response to interleukin-6	GO:0071354	0.000593691	3.226439617	53	309	9	18117	IL6R,IL6,RELA,STAT1,STAT3,RIPK1,SMAD4,IL6ST,NFKB1
GO:BP	glial cell development	GO:0021782	0.000597397	3.223736758	122	377	14	18117	AKT1,TNF,IL6,TLR2,TREM2,CLU,C1QA,TGFB1,GSTP1,TLR4,ILK,IFNG,AGER,NRG1
GO:BP	intrinsic apoptotic signaling pathway in response to DNA damage	GO:0008630	0.00060982	3.214798626	103	382	13	18117	BID,MIF,BCL2L1,CHEK2,TNF,SNAI1,HMOX1,MCL1,CLU,SFRP2,ATM,CXCL12,TP53
GO:BP	positive regulation of phosphatidylinositol 3-kinase activity	GO:0043552	0.00061855	3.208625006	33	372	8	18117	NOD2,PDGFB,PTK2,CDC42,CCR7,CCL19,FLT1,CCL21
GO:BP	positive regulation of tissue remodeling	GO:0034105	0.000641347	3.19290665	26	324	7	18117	IL18,ROCK2,IL15,IL23A,IL12B,IL21,IL2
GO:BP	organ growth	GO:0035265	0.000644774	3.190592235	182	377	17	18117	AKT1,EDN1,MAP2K4,IL7,TGFBR1,MAPK14,MMP13,IGF1,SMAD2,MAPK1,AGT,TGFB2,WNT2,IGF2,TGFBR2,MEF2C,NRG1
GO:BP	T cell costimulation	GO:0031295	0.000673493	3.171667115	58	376	10	18117	AKT1,CD86,GRB2,CDC42,TNFSF14,CCR7,CCL19,CD40LG,CCL21,CAV1
GO:BP	positive regulation of memory T cell differentiation	GO:0043382	0.000675693	3.170250662	9	344	5	18117	HLA-DRB1,IL23A,HLA-DRA,IL12B,IL23R
GO:BP	regulation of NK T cell activation	GO:0051133	0.000675693	3.170250662	9	344	5	18117	IL18,IL12A,IL23A,IL12B,IL23R
GO:BP	cellular response to starvation	GO:0009267	0.000682089	3.166159227	160	382	16	18117	SLC2A1,ATG5,BECN1,ATF4,MAPK8,ATG7,MAP3K5,WRN,MAPK3,MAPK1,NFE2L2,MAX,JUN,FAS,CAV1,TP53
GO:BP	peptidyl-threonine modification	GO:0018210	0.000685339	3.164094536	129	360	14	18117	CHEK1,BMP7,AKT1,RIPK2,ROCK2,SMAD7,TGFBR1,MAPK8,MAP2K1,WNT5A,MAPK1,PRKCA,PRKCB,TGFBR2
GO:BP	Fc receptor signaling pathway	GO:0038093	0.000689994	3.161154518	238	323	18	18117	LIMK1,MAP2K4,SHC1,PTK2,MAP3K7,RELA,MAPK8,NFATC3,MAP3K1,GRB2,CDC42,WASF2,HSP90AA1,MAPK3,MAPK1,FOS,NFKB1,JUN
GO:BP	negative regulation of angiogenesis	GO:0016525	0.000692463	3.159603613	161	380	16	18117	SERPINE1,CXCL10,ALOX5,THBS1,TNF,GADD45A,ROCK2,SHC1,STAT1,FASLG,ATF2,AGT,TGFB2,THBS2,CCR2,DCN
GO:BP	endocardial cushion formation	GO:0003272	0.000710749	3.148283732	24	360	7	18117	BMP7,SNAI1,TGFBR1,SMAD4,TGFB2,ENG,TGFBR2
GO:BP	interleukin-18 production	GO:0032621	0.000711364	3.147908233	12	92	4	18117	IL10,NOD2,TLR9,TLR2
GO:BP	regulation of vascular wound healing	GO:0061043	0.000720869	3.14214361	15	72	4	18117	SERPINE1,ALOX5,TNF,CXCR4
GO:BP	granulocyte macrophage colony-stimulating factor production	GO:0032604	0.000728597	3.137512406	16	344	6	18117	TLR9,IL18,IL23A,IL1B,IL12B,IL23R
GO:BP	endothelium development	GO:0003158	0.000730851	3.136171313	143	377	15	18117	VEGFA,CXCL10,TNF,CXCR4,ROCK2,ALOX12,IL1B,MYD88,PLCB1,RAPGEF2,SMAD4,RHOA,ENG,CD34,NRG1
GO:BP	positive regulation of wound healing	GO:0090303	0.000732262	3.13533347	60	366	10	18117	SERPINE1,HMGB1,THBS1,CXCR4,PTK2,ITGB1,HRAS,TBXA2R,NFE2L2,PLG
GO:BP	response to activity	GO:0014823	0.00074523	3.127709382	76	286	10	18117	IL10,CXCR4,EDN1,IL6,GCLM,CREB1,HIF1A,ITGA2,GCLC,AGT
GO:BP	interferon-gamma-mediated signaling pathway	GO:0060333	0.000751447	3.124101668	88	382	12	18117	IRF7,HLA-DRB1,IRF1,OASL,IRF5,IRF3,STAT1,OAS2,HLA-DRA,ARG1,IFNG,TP53
GO:BP	negative regulation of T cell activation	GO:0050868	0.000753951	3.122656975	123	324	13	18117	BCL6,HMGB1,HLA-DRB1,IRF1,IL10,SMAD7,CEBPB,CD86,IFNB1,TGFB1,ARG1,IL4,IL2
GO:BP	membrane protein proteolysis	GO:0033619	0.000758172	3.120232223	61	361	10	18117	TIMP1,TNF,IL10,IL1B,RELA,NFKB1,IFNG,TIMP4,TIMP2,TIMP3
GO:BP	response to ischemia	GO:0002931	0.000779047	3.108436147	58	382	10	18117	ROCK2,MAP2K6,SQSTM1,TREM2,NQO1,CSF1,MAP3K5,MEF2C,CAV1,TP53
GO:BP	regulation of alpha-beta T cell proliferation	GO:0046640	0.000788795	3.103035821	35	360	8	18117	IRF1,RIPK2,IL18,IL23A,IL12B,CD55,CCR2,TGFBR2
GO:BP	regulation of cellular extravasation	GO:0002691	0.000794489	3.099912326	34	372	8	18117	CCL25,PLCB1,IL1R1,PTGER4,CXCL12,AGER,CCR2,CCL21
GO:BP	cellular response to virus	GO:0098586	0.000801237	3.096239236	72	305	10	18117	IRF7,IL6,IL12A,IRF3,HIF1A,BIRC2,MAPK14,HSP90AA1,IL21,CCL19
GO:BP	positive regulation of amyloid precursor protein catabolic process	GO:1902993	0.000802405	3.095606549	25	350	7	18117	TNF,ROCK2,RELA,CLU,SP1,IFNG,AGER
GO:BP	ureteric bud development	GO:0001657	0.000804612	3.094413425	92	299	11	18117	VEGFA,BMP7,SMAD6,MYC,SMAD7,GREM1,TGFB1,SMAD4,SMAD2,AGT,ILK
GO:BP	positive regulation of autophagy	GO:0010508	0.000805398	3.093989242	124	380	14	18117	HMGB1,NOD1,NOD2,RIPK2,BECN1,MAP3K7,HMOX1,HIF1A,ATG7,MAPK3,IL4,IFNG,BNIP3L,DCN
GO:BP	detection of bacterium	GO:0016045	0.000808314	3.092419944	17	326	6	18117	HLA-DRB1,NOD1,NOD2,TLR2,TLR1,TLR6
GO:BP	cardiac muscle tissue morphogenesis	GO:0055008	0.000815782	3.088426039	59	377	10	18117	SMAD7,TGFBR1,WNT5A,TGFB1,SMAD4,MYL2,TGFB2,WNT2,ENG,NRG1
GO:BP	negative regulation of blood vessel morphogenesis	GO:2000181	0.000820157	3.086103073	163	380	16	18117	SERPINE1,CXCL10,ALOX5,THBS1,TNF,GADD45A,ROCK2,SHC1,STAT1,FASLG,ATF2,AGT,TGFB2,THBS2,CCR2,DCN
GO:BP	regulation of pathway-restricted SMAD protein phosphorylation	GO:0060393	0.000843987	3.073664295	62	359	10	18117	BMP7,SMAD6,INHBE,SMAD7,GREM1,TGFBR1,SMAD4,TGFB2,TGFB3,ENG
GO:BP	regulation of biomineral tissue development	GO:0070167	0.000854963	3.068052621	93	365	12	18117	BMP7,ALOX5,CCL3,ROCK2,GREM1,CEBPB,ATF4,HIF1A,TGFB1,CCR1,TGFB3,MEF2C
GO:BP	positive regulation of monooxygenase activity	GO:0032770	0.000859839	3.065582973	32	163	6	18117	TERT,AKT1,NOD1,TNF,IL1B,HIF1A
GO:BP	positive regulation of neutrophil chemotaxis	GO:0090023	0.000886929	3.05211116	24	372	7	18117	IL8,EDN1,IL23A,C3AR1,CCR7,CCL19,CCL21
GO:BP	cellular response to hepatocyte growth factor stimulus	GO:0035729	0.000888951	3.051122359	18	310	6	18117	IL10,GCLM,CREB1,RELA,GCLC,HGF
GO:BP	negative regulation of vasculature development	GO:1901343	0.000891689	3.049786376	164	380	16	18117	SERPINE1,CXCL10,ALOX5,THBS1,TNF,GADD45A,ROCK2,SHC1,STAT1,FASLG,ATF2,AGT,TGFB2,THBS2,CCR2,DCN
GO:BP	mesonephric tubule development	GO:0072164	0.000899309	3.046090976	93	299	11	18117	VEGFA,BMP7,SMAD6,MYC,SMAD7,GREM1,TGFB1,SMAD4,SMAD2,AGT,ILK
GO:BP	mesonephric epithelium development	GO:0072163	0.000899309	3.046090976	93	299	11	18117	VEGFA,BMP7,SMAD6,MYC,SMAD7,GREM1,TGFB1,SMAD4,SMAD2,AGT,ILK
GO:BP	positive regulation of regulatory T cell differentiation	GO:0045591	0.000899694	3.045905199	17	332	6	18117	BCL6,HLA-DRB1,HLA-DRA,TGFB1,IL2,IFNG
GO:BP	regulation of calcium ion transport	GO:0051924	0.000947221	3.023548716	259	336	19	18117	CXCL10,CCL3,TLR9,CXCR4,CXCL9,ATG5,PDGFB,CCL2,EPO,CCL4,CD4,TGFB1,CCL5,RHOA,CCR1,AGT,IL13,CXCL12,PTGS2
GO:BP	epithelial to mesenchymal transition involved in endocardial cushion formation	GO:0003198	0.000951632	3.021530892	16	360	6	18117	SNAI1,TGFBR1,SMAD4,TGFB2,ENG,TGFBR2
GO:BP	lymphocyte apoptotic process	GO:0070227	0.000960595	3.0174597	74	382	11	18117	BCL6,AKT1,IL10,HIF1A,WNT5A,FASLG,RIPK1,CCL5,IL2,FAS,TP53
GO:BP	regulation of epidermal growth factor receptor signaling pathway	GO:0042058	0.000979471	3.00900848	90	312	11	18117	PLAUR,MMP9,AKT1,CDH13,EREG,FASLG,GRB2,CDC42,ITGA1,AGT,AREG
GO:BP	mesoderm development	GO:0007498	0.000986644	3.005839729	132	258	12	18117	VEGFA,BMP7,ITGB3,SNAI1,TXNRD1,ITGA3,ITGB1,WNT5A,ITGA2,SMAD4,SFRP2,SMAD2
GO:BP	movement in host environment	GO:0052126	0.000997783	3.000963827	177	269	14	18117	IL8,ITGB6,HLA-DRB1,ITGB5,ITGB3,CXCR4,CTSB,ITGB1,CD86,ITGA2,CD4,GRB2,CD55,ITGAV
GO:BP	monocyte differentiation	GO:0030224	0.0010327	2.986025971	38	341	8	18117	VEGFA,IRF7,HLA-DRB1,MYC,CSF1,CD4,JUN,CSF2
GO:BP	mammary gland epithelium development	GO:0061180	0.001036964	2.984236255	69	328	10	18117	AKT1,CCL11,CEBPB,CSF1,HIF1A,WNT5A,TGFB1,MAPK1,AREG,WNT2
GO:BP	regulation of B cell mediated immunity	GO:0002712	0.001045226	2.980789761	54	324	9	18117	BCL6,TNF,IL10,NOD2,LTA,CD40,C3,IL4,IL2
GO:BP	regulation of immunoglobulin mediated immune response	GO:0002889	0.001045226	2.980789761	54	324	9	18117	BCL6,TNF,IL10,NOD2,LTA,CD40,C3,IL4,IL2
GO:BP	regulation of production of small RNA involved in gene silencing by RNA	GO:0070920	0.001060633	2.974434942	24	382	7	18117	TERT,TNF,IL6,STAT3,MAP2K1,RIPK1,TP53
GO:BP	regulation of production of miRNAs involved in gene silencing by miRNA	GO:1903798	0.001060633	2.974434942	24	382	7	18117	TERT,TNF,IL6,STAT3,MAP2K1,RIPK1,TP53
GO:BP	positive regulation of positive chemotaxis	GO:0050927	0.001079905	2.966614642	26	350	7	18117	IL8,VEGFA,CDH13,ITGA2,CCR4,CXCL12,AGER
GO:BP	regulation of biomineralization	GO:0110149	0.001081988	2.965777568	95	365	12	18117	BMP7,ALOX5,CCL3,ROCK2,GREM1,CEBPB,ATF4,HIF1A,TGFB1,CCR1,TGFB3,MEF2C
GO:BP	immunological memory process	GO:0090713	0.001108055	2.955438707	17	344	6	18117	BCL6,HLA-DRB1,IL23A,HLA-DRA,IL12B,IL23R
GO:BP	positive regulation of organ growth	GO:0046622	0.001128381	2.947544232	61	377	10	18117	AKT1,EDN1,IL7,MAPK14,IGF1,MAPK1,WNT2,IGF2,MEF2C,NRG1
GO:BP	response to interleukin-6	GO:0070741	0.001135289	2.944893541	57	309	9	18117	IL6R,IL6,RELA,STAT1,STAT3,RIPK1,SMAD4,IL6ST,NFKB1
GO:BP	positive regulation of heterotypic cell-cell adhesion	GO:0034116	0.001171748	2.931165712	16	373	6	18117	BMP7,TNF,IL10,IL1B,AGER,ALOX15
GO:BP	positive regulation of natural killer cell chemotaxis	GO:2000503	0.001178848	2.928542069	6	247	4	18117	CCL3,CCL4,CCL7,CCL5
GO:BP	regulation of cell proliferation involved in kidney development	GO:1901722	0.001193351	2.923231705	14	88	4	18117	BMP7,IL6R,MYC,PDGFB
GO:BP	regulation of endocytosis	GO:0030100	0.001197361	2.921775025	212	377	18	18117	VEGFA,SERPINE1,CDH13,ITGB3,TREM2,GREM1,CLU,WNT5A,ITGA2,CDC42,C3,ITGAV,IL4,CCL19,CCL21,ALOX15,CAV1,NRG1
GO:BP	regulation of transcription from RNA polymerase II promoter in response to oxidative stress	GO:0043619	0.001220896	2.913321155	11	300	5	18117	HMOX1,ATF4,HIF1A,ARNT,NFE2L2
GO:BP	cell cycle arrest	GO:0007050	0.00124171	2.905979945	241	332	18	18117	IL8,IRF1,MIF,THBS1,CHEK2,GADD45A,MYC,MAP2K6,IL12A,TGFBR1,MAP2K1,HRAS,TGFB1,IL12B,ATM,ILK,TGFB2,IFNG
GO:BP	natural killer cell activation	GO:0030101	0.001266094	2.897534028	84	344	11	18117	IL18,IL12A,ITGB2,IL15,IL23A,PRDX1,IFNB1,IL12B,TYROBP,IL2,IL23R
GO:BP	striated muscle cell apoptotic process	GO:0010658	0.001272747	2.89525782	61	382	10	18117	BMP7,MAP3K5,GNB1,SFRP2,GNGT1,AGT,ILK,NFE2L2,NRG1,TP53
GO:BP	intrinsic apoptotic signaling pathway in response to oxidative stress	GO:0008631	0.001294807	2.887795096	44	300	8	18117	AKT1,PARP1,HSPB1,MCL1,NOX1,HIF1A,MAP3K5,NFE2L2
GO:BP	regulation of natural killer cell proliferation	GO:0032817	0.001330342	2.876036686	10	344	5	18117	IL18,IL15,IL23A,IL12B,IL23R
GO:BP	negative regulation of oxidative stress-induced cell death	GO:1903202	0.001360123	2.866421922	58	310	9	18117	AKT1,IL10,HSPB1,TXN,ATF4,HIF1A,ATG7,NFE2L2,HGF
GO:BP	mesonephros development	GO:0001823	0.001384034	2.858853211	97	299	11	18117	VEGFA,BMP7,SMAD6,MYC,SMAD7,GREM1,TGFB1,SMAD4,SMAD2,AGT,ILK
GO:BP	p38MAPK cascade	GO:0038066	0.001425018	2.846179667	52	350	9	18117	VEGFA,GADD45G,GADD45A,IL1B,MAP3K5,MAPK14,MAPKAPK2,HGF,AGER
GO:BP	regulation of positive chemotaxis	GO:0050926	0.001433815	2.843507001	27	350	7	18117	IL8,VEGFA,CDH13,ITGA2,CCR4,CXCL12,AGER
GO:BP	regulation of establishment of endothelial barrier	GO:1903140	0.001440783	2.841401348	17	186	5	18117	VEGFA,TNF,ROCK2,IL1B,PLCB1
GO:BP	regulation of endothelial cell development	GO:1901550	0.001440783	2.841401348	17	186	5	18117	VEGFA,TNF,ROCK2,IL1B,PLCB1
GO:BP	positive regulation of interleukin-23 production	GO:0032747	0.001446626	2.839643666	5	341	4	18117	MYD88,IL17A,IFNG,CSF2
GO:BP	positive regulation of leukocyte adhesion to vascular endothelial cell	GO:1904996	0.001474905	2.831235973	23	256	6	18117	ALOX5,TNF,IL6,ITGB2,RELA,RHOA
GO:BP	positive regulation of muscle cell apoptotic process	GO:0010661	0.001560784	2.806657074	36	382	8	18117	IL12A,MAP2K4,ATF4,MAP3K5,IL12B,AGT,IFNG,TP53
GO:BP	positive regulation of fibroblast migration	GO:0010763	0.001561748	2.806388911	15	218	5	18117	AKT1,THBS1,PTK2,ITGB1,TGFB1
GO:BP	regulation of metal ion transport	GO:0010959	0.001595277	2.797163808	268	336	19	18117	CXCL10,CCL3,TLR9,CXCR4,CXCL9,ATG5,PDGFB,CCL2,EPO,CCL4,CD4,TGFB1,CCL5,RHOA,CCR1,AGT,IL13,CXCL12,PTGS2
GO:BP	positive regulation of lipid kinase activity	GO:0090218	0.001600924	2.795629185	37	372	8	18117	NOD2,PDGFB,PTK2,CDC42,CCR7,CCL19,FLT1,CCL21
GO:BP	fibrinolysis	GO:0042730	0.001608727	2.793517571	26	49	4	18117	PLAUR,SERPINE1,PLAU,THBS1
GO:BP	response to nicotine	GO:0035094	0.001618587	2.790864013	44	309	8	18117	TNF,EDN1,HMOX1,CREB1,RELA,MAPK1,IL13,NFKB1
GO:BP	T-helper cell lineage commitment	GO:0002295	0.001635581	2.786327855	18	344	6	18117	IL6R,IL6,IL23A,STAT3,IL12B,IL23R
GO:BP	regulation of heterotypic cell-cell adhesion	GO:0034114	0.001656579	2.78078794	26	373	7	18117	IL1RN,BMP7,TNF,IL10,IL1B,AGER,ALOX15
GO:BP	response to exogenous dsRNA	GO:0043330	0.001677436	2.775353965	50	271	8	18117	NOD2,RIPK2,IFIT1,TLR3,IRF3,IFNB1,MAPK3,MAPK1
GO:BP	salivary gland morphogenesis	GO:0007435	0.001681689	2.774254201	30	319	7	18117	BMP7,TNF,PDGFA,CDC42,TGFB2,HGF,TGFB3
GO:BP	positive regulation of oxidative stress-induced cell death	GO:1903209	0.001718973	2.764730974	19	326	6	18117	MCL1,NOX1,MMP3,RIPK1,TLR4,TLR6
GO:BP	negative regulation of ossification	GO:0030279	0.001726392	2.762860602	38	365	8	18117	SMAD6,CCL3,SMAD7,GREM1,HIF1A,TGFB1,CCR1,MEF2C
GO:BP	regulation of T cell chemotaxis	GO:0010819	0.001751832	2.756507531	17	372	6	18117	CXCL10,WNT5A,TNFSF14,CCL5,CCR2,CCL21
GO:BP	cellular defense response	GO:0006968	0.001769595	2.752126002	53	352	9	18117	CXCL9,BECN1,RELA,ITGB1,CCR3,TYROBP,CXCR2,LY96,CCR2
GO:BP	negative regulation of autophagy	GO:0010507	0.001778319	2.749990451	87	210	9	18117	AKT1,BCL2L1,IL10,TREM2,BECN1,HMOX1,MCL1,STAT3,ATG7
GO:BP	positive regulation of epithelial to mesenchymal transition involved in endocardial cushion formation	GO:1905007	0.001797152	2.745415282	5	360	4	18117	TGFBR1,TGFB2,ENG,TGFBR2
GO:BP	negative regulation of release of cytochrome c from mitochondria	GO:0090201	0.001803199	2.743956333	20	310	6	18117	AKT1,BCL2L1,CLU,IGF1,LMNA,HGF
GO:BP	response to hepatocyte growth factor	GO:0035728	0.001803199	2.743956333	20	310	6	18117	IL10,GCLM,CREB1,RELA,GCLC,HGF
GO:BP	insulin secretion	GO:0030073	0.001810267	2.742257336	218	338	17	18117	BIRC5,SLC2A1,IL1RN,HLA-DRB1,ALOX5,TNF,RAF1,IL6,IL1B,GNAS,HIF1A,CCL5,SMAD2,PRKCA,NOS2,IFNG,PRKCB
GO:BP	DNA replication	GO:0006260	0.001817085	2.740624654	286	287	18	18117	CHEK1,BCL6,BLM,RAD51,CHEK2,ATR,MAP2K4,DACH1,RAD9A,TERF1,HRAS,EREG,ATG7,CDC42,MRE11,WRN,HUS1,ATM
GO:BP	extracellular matrix disassembly	GO:0022617	0.001820433	2.73982532	82	366	11	18117	MMP9,TIMP1,IL6,MMP3,MMP13,MMP14,MMP8,MMP2,TIMP2,ENG,PLG
GO:BP	regulation of cellular response to transforming growth factor beta stimulus	GO:1903844	0.001854549	2.731761649	132	382	14	18117	SMAD6,THBS1,SMAD7,LTBP1,ITGA3,TGFBR1,SMAD4,SMAD2,IL4,TGFB3,ENG,TGFBR2,CAV1,TP53
GO:BP	protein localization to chromosome, telomeric region	GO:0070198	0.00188409	2.724898264	31	313	7	18117	TERT,ATR,DKC1,TERF1,ATM,TINF2,TERF2IP
GO:BP	negative regulation of cellular catabolic process	GO:0031330	0.001888314	2.723925818	262	382	20	18117	AKT1,BCL2L1,TIMP1,IL10,DKC1,TREM2,BECN1,HMOX1,MYD88,MCL1,PARN,STAT3,ATG7,MAPK14,MAPKAPK2,HGF,TIMP4,TIMP2,TIMP3,TP53
GO:BP	leukotriene signaling pathway	GO:0061737	0.001941071	2.711958513	5	367	4	18117	LTB4R2,CYSLTR1,LTB4R,CYSLTR2
GO:BP	cellular response to heat	GO:0034605	0.001963944	2.70687089	118	368	13	18117	CXCL10,THBS1,DAXX,ATR,HMOX1,MAPKAPK2,HSP90AA1,MAPK3,MAPK1,ATM,IL1A,PTGS2,CD34
GO:BP	negative regulation of intrinsic apoptotic signaling pathway in response to DNA damage	GO:1902230	0.001985425	2.702146461	30	327	7	18117	BID,MIF,BCL2L1,SNAI1,CLU,SFRP2,CXCL12
GO:BP	positive regulation of I-kappaB phosphorylation	GO:1903721	0.001987063	2.701788422	6	64	3	18117	AKT1,TRAF2,TNF
GO:BP	positive regulation of telomere maintenance via telomerase	GO:0032212	0.002066334	2.684799519	34	287	7	18117	ATR,DKC1,MAPKAPK5,PARN,MAPK3,MAPK1,ATM
GO:BP	regulation of ERBB signaling pathway	GO:1901184	0.002104323	2.676887574	97	312	11	18117	PLAUR,MMP9,AKT1,CDH13,EREG,FASLG,GRB2,CDC42,ITGA1,AGT,AREG
GO:BP	positive regulation of anion transmembrane transport	GO:1903961	0.002136763	2.67024359	63	300	9	18117	TERT,AKT1,MEF2A,ITGB1,MAPK14,IGF1,C3,AGT,NFE2L2
GO:BP	fever generation	GO:0001660	0.002137787	2.670035499	11	336	5	18117	TNF,IL1B,PTGER3,IL1A,PTGS2
GO:BP	negative regulation of cell junction assembly	GO:1901889	0.002266921	2.644563679	34	291	7	18117	THBS1,TNF,ROCK2,TLR2,IL1B,WNT5A,MMP14
GO:BP	positive regulation of immunoglobulin production	GO:0002639	0.002312407	2.635935788	44	324	8	18117	IL10,TLR9,IL6,CD40,IL5,IL4,IL13,IL2
GO:BP	positive regulation of toll-like receptor signaling pathway	GO:0034123	0.002317977	2.63489088	27	376	7	18117	HMGB1,TLR9,TLR2,TLR3,TLR5,TLR1,CAV1
GO:BP	cell proliferation involved in kidney development	GO:0072111	0.002319007	2.634697976	21	162	5	18117	BMP7,IL6R,MYC,PDGFB,STAT1
GO:BP	interleukin-6-mediated signaling pathway	GO:0070102	0.002319546	2.634597044	34	292	7	18117	IL6R,IL6,STAT1,STAT3,RIPK1,SMAD4,IL6ST
GO:BP	cellular response to nutrient levels	GO:0031669	0.002330895	2.632477349	219	382	18	18117	SLC2A1,ATG5,IL15,BECN1,HMOX1,ATF4,MAPK8,ATG7,MAP3K5,WRN,MAPK3,MAPK1,NFE2L2,MAX,JUN,FAS,CAV1,TP53
GO:BP	regulation of T-helper 17 cell differentiation	GO:2000319	0.002352362	2.628495875	19	344	6	18117	IL23A,SMAD7,IL12B,IL4,IL2,IL23R
GO:BP	regulation of protein localization to membrane	GO:1905475	0.002386406	2.622255718	201	218	13	18117	AKT1,BID,BCL2L1,TNF,SQSTM1,ITGB2,GZMB,TREM2,ITGA3,MAPK8,ITGB1,HRAS,TGFB1
GO:BP	natural killer cell proliferation	GO:0001787	0.002400997	2.619608438	11	344	5	18117	IL18,IL15,IL23A,IL12B,IL23R
GO:BP	sensory perception of pain	GO:0019233	0.002444886	2.611741372	106	352	12	18117	IL10,CCL3,CXCR4,EDN1,CCL2,ITGA2,IL12B,MAPK3,MAPK1,CXCL12,PTGS2,CCR2
GO:BP	cardiac muscle cell development	GO:0055013	0.002445581	2.611618027	85	290	10	18117	VEGFA,ATG5,EDN1,MAP2K4,MEF2A,SMAD4,IGF1,MYL2,AGT,LMNA
GO:BP	T-helper 2 cell cytokine production	GO:0035745	0.002526499	2.597480894	13	284	5	18117	IL6,IFNB1,NLRP3,ARG1,IL4
GO:BP	regulation of lipid localization	GO:1905952	0.002531142	2.596683502	201	376	17	18117	AKT1,THBS1,ITGB3,TNF,MAP2K6,EDN1,IL6,IL1B,CRP,ITGB1,FASLG,C3,ITGAV,AGT,NFKB1,PLA2G4A,CAV1
GO:BP	positive regulation of endocytosis	GO:0045807	0.002534496	2.59610837	101	305	11	18117	VEGFA,SERPINE1,TREM2,GREM1,CLU,WNT5A,ITGA2,CDC42,C3,IL4,CCL19
GO:BP	labyrinthine layer development	GO:0060711	0.002535488	2.595938408	44	328	8	18117	BMP7,AKT1,IL10,MAP2K1,GRB2,ADM,MAPK1,WNT2
GO:BP	positive regulation of gliogenesis	GO:0014015	0.002558056	2.59208989	66	292	9	18117	TNF,CXCR4,IL6,TLR2,IL1B,LTA,RELA,TGFB1,IL6ST
GO:BP	BMP signaling pathway	GO:0030509	0.002564154	2.591055856	158	376	15	18117	BMP7,SMAD6,SMAD7,GREM1,ITGA3,WNT5A,SMAD4,MAPK3,SFRP2,SMAD2,ILK,TGFB2,TGFB3,ENG,CAV1
GO:BP	regulation of hormone secretion	GO:0046883	0.002573496	2.589476574	275	338	19	18117	BIRC5,SLC2A1,IL11,HLA-DRB1,ALOX5,TNF,EDN1,IL6,IL1B,GNAS,CREB1,HIF1A,SMAD4,CCL5,PRKCA,AGT,NOS2,IFNG,PRKCB
GO:BP	NK T cell proliferation	GO:0001866	0.002591595	2.586432882	7	244	4	18117	IL18,IL15,IL23A,IL12B
GO:BP	exocrine system development	GO:0035272	0.002603671	2.584413927	42	346	8	18117	BMP7,TNF,PDGFA,CDC42,TGFB2,HGF,TGFB3,IGF2
GO:BP	regulation of signal transduction by p53 class mediator	GO:1901796	0.002654465	2.576023045	180	287	14	18117	CHEK1,BLM,AKT1,MIF,CHEK2,ATR,SNAI1,RAD9A,MAPKAPK5,MRE11,MAPK14,WRN,HUS1,ATM
GO:BP	positive regulation of amyloid-beta formation	GO:1902004	0.002689734	2.570290592	20	332	6	18117	TNF,ROCK2,RELA,CLU,SP1,IFNG
GO:BP	salivary gland development	GO:0007431	0.002697591	2.569023963	32	319	7	18117	BMP7,TNF,PDGFA,CDC42,TGFB2,HGF,TGFB3
GO:BP	regulation of DNA-templated transcription in response to stress	GO:0043620	0.002703136	2.568132099	117	382	13	18117	CHEK1,CA9,VEGFA,CEBPB,HMOX1,ATF4,RELA,HIF1A,EPO,ARNT,NFE2L2,JUN,TP53
GO:BP	T cell chemotaxis	GO:0010818	0.002826706	2.548719354	28	372	7	18117	CXCL10,CCL3,WNT5A,TNFSF14,CCL5,CCR2,CCL21
GO:BP	positive regulation of nitric-oxide synthase activity	GO:0051000	0.002838552	2.54690311	23	64	4	18117	TERT,AKT1,NOD1,TNF
GO:BP	viral entry into host cell	GO:0046718	0.002853278	2.544655971	141	317	13	18117	ITGB6,HLA-DRB1,ITGB5,ITGB3,CXCR4,CTSB,ITGB1,CD86,ITGA2,CD4,CD55,ITGAV,MRC1
GO:BP	positive regulation of xenophagy	GO:1904417	0.002855472	2.544322111	7	250	4	18117	NOD1,NOD2,RIPK2,MAPK3
GO:BP	regulation of xenophagy	GO:1904415	0.002855472	2.544322111	7	250	4	18117	NOD1,NOD2,RIPK2,MAPK3
GO:BP	glucose transmembrane transport	GO:1904659	0.002896124	2.538182886	112	338	12	18117	SLC2A1,TERT,AKT1,TNF,EDN1,IL1B,MEF2A,MAPK14,IGF1,C3,NFE2L2,PRKCB
GO:BP	positive regulation of nuclear division	GO:0051785	0.002910676	2.536006159	57	346	9	18117	PDGFB,EDN1,IL1B,PLCB1,WNT5A,EREG,IGF1,IL1A,IGF2
GO:BP	cell junction disassembly	GO:0150146	0.002939481	2.531729299	21	319	6	18117	TREM2,TGFBR1,C1QA,C1QB,C3,TGFB3
GO:BP	positive regulation of ion transmembrane transport	GO:0034767	0.00296878	2.527422023	217	352	17	18117	TERT,AKT1,CXCL10,CXCL9,TREM2,CCL2,MEF2A,ITGB1,MAPK14,IGF1,C3,AGT,NFE2L2,IL13,IFNG,FXYD2,CCR2
GO:BP	positive regulation of transmembrane transport	GO:0034764	0.00296878	2.527422023	217	352	17	18117	TERT,AKT1,CXCL10,CXCL9,TREM2,CCL2,MEF2A,ITGB1,MAPK14,IGF1,C3,AGT,NFE2L2,IL13,IFNG,FXYD2,CCR2
GO:BP	regulation of defense response to virus by host	GO:0050691	0.003012465	2.521078016	43	344	8	18117	IL15,IL23A,STAT1,TNFAIP3,IL12B,HSP90AA1,IL4,IL23R
GO:BP	response to angiotensin	GO:1990776	0.003035808	2.517725651	28	376	7	18117	ROCK2,RELA,AGT,NFE2L2,NFKB1,PTGS2,CAV1
GO:BP	regulation of toll-like receptor 2 signaling pathway	GO:0034135	0.003110332	2.50719319	12	326	5	18117	HMGB1,NOD2,TNFAIP3,TLR1,TLR6
GO:BP	myeloid cell apoptotic process	GO:0033028	0.003225616	2.491387271	29	365	7	18117	IRF7,NOD2,IL6,IRF3,EPO,KITLG,MEF2C
GO:BP	response to starvation	GO:0042594	0.00336762	2.472676927	202	382	17	18117	SLC2A1,ATG5,BECN1,ATF4,MAPK8,ATG7,MAP3K5,WRN,ADM,MAPK3,MAPK1,NFE2L2,MAX,JUN,FAS,CAV1,TP53
GO:BP	collagen biosynthetic process	GO:0032964	0.003381908	2.470838173	56	359	9	18117	IL6R,IL6,SERPINH1,ITGA2,TGFB1,ARG1,COL5A1,TGFB3,ENG
GO:BP	positive regulation of telomere maintenance	GO:0032206	0.003522172	2.453189499	52	287	8	18117	ATR,DKC1,MAPKAPK5,PARN,MRE11,MAPK3,MAPK1,ATM
GO:BP	dendritic cell apoptotic process	GO:0097048	0.003530757	2.452132196	11	372	5	18117	RAPGEF2,CCR7,CCL19,CXCL12,CCL21
GO:BP	regulation of dendritic cell apoptotic process	GO:2000668	0.003530757	2.452132196	11	372	5	18117	RAPGEF2,CCR7,CCL19,CXCL12,CCL21
GO:BP	response to monosaccharide	GO:0034284	0.003550979	2.449651843	215	360	17	18117	BIRC5,HLA-DRB1,THBS1,LDHA,RAF1,GCLM,HIF1A,ITGA2,ATG7,TGFB1,GSTP1,RHOA,SMAD2,GCLC,PTGS2,AGER,TGFBR2
GO:BP	positive regulation of syncytium formation by plasma membrane fusion	GO:0060143	0.003557293	2.448880377	24	284	6	18117	CXCL9,TREM2,MAPK14,TNFSF14,TYROBP,IL4
GO:BP	cardiac septum morphogenesis	GO:0060411	0.003599407	2.443769005	68	382	10	18117	BMP7,SMAD6,SMAD7,TGFBR1,WNT5A,SMAD4,TGFB2,ENG,TGFBR2,TP53
GO:BP	muscle tissue morphogenesis	GO:0060415	0.003670168	2.435314111	69	377	10	18117	SMAD7,TGFBR1,WNT5A,TGFB1,SMAD4,MYL2,TGFB2,WNT2,ENG,NRG1
GO:BP	cardiac muscle tissue growth	GO:0055017	0.003673065	2.434971338	103	377	12	18117	EDN1,MAP2K4,TGFBR1,MAPK14,IGF1,MAPK1,AGT,TGFB2,WNT2,TGFBR2,MEF2C,NRG1
GO:BP	positive regulation of telomere maintenance via telomere lengthening	GO:1904358	0.003796973	2.420562527	37	287	7	18117	ATR,DKC1,MAPKAPK5,PARN,MAPK3,MAPK1,ATM
GO:BP	hexose transmembrane transport	GO:0008645	0.003846276	2.414959553	115	338	12	18117	SLC2A1,TERT,AKT1,TNF,EDN1,IL1B,MEF2A,MAPK14,IGF1,C3,NFE2L2,PRKCB
GO:BP	positive regulation of purine nucleotide metabolic process	GO:1900544	0.00395981	2.402325702	46	332	8	18117	TREM2,HIF1A,STAT3,IGF1,ARNT,IL4,NOS2,IFNG
GO:BP	positive regulation of nucleotide metabolic process	GO:0045981	0.00395981	2.402325702	46	332	8	18117	TREM2,HIF1A,STAT3,IGF1,ARNT,IL4,NOS2,IFNG
GO:BP	icosanoid metabolic process	GO:0006690	0.004031494	2.394534032	124	373	13	18117	PTGS1,MIF,ALOX5,EDN1,TLR2,ALOX12,IL1B,GSTP1,MAPKAPK2,MAPK3,PTGS2,PLA2G4A,ALOX15
GO:BP	signal transduction in response to DNA damage	GO:0042770	0.004047145	2.392851266	135	77	7	18117	CHEK1,BID,MIF,CHEK2,ATR,GADD45A,SNAI1
GO:BP	defense response to protozoan	GO:0042832	0.004254614	2.371139821	25	280	6	18117	IL10,MYD88,HRAS,IL12B,CD40,ARG1
GO:BP	regulation of monocyte differentiation	GO:0045655	0.004280713	2.368483937	22	323	6	18117	IRF7,HLA-DRB1,MYC,CSF1,CD4,JUN
GO:BP	vascular process in circulatory system	GO:0003018	0.004292476	2.367292142	256	376	19	18117	VEGFA,SLC2A1,AKT1,ROCK2,ATG5,EDN1,GCLM,CRP,ADM,RHOA,TBXA2R,GCLC,ITGA1,AGT,PTGS2,KNG1,ACTA2,AGER,CAV1
GO:BP	membrane protein ectodomain proteolysis	GO:0006509	0.00431905	2.364611738	43	361	8	18117	TIMP1,TNF,IL10,IL1B,IFNG,TIMP4,TIMP2,TIMP3
GO:BP	regulation of DNA recombination	GO:0000018	0.004369748	2.359543652	103	65	6	18117	CHEK1,BCL6,BLM,RAD51,PARP1,IL10
GO:BP	regulation of cold-induced thermogenesis	GO:0120161	0.004410062	2.355555267	144	376	14	18117	VEGFA,GADD45G,CXCR4,IL18,MAP2K6,IL15,CEBPB,ATF4,GNAS,IL4,TLR4,IL13,CCR2,CAV1
GO:BP	cold-induced thermogenesis	GO:0106106	0.004410062	2.355555267	144	376	14	18117	VEGFA,GADD45G,CXCR4,IL18,MAP2K6,IL15,CEBPB,ATF4,GNAS,IL4,TLR4,IL13,CCR2,CAV1
GO:BP	cardiac muscle cell differentiation	GO:0055007	0.00453621	2.343306874	124	377	13	18117	VEGFA,ATG5,EDN1,MAP2K4,GREM1,MEF2A,SMAD4,IGF1,MYL2,AGT,LMNA,MEF2C,NRG1
GO:BP	CD4-positive, alpha-beta T cell lineage commitment	GO:0043373	0.004556003	2.341415974	21	344	6	18117	IL6R,IL6,IL23A,STAT3,IL12B,IL23R
GO:BP	negative regulation of endothelial cell apoptotic process	GO:2000352	0.004576761	2.33944179	36	304	7	18117	SERPINE1,TERT,IL10,TNFAIP3,IL4,NFE2L2,IL13
GO:BP	cardiac cell development	GO:0055006	0.004616271	2.335708668	91	290	10	18117	VEGFA,ATG5,EDN1,MAP2K4,MEF2A,SMAD4,IGF1,MYL2,AGT,LMNA
GO:BP	monosaccharide transmembrane transport	GO:0015749	0.004623794	2.33500155	117	338	12	18117	SLC2A1,TERT,AKT1,TNF,EDN1,IL1B,MEF2A,MAPK14,IGF1,C3,NFE2L2,PRKCB
GO:BP	establishment of endothelial barrier	GO:0061028	0.004636642	2.333796464	50	215	7	18117	VEGFA,TNF,ROCK2,IL1B,MYD88,PLCB1,RAPGEF2
GO:BP	positive regulation of type 2 immune response	GO:0002830	0.004681989	2.329569601	16	253	5	18117	NOD2,IL18,IL6,CD86,NLRP3
GO:BP	cellular response to drug	GO:0035690	0.004730608	2.325082996	70	382	10	18117	CHEK2,CXCR4,MYC,EDN1,IL1B,TLR3,NFE2L2,NOS2,MEF2C,TP53
GO:BP	connective tissue replacement involved in inflammatory response wound healing	GO:0002248	0.004743193	2.323929197	6	350	4	18117	TIMP1,HIF1A,IL1A,AGER
GO:BP	cardiac epithelial to mesenchymal transition	GO:0060317	0.004790119	2.319653738	31	360	7	18117	SNAI1,TGFBR1,SMAD4,TGFB2,WNT2,ENG,TGFBR2
GO:BP	peptide hormone secretion	GO:0030072	0.004810364	2.317822037	260	338	18	18117	BIRC5,SLC2A1,IL1RN,HLA-DRB1,ALOX5,TNF,RAF1,EDN1,IL6,IL1B,GNAS,HIF1A,CCL5,SMAD2,PRKCA,NOS2,IFNG,PRKCB
GO:BP	sprouting angiogenesis	GO:0002040	0.005018847	2.299396005	204	267	14	18117	VEGFA,HMGB1,AKT1,ALOX5,THBS1,CDH13,IL10,IL12A,GREM1,HMOX1,CDC42,IL12B,RHOA,TBXA2R
GO:BP	long-chain fatty acid import across plasma membrane	GO:0015911	0.005241867	2.28051399	10	49	3	18117	SLC2A1,AKT1,THBS1
GO:BP	regulation of epithelial to mesenchymal transition involved in endocardial cushion formation	GO:1905005	0.005306735	2.275172617	6	360	4	18117	TGFBR1,TGFB2,ENG,TGFBR2
GO:BP	trachea formation	GO:0060440	0.005306735	2.275172617	6	360	4	18117	MAP2K1,MAPK3,MAPK1,TGFBR2
GO:BP	negative regulation of defense response	GO:0031348	0.00537667	2.269486608	246	324	17	18117	HLA-DRB1,ALOX5,IL10,NOD2,TNFAIP3,GSTP1,IL22RA2,PTGER4,IL12B,NLRP3,IGF1,ARG1,IL4,IL13,NFKB1,HGF,IL2
GO:BP	cellular response to prostaglandin E stimulus	GO:0071380	0.005380967	2.269139673	17	243	5	18117	AKT1,PTGER2,GNAS,PTGER4,GNB1
GO:BP	positive regulation of response to wounding	GO:1903036	0.005429422	2.265246379	74	366	10	18117	SERPINE1,HMGB1,THBS1,CXCR4,PTK2,ITGB1,HRAS,TBXA2R,NFE2L2,PLG
GO:BP	regulation of nuclear division	GO:0051783	0.005435739	2.264741429	137	346	13	18117	CHEK1,BMP7,PDGFB,EDN1,IL1B,PLCB1,WNT5A,EREG,CDC42,IGF1,ATM,IL1A,IGF2
GO:BP	response to protozoan	GO:0001562	0.005459591	2.262839914	26	280	6	18117	IL10,MYD88,HRAS,IL12B,CD40,ARG1
GO:BP	negative regulation of vascular wound healing	GO:0061044	0.005535719	2.256825975	8	64	3	18117	SERPINE1,ALOX5,TNF
GO:BP	regulation of I-kappaB phosphorylation	GO:1903719	0.005535719	2.256825975	8	64	3	18117	AKT1,TRAF2,TNF
GO:BP	carbohydrate transmembrane transport	GO:0034219	0.005537029	2.256723163	119	338	12	18117	SLC2A1,TERT,AKT1,TNF,EDN1,IL1B,MEF2A,MAPK14,IGF1,C3,NFE2L2,PRKCB
GO:BP	T-helper 2 cell differentiation	GO:0045064	0.005745202	2.240694669	15	284	5	18117	BCL6,IL18,CD86,NLRP3,IL4
GO:BP	positive regulation of odontogenesis	GO:0042482	0.005792358	2.237144634	6	368	4	18117	EDN1,CSF1,TGFB1,CD34
GO:BP	cellular response to UV	GO:0034644	0.005826818	2.234568574	90	78	6	18117	CHEK1,MMP9,TIMP1,PARP1,ATR,MYC
GO:BP	positive regulation of pattern recognition receptor signaling pathway	GO:0062208	0.005846367	2.23311394	43	376	8	18117	HMGB1,TLR9,TLR2,TLR3,TLR5,TLR4,TLR1,CAV1
GO:BP	cellular oxidant detoxification	GO:0098869	0.005875136	2.23098206	100	336	11	18117	BMP7,PTGS1,FANCC,PRDX1,NQO1,TXNRD1,TXN,GSTP1,GSR,NFE2L2,PTGS2
GO:BP	response to lipoprotein particle	GO:0055094	0.005947271	2.225682248	35	326	7	18117	AKT1,CDH13,ITGB2,MYD88,ITGB1,TLR4,TLR6
GO:BP	negative regulation of dendritic cell apoptotic process	GO:2000669	0.006047232	2.218443396	6	372	4	18117	CCR7,CCL19,CXCL12,CCL21
GO:BP	cellular response to ketone	GO:1901655	0.006073053	2.216592894	97	280	10	18117	AKT1,PTGER2,ROCK2,ELK1,GNAS,TGFB1,PTGER4,NR3C1,GNB1,ARG1
GO:BP	regulation of T-helper 17 type immune response	GO:2000316	0.006164742	2.210085084	22	344	6	18117	IL23A,SMAD7,IL12B,IL4,IL2,IL23R
GO:BP	negative regulation of epithelial cell apoptotic process	GO:1904036	0.006278328	2.202155997	53	304	8	18117	SERPINE1,TERT,IL10,HMOX1,TNFAIP3,IL4,NFE2L2,IL13
GO:BP	negative regulation of biomineral tissue development	GO:0070168	0.006335521	2.198217676	28	265	6	18117	CCL3,ROCK2,GREM1,HIF1A,TGFB1,CCR1
GO:BP	regulation of peptidyl-tyrosine autophosphorylation	GO:1900084	0.006377476	2.195351144	6	377	4	18117	VEGFA,GREM1,CAV1,NRG1
GO:BP	inflammatory cell apoptotic process	GO:0006925	0.006420068	2.19246037	21	365	6	18117	IRF7,NOD2,IL6,IRF3,FASLG,MEF2C
GO:BP	negative regulation of DNA replication	GO:0008156	0.006592635	2.180940937	35	210	6	18117	BCL6,BLM,CHEK2,ATR,TERF1,ATG7
GO:BP	regulation of regulatory T cell differentiation	GO:0045589	0.006709896	2.173284239	35	332	7	18117	BCL6,HLA-DRB1,IRF1,HLA-DRA,TGFB1,IL2,IFNG
GO:BP	regulation of smooth muscle cell apoptotic process	GO:0034391	0.006709896	2.173284239	35	332	7	18117	EDN1,IL12A,MAP2K4,ATF4,IL12B,IGF1,IFNG
GO:BP	smooth muscle cell apoptotic process	GO:0034390	0.006709896	2.173284239	35	332	7	18117	EDN1,IL12A,MAP2K4,ATF4,IL12B,IGF1,IFNG
GO:BP	negative regulation of leukocyte differentiation	GO:1902106	0.006715704	2.172908425	105	324	11	18117	BCL6,HMGB1,IRF1,CCL3,MYC,SMAD7,TLR3,IFNB1,IL4,TLR4,IL2
GO:BP	positive regulation of transcription from RNA polymerase II promoter in response to hypoxia	GO:0061419	0.006720986	2.17256698	6	382	4	18117	VEGFA,HIF1A,NFE2L2,TP53
GO:BP	animal organ regeneration	GO:0031100	0.006782907	2.168584165	77	360	10	18117	IL10,IL6,CEBPB,HMOX1,TGFB1,GSTP1,ADM,HGF,CXCL12,TGFBR2
GO:BP	negative regulation of tissue remodeling	GO:0034104	0.006812477	2.166694957	22	350	6	18117	TNFRSF11B,IL6,GREM1,TNFAIP3,AGT,AGER
GO:BP	regulation of viral process	GO:0050792	0.006870976	2.162981541	192	251	13	18117	IL8,HLA-DRB1,OASL,TNF,CXCR4,IFIT1,MX1,STAT1,OAS2,CD4,IFNB1,CCL5,MBL2
GO:BP	cellular response to BMP stimulus	GO:0071773	0.006940497	2.15860942	171	376	15	18117	BMP7,SMAD6,SMAD7,GREM1,ITGA3,WNT5A,SMAD4,MAPK3,SFRP2,SMAD2,ILK,TGFB2,TGFB3,ENG,CAV1
GO:BP	response to BMP	GO:0071772	0.006940497	2.15860942	171	376	15	18117	BMP7,SMAD6,SMAD7,GREM1,ITGA3,WNT5A,SMAD4,MAPK3,SFRP2,SMAD2,ILK,TGFB2,TGFB3,ENG,CAV1
GO:BP	face development	GO:0060324	0.007099286	2.148785336	47	351	8	18117	RAF1,MAP2K1,WNT5A,TGFB1,MAPK3,MAPK1,TGFB3,MMP2
GO:BP	collagen catabolic process	GO:0030574	0.007099286	2.148785336	47	351	8	18117	MMP9,CTSB,ITGB1,MMP3,MMP13,MMP14,MMP8,MMP2
GO:BP	trabecula morphogenesis	GO:0061383	0.007156706	2.145286819	44	377	8	18117	BMP7,GREM1,TGFBR1,RHOA,TGFB2,MMP2,ENG,NRG1
GO:BP	cellular response to lipoprotein particle stimulus	GO:0071402	0.007269698	2.138483648	36	326	7	18117	AKT1,CDH13,ITGB2,MYD88,ITGB1,TLR4,TLR6
GO:BP	development of primary sexual characteristics	GO:0045137	0.007362823	2.132955649	227	321	16	18117	VEGFA,BCL2L1,DACH1,CEBPB,TLR3,TGFBR1,WNT5A,EREG,HMGB2,TLR5,SMAD4,SFRP2,ATM,MMP14,TGFB2,KITLG
GO:BP	negative regulation of mononuclear cell proliferation	GO:0032945	0.007378018	2.132060299	86	324	10	18117	HLA-DRB1,IL10,CEBPB,CRP,CD86,TGFB1,TYROBP,ARG1,ATM,IL2
GO:BP	B cell activation involved in immune response	GO:0002312	0.007407478	2.130329623	79	354	10	18117	BCL6,IL10,IL6,IFNB1,CD40,IL4,TLR4,IL21,IL2,CD40LG
GO:BP	cardiac muscle cell apoptotic process	GO:0010659	0.00763324	2.117291058	58	382	9	18117	MAP3K5,GNB1,SFRP2,GNGT1,AGT,ILK,NFE2L2,NRG1,TP53
GO:BP	negative regulation of biomineralization	GO:0110150	0.007890815	2.102878115	29	265	6	18117	CCL3,ROCK2,GREM1,HIF1A,TGFB1,CCR1
GO:BP	erythrocyte homeostasis	GO:0034101	0.007921998	2.101165273	124	278	11	18117	VEGFA,BCL6,PRDX1,HMOX1,STAT1,HIF1A,STAT3,EPO,HMGB2,MAPK14,ARNT
GO:BP	positive regulation of Ras protein signal transduction	GO:0046579	0.008009116	2.096415405	75	377	10	18117	SHC1,CSF1,COL3A1,EPO,HRAS,GRB2,IGF1,KITLG,NGF,NRG1
GO:BP	intracellular receptor signaling pathway	GO:0030522	0.008034456	2.095043501	284	289	17	18117	IRF7,NOD1,DAXX,PARP1,NOD2,RIPK2,MAP2K6,MAP3K7,RELA,IRF3,STAT3,TNFAIP3,BIRC2,NR3C1,RHOA,ARNT,TLR4
GO:BP	intra-S DNA damage checkpoint	GO:0031573	0.008076278	2.092788725	17	264	5	18117	CHEK2,RAD9A,MRE11,HUS1,ATF2
GO:BP	heart growth	GO:0060419	0.00816004	2.088307722	111	377	12	18117	EDN1,MAP2K4,TGFBR1,MAPK14,IGF1,MAPK1,AGT,TGFB2,WNT2,TGFBR2,MEF2C,NRG1
GO:BP	regulation of organ growth	GO:0046620	0.00816004	2.088307722	111	377	12	18117	AKT1,EDN1,IL7,TGFBR1,MAPK14,IGF1,MAPK1,WNT2,IGF2,TGFBR2,MEF2C,NRG1
GO:BP	regulation of transforming growth factor beta receptor signaling pathway	GO:0017015	0.008187228	2.086863112	129	382	13	18117	SMAD6,THBS1,SMAD7,LTBP1,ITGA3,TGFBR1,SMAD4,SMAD2,TGFB3,ENG,TGFBR2,CAV1,TP53
GO:BP	mammary gland morphogenesis	GO:0060443	0.008381536	2.076676409	45	376	8	18117	CCL11,CSF1,WNT5A,TGFB1,ARG1,AREG,TGFBR2,CAV1
GO:BP	regulation of natural killer cell activation	GO:0032814	0.008482267	2.071488058	35	344	7	18117	IL18,IL12A,IL15,IL23A,IL12B,TYROBP,IL23R
GO:BP	ventricular cardiac muscle tissue morphogenesis	GO:0055010	0.008547552	2.06815827	45	377	8	18117	SMAD7,TGFBR1,TGFB1,SMAD4,MYL2,TGFB2,ENG,NRG1
GO:BP	regulation of histone modification	GO:0031056	0.008611687	2.064911767	150	382	14	18117	CHEK1,VEGFA,BCL6,ATG5,IL1B,RPS6KA5,MAPK8,TGFB1,SMAD4,MAPK3,ATM,LMNA,IGF2,TP53
GO:BP	cytolysis	GO:0019835	0.008765146	2.057240867	32	381	7	18117	GZMB,C8A,C5,C8B,C9,C7,C6
GO:BP	regulation of calcidiol 1-monooxygenase activity	GO:0060558	0.008836729	2.05370847	7	332	4	18117	TNF,IL1B,NFKB1,IFNG
GO:BP	regulation of vitamin D biosynthetic process	GO:0060556	0.008836729	2.05370847	7	332	4	18117	TNF,SNAI1,NFKB1,IFNG
GO:BP	Rho protein signal transduction	GO:0007266	0.008848648	2.053123083	136	256	11	18117	BCL6,CDH13,COL1A2,ROCK2,RAF1,CFL1,LIMK1,COL3A1,ITGA3,CDC42,RHOA
GO:BP	receptor metabolic process	GO:0043112	0.008894954	2.05085629	174	377	15	18117	IL8,VEGFA,MX2,ITGB3,ITGB2,GREM1,MX1,BECN1,ITGB1,GRB2,ADM,CXCR1,CXCR2,CAV1,NRG1
GO:BP	biological process involved in interaction with symbiont	GO:0051702	0.008910315	2.050106942	96	366	11	18117	CXCL6,CCL3,CFL1,CCL8,CRP,SP1,CCL4,CCL5,ARG1,JUN,PLG
GO:BP	nucleotide-binding oligomerization domain containing 2 signaling pathway	GO:0070431	0.008984536	2.04650435	16	289	5	18117	NOD2,RIPK2,RELA,TNFAIP3,TLR4
GO:BP	regulation of intrinsic apoptotic signaling pathway in response to DNA damage	GO:1902229	0.009008557	2.045344758	37	327	7	18117	BID,MIF,BCL2L1,SNAI1,CLU,SFRP2,CXCL12
GO:BP	muscle organ morphogenesis	GO:0048644	0.009054023	2.04315841	76	377	10	18117	SMAD7,TGFBR1,WNT5A,TGFB1,SMAD4,MYL2,TGFB2,WNT2,ENG,NRG1
GO:BP	negative regulation of interleukin-10 production	GO:0032693	0.009067557	2.042509682	23	350	6	18117	IL23A,IL12B,TYROBP,MMP8,IL23R,AGER
GO:BP	negative regulation of muscle cell apoptotic process	GO:0010656	0.009173855	2.037448126	60	377	9	18117	BMP7,EDN1,ALOX12,HMOX1,IGF1,SFRP2,ILK,NFE2L2,NRG1
GO:BP	positive regulation of fever generation	GO:0031622	0.009267383	2.033042902	7	336	4	18117	TNF,IL1B,PTGER3,PTGS2
GO:BP	nephron morphogenesis	GO:0072028	0.009275778	2.032649635	75	299	9	18117	VEGFA,BMP7,MYC,GREM1,STAT1,TGFB1,SMAD4,AGT,ILK
GO:BP	endocardial cushion morphogenesis	GO:0003203	0.009309645	2.031066876	34	360	7	18117	BMP7,SNAI1,TGFBR1,SMAD4,TGFB2,ENG,TGFBR2
GO:BP	regulation of transcription from RNA polymerase II promoter in response to stress	GO:0043618	0.009339374	2.029682246	111	382	12	18117	CHEK1,CA9,VEGFA,CEBPB,HMOX1,ATF4,HIF1A,EPO,ARNT,NFE2L2,JUN,TP53
GO:BP	regulation of T cell mediated cytotoxicity	GO:0001914	0.009505612	2.022019935	35	350	7	18117	HLA-DRB1,IL12A,IL23A,HLA-DRA,IL12B,IL23R,AGER
GO:BP	somatic cell DNA recombination	GO:0016444	0.009543488	2.020292858	64	354	9	18117	BCL6,HMGB1,IL10,HMGB2,CD40,IL4,ATM,IL2,CD40LG
GO:BP	somatic diversification of immune receptors via germline recombination within a single locus	GO:0002562	0.009543488	2.020292858	64	354	9	18117	BCL6,HMGB1,IL10,HMGB2,CD40,IL4,ATM,IL2,CD40LG
GO:BP	positive regulation of epidermal growth factor receptor signaling pathway	GO:0045742	0.009584878	2.018413411	39	312	7	18117	PLAUR,MMP9,AKT1,EREG,FASLG,AGT,AREG
GO:BP	negative regulation of hemopoiesis	GO:1903707	0.009707137	2.012908837	109	324	11	18117	BCL6,HMGB1,IRF1,CCL3,MYC,SMAD7,TLR3,IFNB1,IL4,TLR4,IL2
GO:BP	positive regulation of histone phosphorylation	GO:0033129	0.009777417	2.009775871	8	287	4	18117	IL1B,RPS6KA5,MAPK3,ATM
GO:BP	endocrine system development	GO:0035270	0.009840863	2.00696682	130	271	11	18117	IL6R,AKT1,RAF1,IL6,CREB1,TGFBR1,MAP2K1,WNT5A,MAPK3,SMAD2,MAPK1
GO:BP	cell fate commitment	GO:0045165	0.010041481	1.998202222	267	382	19	18117	IL6R,IL6,IL23A,IL7,MCL1,STAT3,TGFBR1,WNT5A,CDC42,SMAD4,IL12B,RHOA,SFRP2,SMAD2,WNT2,IL23R,MEF2C,NRG1,TP53
GO:BP	positive regulation of immunoglobulin mediated immune response	GO:0002891	0.010233875	1.989959877	38	324	7	18117	TNF,NOD2,LTA,CD40,C3,IL4,IL2
GO:BP	positive regulation of B cell mediated immunity	GO:0002714	0.010233875	1.989959877	38	324	7	18117	TNF,NOD2,LTA,CD40,C3,IL4,IL2
GO:BP	telomere capping	GO:0016233	0.01038901	1.983425844	55	313	8	18117	MAPKAPK5,TERF1,MRE11,MAPK3,MAPK1,ATM,TINF2,TERF2IP
GO:BP	regulation of anoikis	GO:2000209	0.010406329	1.982702449	25	182	5	18117	BCL2L1,CHEK2,PTK2,MCL1,ITGB1
GO:BP	regulation of Ras protein signal transduction	GO:0046578	0.010493787	1.979067766	199	377	16	18117	BCL6,RAF1,SQSTM1,SHC1,CSF1,COL3A1,ITGA3,EPO,HRAS,GRB2,IGF1,TGFB2,KITLG,TIMP2,NGF,NRG1
GO:BP	regulation of hair cycle	GO:0042634	0.010510397	1.978380879	27	301	6	18117	TERT,TNF,TRADD,WNT5A,SMAD4,TGFB2
GO:BP	adaptive thermogenesis	GO:1990845	0.010552107	1.976660805	155	376	14	18117	VEGFA,GADD45G,CXCR4,IL18,MAP2K6,IL15,CEBPB,ATF4,GNAS,IL4,TLR4,IL13,CCR2,CAV1
GO:BP	cellular response to prostaglandin stimulus	GO:0071379	0.010615063	1.974077411	22	378	6	18117	AKT1,PTGER2,GNAS,PTGER4,GNB1,PTGFR
GO:BP	embryonic hemopoiesis	GO:0035162	0.010663161	1.972114039	23	360	6	18117	VEGFA,ATF4,HIF1A,IL3,KITLG,TGFBR2
GO:BP	CD4-positive or CD8-positive, alpha-beta T cell lineage commitment	GO:0043369	0.010769498	1.967804533	24	344	6	18117	IL6R,IL6,IL23A,STAT3,IL12B,IL23R
GO:BP	ovarian follicle development	GO:0001541	0.010853831	1.964416952	54	321	8	18117	VEGFA,BCL2L1,CEBPB,EREG,SMAD4,ATM,MMP14,KITLG
GO:BP	response to UV-A	GO:0070141	0.010952521	1.960485903	14	351	5	18117	MMP9,AKT1,TIMP1,MMP3,MMP2
GO:BP	astrocyte cell migration	GO:0043615	0.011147872	1.952808023	7	352	4	18117	CCL3,CCL2,MMP14,CCR2
GO:BP	response to estrogen	GO:0043627	0.011236767	1.949358614	78	376	10	18117	TNFRSF11B,SMAD6,LDHA,HMOX1,EPO,MAPK1,MMP14,TGFB3,TGFBR2,CAV1
GO:BP	regulation of BMP signaling pathway	GO:0030510	0.011523786	1.938404829	96	376	11	18117	SMAD6,SMAD7,GREM1,ITGA3,WNT5A,SMAD4,SFRP2,SMAD2,ILK,ENG,CAV1
GO:BP	myeloid leukocyte cytokine production	GO:0061082	0.01157883	1.936335324	26	319	6	18117	BCL6,HMOX1,WNT5A,TLR4,TGFB2,TGFB3
GO:BP	collagen fibril organization	GO:0030199	0.011738748	1.930378212	58	301	8	18117	COL1A2,SERPINH1,GREM1,COL3A1,TGFBR1,SFRP2,COL5A1,TGFB2
GO:BP	selective autophagy	GO:0061912	0.011743769	1.930192489	63	126	6	18117	NOD1,NOD2,RIPK2,ATG5,SQSTM1,BECN1
GO:BP	transforming growth factor beta2 production	GO:0032906	0.011811412	1.927698186	8	301	4	18117	HIF1A,SMAD4,ATF2,TGFB2
GO:BP	regulation of transforming growth factor beta2 production	GO:0032909	0.011811412	1.927698186	8	301	4	18117	HIF1A,SMAD4,ATF2,TGFB2
GO:BP	epithelial cell differentiation involved in kidney development	GO:0035850	0.011868417	1.925607186	48	368	8	18117	CD133,MMP9,PDGFB,GREM1,STAT1,ACTA2,MEF2C,CD34
GO:BP	amyloid-beta clearance	GO:0097242	0.01201244	1.920368764	38	332	7	18117	TNF,ITGB2,TREM2,CLU,C3,IL4,IFNG
GO:BP	regulatory T cell differentiation	GO:0045066	0.01201244	1.920368764	38	332	7	18117	BCL6,HLA-DRB1,IRF1,HLA-DRA,TGFB1,IL2,IFNG
GO:BP	regulation of sprouting angiogenesis	GO:1903670	0.012236394	1.91234656	70	65	5	18117	VEGFA,HMGB1,ALOX5,THBS1,IL10
GO:BP	cellular response to muramyl dipeptide	GO:0071225	0.012854689	1.890938425	9	74	3	18117	NOD1,NOD2,RIPK2
GO:BP	regulation of transforming growth factor beta activation	GO:1901388	0.013447995	1.871342454	9	269	4	18117	ITGB6,ITGB8,LTBP1,ITGAV
GO:BP	histone phosphorylation	GO:0016572	0.013509496	1.869360857	38	338	7	18117	CHEK1,IL1B,RPS6KA5,MAPK3,PRKCA,ATM,PRKCB
GO:BP	cell redox homeostasis	GO:0045454	0.013569545	1.867434707	58	307	8	18117	PRDX1,NQO1,TXNRD1,TXN,GSR,GCLC,NFE2L2,NOS2
GO:BP	positive regulation of ERBB signaling pathway	GO:1901186	0.013602747	1.86637337	41	312	7	18117	PLAUR,MMP9,AKT1,EREG,FASLG,AGT,AREG
GO:BP	response to endoplasmic reticulum stress	GO:0034976	0.013611557	1.866092209	298	382	20	18117	IL8,ALOX5,BCL2L1,THBS1,TRAF2,SHC1,CEBPB,CCL2,ATF4,CLU,HSP90B1,MAP3K5,LMNA,NFE2L2,JUN,DNAJC3,ALOX15,CAV1,IGFBP1,TP53
GO:BP	cellular response to dsRNA	GO:0071359	0.013687368	1.863680043	23	376	6	18117	IFIT1,TLR3,IRF3,IFNB1,NFKB1,CAV1
GO:BP	negative regulation of leukocyte mediated immunity	GO:0002704	0.013721694	1.862592283	51	352	8	18117	BCL6,NOD2,SMAD7,HMOX1,IL13RA2,IFNB1,ARG1,CCR2
GO:BP	positive regulation of extrinsic apoptotic signaling pathway	GO:2001238	0.013897595	1.857060335	48	376	8	18117	BID,THBS1,TRAF2,TNF,RIPK1,AGT,TIMP3,CAV1
GO:BP	regulation of MyD88-independent toll-like receptor signaling pathway	GO:0034127	0.014144212	1.849421234	8	315	4	18117	IRF7,TLR3,TLR4,LY96
GO:BP	regulation of protein autophosphorylation	GO:0031952	0.014170782	1.848606185	48	377	8	18117	VEGFA,PDGFB,GREM1,PDGFA,MRE11,ENG,CAV1,NRG1
GO:BP	mitotic nuclear division	GO:0140014	0.014351285	1.843109202	302	346	19	18117	BIRC5,CHEK1,BMP7,CHEK2,PDGFB,EDN1,BECN1,IL1B,EREG,CDC42,TGFB1,IGF1,RHOA,PRKCA,ATM,LMNA,IL1A,PRKCB,IGF2
GO:BP	positive regulation of muscle cell differentiation	GO:0051149	0.014469129	1.839557606	98	377	11	18117	EDN1,GREM1,MEF2A,CDC42,TGFB1,MAPK14,IGF1,MMP14,ENG,MEF2C,NRG1
GO:BP	cellular response to hyperoxia	GO:0071455	0.014482607	1.839153255	7	376	4	18117	NOX1,ATG7,FAS,CAV1
GO:BP	positive regulation of cell proliferation involved in kidney development	GO:1901724	0.014507728	1.838400594	8	88	3	18117	IL6R,MYC,PDGFB
GO:BP	response to laminar fluid shear stress	GO:0034616	0.014545445	1.837272992	16	319	5	18117	SMAD6,SMAD7,TGFB1,NFE2L2,TGFB3
GO:BP	cellular response to light stimulus	GO:0071482	0.014732083	1.831735832	136	382	13	18117	CHEK1,MMP9,TIMP1,PARP1,ATR,MYC,ATF4,MMP3,GNB1,GNGT1,PTGS2,MMP2,TP53
GO:BP	negative regulation of transmembrane receptor protein serine/threonine kinase signaling pathway	GO:0090101	0.014732083	1.831735832	136	382	13	18117	SMAD6,SMAD7,GREM1,LTBP1,TGFBR1,WNT5A,SFRP2,SMAD2,TGFB3,ENG,TGFBR2,CAV1,TP53
GO:BP	negative regulation of viral process	GO:0048525	0.014808756	1.829481432	94	251	9	18117	OASL,TNF,IFIT1,MX1,STAT1,OAS2,IFNB1,CCL5,MBL2
GO:BP	activation of protein kinase B activity	GO:0032148	0.01547955	1.81024167	35	377	7	18117	AKT1,IL18,PDGFB,TXN,WNT5A,IGF1,NRG1
GO:BP	regulation of chemokine-mediated signaling pathway	GO:0070099	0.015807661	1.801132383	10	247	4	18117	EDN1,TREM2,HIF1A,CCL5
GO:BP	negative regulation of production of miRNAs involved in gene silencing by miRNA	GO:1903799	0.01619109	1.790723921	14	169	4	18117	TERT,TNF,IL6,STAT3
GO:BP	response to topologically incorrect protein	GO:0035966	0.016414734	1.784766162	205	379	16	18117	IL8,THBS1,DAXX,HSPB1,SERPINH1,SHC1,CCL2,ATF4,CLU,HSP90B1,HSP90AA1,LMNA,NFE2L2,DNAJC3,HSPB2,IGFBP1
GO:BP	regulation of signaling receptor activity	GO:0010469	0.016589268	1.780172788	189	365	15	18117	SERPINE1,PLAU,TNF,IL10,EDN1,SHC1,GREM1,CCL2,HIF1A,ITGB1,EREG,AREG,IFNG,CCR2,MEF2C
GO:BP	establishment of protein localization to telomere	GO:0070200	0.016597819	1.779948967	18	287	5	18117	TERT,ATR,DKC1,TERF1,ATM
GO:BP	cell-cell junction organization	GO:0045216	0.016650274	1.778578618	216	319	15	18117	VEGFA,CDH13,TNF,SNAI1,ROCK2,SMAD7,IL1B,TGFBR1,CDC42,RHOA,PRKCA,AGT,IL17A,TGFB2,TGFB3
GO:BP	regulation of organic acid transport	GO:0032890	0.016684263	1.77769297	68	356	9	18117	AKT1,THBS1,MAP2K6,EDN1,IL1B,ITGB1,ARG1,AGT,PLA2G4A
GO:BP	positive regulation of glycoprotein biosynthetic process	GO:0010560	0.016868232	1.772930436	24	372	6	18117	IL15,PLCB1,IGF1,CCR7,CCL19,CCL21
GO:BP	fat cell differentiation	GO:0045444	0.016888317	1.772413634	229	264	14	18117	BMP7,IL11,AKT1,SMAD6,ALOX5,TNF,IL6,CEBPB,CREB1,PLCB1,WNT5A,MAPK14,SFRP2,ATF2
GO:BP	cellular response to vascular endothelial growth factor stimulus	GO:0035924	0.017416075	1.759049722	81	380	10	18117	VEGFA,AKT1,HSPB1,IL12A,RELA,MAPK14,MAPKAPK2,IL12B,FLT1,DCN
GO:BP	regulation of killing of cells of other organism	GO:0051709	0.017665013	1.752886038	16	332	5	18117	CXCL6,BCL2L1,ARG1,NOS2,IFNG
GO:BP	production of miRNAs involved in gene silencing by miRNA	GO:0035196	0.017683389	1.752434501	51	258	7	18117	TERT,TNF,IL6,STAT3,MAP2K1,RIPK1,SMAD2
GO:BP	positive regulation of T cell mediated cytotoxicity	GO:0001916	0.017840083	1.748603128	26	344	6	18117	HLA-DRB1,IL12A,IL23A,HLA-DRA,IL12B,IL23R
GO:BP	hair cycle	GO:0042633	0.017866555	1.747959183	112	336	11	18117	TERT,TNF,SNAI1,TRADD,GNAS,RELA,PDGFA,WNT5A,SMAD4,TGFB2,PTGS2
GO:BP	molting cycle	GO:0042303	0.017866555	1.747959183	112	336	11	18117	TERT,TNF,SNAI1,TRADD,GNAS,RELA,PDGFA,WNT5A,SMAD4,TGFB2,PTGS2
GO:BP	positive regulation of small GTPase mediated signal transduction	GO:0051057	0.018166406	1.740730994	82	377	10	18117	SHC1,CSF1,COL3A1,EPO,HRAS,GRB2,IGF1,KITLG,NGF,NRG1
GO:BP	regulation of defense response to virus	GO:0050688	0.018186878	1.740241847	71	344	9	18117	IFIT1,IL15,IL23A,STAT1,TNFAIP3,IL12B,HSP90AA1,IL4,IL23R
GO:BP	negative regulation of cellular response to growth factor stimulus	GO:0090288	0.018323705	1.736986701	119	380	12	18117	SMAD6,THBS1,IL12A,SMAD7,GREM1,WNT5A,IL12B,SFRP2,IL4,AGT,CAV1,DCN
GO:BP	regulation of kidney development	GO:0090183	0.018470704	1.733516542	31	286	6	18117	VEGFA,MYC,GREM1,STAT1,TGFB1,AGT
GO:BP	odontogenesis of dentin-containing tooth	GO:0042475	0.018642667	1.729491961	90	26	4	18117	TNFRSF11B,BMP7,ITGB6,SERPINE1
GO:BP	response to unfolded protein	GO:0006986	0.018794405	1.725971427	184	379	15	18117	IL8,THBS1,DAXX,HSPB1,SERPINH1,SHC1,CCL2,ATF4,HSP90B1,HSP90AA1,LMNA,NFE2L2,DNAJC3,HSPB2,IGFBP1
GO:BP	positive regulation of erythrocyte differentiation	GO:0045648	0.019081535	1.719386687	32	278	6	18117	STAT1,HIF1A,STAT3,HMGB2,MAPK14,ARNT
GO:BP	cellular detoxification	GO:1990748	0.019470345	1.710626343	113	336	11	18117	BMP7,PTGS1,FANCC,PRDX1,NQO1,TXNRD1,TXN,GSTP1,GSR,NFE2L2,PTGS2
GO:BP	negative regulation of viral genome replication	GO:0045071	0.019643248	1.706786709	54	247	7	18117	OASL,TNF,IFIT1,MX1,OAS2,IFNB1,CCL5
GO:BP	regulation of macroautophagy	GO:0016241	0.019662803	1.706354567	161	382	14	18117	AKT1,NOD1,NOD2,RIPK2,BECN1,MAP3K7,HMOX1,HIF1A,MAPK8,MAPK3,IL4,BNIP3L,DCN,TP53
GO:BP	astrocyte activation	GO:0048143	0.019692077	1.705708474	26	350	6	18117	TNF,IL6,TREM2,C1QA,IFNG,AGER
GO:BP	vasoconstriction	GO:0042310	0.01981291	1.703051723	83	376	10	18117	AKT1,EDN1,CRP,ADM,RHOA,TBXA2R,AGT,PTGS2,ACTA2,CAV1
GO:BP	positive regulation of cell cycle process	GO:0090068	0.019916365	1.700789921	309	346	19	18117	TERT,AKT1,CHEK2,GADD45A,ROCK2,PDGFB,EDN1,BECN1,IL1B,PLCB1,WNT5A,EREG,CDC42,TGFB1,IGF1,RHOA,ATM,IL1A,IGF2
GO:BP	regulation of hair follicle development	GO:0051797	0.020917794	1.679484118	18	301	5	18117	TNF,TRADD,WNT5A,SMAD4,TGFB2
GO:BP	unsaturated fatty acid biosynthetic process	GO:0006636	0.020955361	1.678704863	51	373	8	18117	PTGS1,MIF,EDN1,ALOX12,IL1B,PTGS2,PLA2G4A,ALOX15
GO:BP	negative regulation of adaptive immune response	GO:0002820	0.020955361	1.678704863	51	373	8	18117	BCL6,NOD2,SMAD7,IFNB1,ARG1,IL4,IL2,ALOX15
GO:BP	regulation of myoblast fusion	GO:1901739	0.021129858	1.675103425	19	284	5	18117	CXCL10,CXCL9,MAPK14,TNFSF14,IL4
GO:BP	regulation of mitotic nuclear division	GO:0007088	0.021596172	1.665623217	111	346	11	18117	CHEK1,BMP7,PDGFB,EDN1,IL1B,EREG,CDC42,IGF1,ATM,IL1A,IGF2
GO:BP	positive regulation of superoxide anion generation	GO:0032930	0.021861451	1.660321024	19	286	5	18117	ITGB2,CRP,GSTP1,TYROBP,AGT
GO:BP	vasculogenesis	GO:0001570	0.02208076	1.65598599	84	376	10	18117	VEGFA,ITGB8,RAPGEF2,TGFB1,ADM,ITGAV,ENG,TGFBR2,CD34,CAV1
GO:BP	negative regulation of mitotic cell cycle	GO:0045930	0.022132295	1.65497355	333	75	9	18117	CHEK1,BCL6,BLM,BMP7,BCL2L1,CHEK2,TNF,IL10,GADD45A
GO:BP	ventricular cardiac muscle tissue development	GO:0003229	0.022646812	1.644992924	51	377	8	18117	SMAD7,TGFBR1,TGFB1,SMAD4,MYL2,TGFB2,ENG,NRG1
GO:BP	negative regulation of cysteine-type endopeptidase activity involved in apoptotic signaling pathway	GO:2001268	0.022807694	1.641918618	6	15	2	18117	PLAUR,MMP9
GO:BP	Fc-epsilon receptor signaling pathway	GO:0038095	0.022973761	1.638767903	167	323	13	18117	MAP2K4,SHC1,MAP3K7,RELA,MAPK8,NFATC3,MAP3K1,GRB2,MAPK3,MAPK1,FOS,NFKB1,JUN
GO:BP	roof of mouth development	GO:0060021	0.023001162	1.638250232	88	360	10	18117	ITGB6,ITGB8,SNAI1,TGFBR1,WNT5A,SMAD4,SMAD2,TGFB2,TGFB3,TGFBR2
GO:BP	positive regulation of supramolecular fiber organization	GO:1902905	0.023167732	1.635116473	214	373	16	18117	CCL11,ROCK2,EDN1,LIMK1,TGFBR1,CLU,GRB2,CDC42,WASF2,CSF3,RHOA,CCR7,CCL24,TGFB3,CCL21,ALOX15
GO:BP	cellular response to angiotensin	GO:1904385	0.023184139	1.634809032	25	376	6	18117	ROCK2,RELA,AGT,NFE2L2,NFKB1,CAV1
GO:BP	positive regulation of glucose transmembrane transport	GO:0010828	0.02332404	1.632196231	46	300	7	18117	TERT,AKT1,MEF2A,MAPK14,IGF1,C3,NFE2L2
GO:BP	regulation of blood pressure	GO:0008217	0.023563027	1.627768927	193	368	15	18117	PTGS1,COL1A2,PDGFB,EDN1,HMOX1,NOX1,ADM,RHOA,TBXA2R,AGT,NOS2,PTGS2,ACTA2,ENG,CD34
GO:BP	gonad development	GO:0008406	0.023633693	1.626468417	221	321	15	18117	VEGFA,BCL2L1,CEBPB,TLR3,TGFBR1,WNT5A,EREG,HMGB2,TLR5,SMAD4,SFRP2,ATM,MMP14,TGFB2,KITLG
GO:BP	removal of superoxide radicals	GO:0019430	0.023907717	1.621461903	21	120	4	18117	BMP7,FANCC,PRDX1,NQO1
GO:BP	positive regulation of cardiac epithelial to mesenchymal transition	GO:0062043	0.023993298	1.619910049	8	360	4	18117	TGFBR1,TGFB2,ENG,TGFBR2
GO:BP	regulation of histone acetylation	GO:0035065	0.024067155	1.618575238	55	250	7	18117	CHEK1,ATG5,IL1B,RPS6KA5,TGFB1,SMAD4,MAPK3
GO:BP	prostaglandin secretion	GO:0032310	0.024787237	1.605771885	16	356	5	18117	MAP2K6,EDN1,IL1B,NOS2,PLA2G4A
GO:BP	negative regulation of mitochondrion organization	GO:0010823	0.024922244	1.603412859	51	382	8	18117	AKT1,BCL2L1,CLU,IGF1,GCLC,LMNA,HGF,TP53
GO:BP	positive regulation of humoral immune response mediated by circulating immunoglobulin	GO:0002925	0.024985203	1.602317123	6	148	3	18117	TNF,NOD2,LTA
GO:BP	regulation of mitochondrial membrane potential	GO:0051881	0.025009195	1.601900292	74	122	6	18117	AKT1,BID,BCL2L1,PARP1,ALOX12,GCLM
GO:BP	negative regulation of phagocytosis	GO:0050765	0.025048041	1.60122623	25	218	5	18117	HMGB1,ATG5,TLR2,ATG3,TGFB1
GO:BP	embryo implantation	GO:0007566	0.025095662	1.60040134	54	360	8	18117	VEGFA,MMP9,TIMP1,IL1B,EPO,PTGS2,MMP2,TGFBR2
GO:BP	xenophagy	GO:0098792	0.02510219	1.600288386	11	74	3	18117	NOD1,NOD2,RIPK2
GO:BP	Notch signaling pathway	GO:0007219	0.025128353	1.599835977	193	370	15	18117	BCL6,BMP7,AKT1,NOD2,SNAI1,MYC,STAT1,STAT3,TGFB1,MMP14,IL6ST,TGFB2,TIMP4,TGFBR2,CFD
GO:BP	positive regulation of transcription from RNA polymerase II promoter in response to stress	GO:0036003	0.025371691	1.595650584	25	382	6	18117	VEGFA,CEBPB,ATF4,HIF1A,NFE2L2,TP53
GO:BP	somatic diversification of immune receptors	GO:0002200	0.025712206	1.589860657	72	354	9	18117	BCL6,HMGB1,IL10,HMGB2,CD40,IL4,ATM,IL2,CD40LG
GO:BP	production of small RNA involved in gene silencing by RNA	GO:0070918	0.026084692	1.583614286	54	258	7	18117	TERT,TNF,IL6,STAT3,MAP2K1,RIPK1,SMAD2
GO:BP	dsRNA processing	GO:0031050	0.026084692	1.583614286	54	258	7	18117	TERT,TNF,IL6,STAT3,MAP2K1,RIPK1,SMAD2
GO:BP	positive regulation of smooth muscle cell migration	GO:0014911	0.026327994	1.579582225	49	286	7	18117	TERT,PDGFB,ITGA2,CCL5,HDAC4,IGF1,AGT
GO:BP	positive regulation of vascular endothelial growth factor receptor signaling pathway	GO:0030949	0.026884395	1.570499727	17	338	5	18117	ITGB3,IL1B,HIF1A,ARNT,PRKCB
GO:BP	regulation of T-helper 2 cell differentiation	GO:0045628	0.027016061	1.568377979	11	253	4	18117	BCL6,IL18,CD86,NLRP3
GO:BP	positive regulation of calcium ion transport	GO:0051928	0.027346804	1.563093426	125	376	12	18117	CXCL10,CCL3,CXCL9,PDGFB,CCL2,CCL4,CD4,CCL5,CCR1,IL13,CXCL12,CAV1
GO:BP	negative regulation of myoblast differentiation	GO:0045662	0.027560596	1.559711393	24	108	4	18117	CXCL10,TNF,IL18,CCL17
GO:BP	heart valve morphogenesis	GO:0003179	0.02773635	1.556950684	54	365	8	18117	SMAD6,SNAI1,ROCK2,TGFB1,SMAD4,TGFB2,TGFBR2,MEF2C
GO:BP	positive regulation of transmembrane receptor protein serine/threonine kinase signaling pathway	GO:0090100	0.027970658	1.55329732	110	359	11	18117	BMP7,THBS1,PARP1,INHBE,TGFBR1,SMAD4,SMAD2,ILK,TGFB2,TGFB3,ENG
GO:BP	glial cell migration	GO:0008347	0.028131431	1.550808169	56	352	8	18117	CCL3,TREM2,CCL2,CSF1,LAMB1,MMP14,TGFB2,CCR2
GO:BP	epithelial cell development	GO:0002064	0.028380911	1.546973661	218	215	12	18117	VEGFA,TNF,CXCR4,ROCK2,PDGFB,IL1B,MYD88,ATF4,HIF1A,PLCB1,WNT5A,RAPGEF2
GO:BP	response to nitrosative stress	GO:0051409	0.028605145	1.543555842	10	287	4	18117	ATG5,GCLM,GCLC,ATM
GO:BP	glomerular mesangium development	GO:0072109	0.029103771	1.536050736	16	368	5	18117	BMP7,IL6R,PDGFB,ACTA2,CD34
GO:BP	long-chain fatty acid import into cell	GO:0044539	0.029310477	1.532977117	17	49	3	18117	SLC2A1,AKT1,THBS1
GO:BP	synapse pruning	GO:0098883	0.029632433	1.528232685	11	259	4	18117	TREM2,C1QA,C1QB,C3
GO:BP	hair follicle development	GO:0001942	0.030567854	1.514735047	86	301	9	18117	TNF,SNAI1,TRADD,GNAS,RELA,PDGFA,WNT5A,SMAD4,TGFB2
GO:BP	positive regulation of T cell chemotaxis	GO:0010820	0.030666406	1.513337118	16	372	5	18117	WNT5A,TNFSF14,CCL5,CCR2,CCL21
GO:BP	regulation of glomerular mesangial cell proliferation	GO:0072124	0.030869783	1.510466422	10	88	3	18117	BMP7,IL6R,PDGFB
GO:BP	regulation of amyloid precursor protein catabolic process	GO:1902991	0.030877773	1.510354033	57	350	8	18117	TNF,ROCK2,RELA,CLU,SP1,IGF1,IFNG,AGER
GO:BP	regulation of insulin secretion	GO:0050796	0.031003228	1.508593091	189	338	14	18117	BIRC5,SLC2A1,HLA-DRB1,ALOX5,TNF,IL6,IL1B,GNAS,HIF1A,CCL5,PRKCA,NOS2,IFNG,PRKCB
GO:BP	positive regulation of receptor-mediated endocytosis	GO:0048260	0.031824879	1.497233234	54	372	8	18117	VEGFA,SERPINE1,GREM1,CLU,C3,IL4,CCL19,CCL21
GO:BP	regulation of fever generation	GO:0031620	0.032393274	1.489545159	9	336	4	18117	TNF,IL1B,PTGER3,PTGS2
GO:BP	ventricular cardiac muscle cell differentiation	GO:0055012	0.032711349	1.485301547	16	377	5	18117	ATG5,MEF2A,LMNA,MEF2C,NRG1
GO:BP	positive regulation of ATP metabolic process	GO:1903580	0.033193649	1.478945008	44	332	7	18117	TREM2,HIF1A,STAT3,IGF1,ARNT,IL4,IFNG
GO:BP	T cell apoptotic process	GO:0070231	0.033438706	1.475750542	53	382	8	18117	AKT1,HIF1A,WNT5A,FASLG,RIPK1,CCL5,FAS,TP53
GO:BP	regulation of glial cell proliferation	GO:0060251	0.033573656	1.474001363	37	153	5	18117	TNF,IL6,IL1B,LTA,CREB1
GO:BP	T cell mediated cytotoxicity	GO:0001913	0.033954586	1.469101559	42	350	7	18117	HLA-DRB1,IL12A,IL23A,HLA-DRA,IL12B,IL23R,AGER
GO:BP	transforming growth factor beta activation	GO:0036363	0.034403312	1.463399751	11	269	4	18117	ITGB6,ITGB8,LTBP1,ITGAV
GO:BP	cellular response to toxic substance	GO:0097237	0.034644393	1.460367047	120	336	11	18117	BMP7,PTGS1,FANCC,PRDX1,NQO1,TXNRD1,TXN,GSTP1,GSR,NFE2L2,PTGS2
GO:BP	activation of MAPKKK activity	GO:0000185	0.034748816	1.459059983	12	75	3	18117	GADD45G,TNF,GADD45A
GO:BP	regulation of fatty acid transport	GO:2000191	0.034959881	1.45643005	53	182	6	18117	AKT1,THBS1,MAP2K6,EDN1,IL1B,ITGB1
GO:BP	cellular response to superoxide	GO:0071451	0.035011791	1.455785669	23	120	4	18117	BMP7,FANCC,PRDX1,NQO1
GO:BP	cellular response to oxygen radical	GO:0071450	0.035011791	1.455785669	23	120	4	18117	BMP7,FANCC,PRDX1,NQO1
GO:BP	skeletal system morphogenesis	GO:0048705	0.035068416	1.455083854	226	365	16	18117	BMP7,SERPINH1,GREM1,GNAS,TGFBR1,MEF2D,TGFB1,MAPK14,MMP13,SFRP2,SMAD2,MMP14,TGFB3,MMP2,TGFBR2,MEF2C
GO:BP	nephron epithelium development	GO:0072009	0.035232135	1.453061041	110	368	11	18117	VEGFA,CD133,MYC,GREM1,STAT1,TGFB1,SMAD4,AGT,ILK,MEF2C,CD34
GO:BP	negative regulation of lipid storage	GO:0010888	0.035448525	1.450401831	22	269	5	18117	ITGB3,TNF,IL6,CRP,ITGAV
GO:BP	interleukin-23-mediated signaling pathway	GO:0038155	0.035541537	1.449263794	9	344	4	18117	IL23A,STAT3,IL12B,IL23R
GO:BP	heat generation	GO:0031649	0.035621926	1.4482826	18	336	5	18117	TNF,IL1B,PTGER3,IL1A,PTGS2
GO:BP	regulation of actomyosin structure organization	GO:0110020	0.035816293	1.445919363	104	319	10	18117	ROCK2,EDN1,LIMK1,TGFBR1,CDC42,WASF2,PTGER4,SMAD4,RHOA,TGFB3
GO:BP	complement-dependent cytotoxicity	GO:0097278	0.035887723	1.4450541	10	304	4	18117	C3,CD55,IL4,IL13
GO:BP	positive regulation of microglial cell migration	GO:1904141	0.036011524	1.443558502	7	139	3	18117	CCL3,TREM2,CSF1
GO:BP	positive regulation of histone modification	GO:0031058	0.036089289	1.442621678	91	290	9	18117	VEGFA,BCL6,IL1B,RPS6KA5,TGFB1,SMAD4,MAPK3,ATM,LMNA
GO:BP	mitotic DNA replication	GO:1902969	0.036249408	1.440699078	16	56	3	18117	BCL6,RAD51,CHEK2
GO:BP	cellular response to acid chemical	GO:0071229	0.036720945	1.435086146	76	127	6	18117	VEGFA,BCL2L1,TNF,COL1A2,GCLM,CEBPB
GO:BP	positive regulation of mitotic nuclear division	GO:0045840	0.037039248	1.43133784	43	346	7	18117	PDGFB,EDN1,IL1B,EREG,IGF1,IL1A,IGF2
GO:BP	response to insulin	GO:0032868	0.037278401	1.428542722	295	379	19	18117	SLC2A1,AKT1,PARP1,IL10,TLR2,SHC1,IL1B,RELA,STAT1,SP1,GRB2,GSTP1,ADM,GCLC,AGT,MAX,PRKCB,IGF2,IGFBP1
GO:BP	regulation of superoxide anion generation	GO:0032928	0.037279418	1.428530879	21	286	5	18117	ITGB2,CRP,GSTP1,TYROBP,AGT
GO:BP	positive regulation of T-helper 1 cell cytokine production	GO:2000556	0.037495436	1.426021593	5	213	3	18117	IL18,IL1B,IL1R1
GO:BP	T-helper 1 cell cytokine production	GO:0035744	0.037495436	1.426021593	5	213	3	18117	IL18,IL1B,IL1R1
GO:BP	regulation of T-helper 1 cell cytokine production	GO:2000554	0.037495436	1.426021593	5	213	3	18117	IL18,IL1B,IL1R1
GO:BP	negative regulation of adaptive immune response based on somatic recombination of immune receptors built from immunoglobulin superfamily domains	GO:0002823	0.038396612	1.415707093	46	324	7	18117	BCL6,NOD2,SMAD7,IFNB1,ARG1,IL4,IL2
GO:BP	negative regulation of transforming growth factor beta receptor signaling pathway	GO:0030512	0.038447512	1.415131756	88	382	10	18117	SMAD6,SMAD7,LTBP1,TGFBR1,SMAD2,TGFB3,ENG,TGFBR2,CAV1,TP53
GO:BP	nephron tubule development	GO:0072080	0.03857896	1.413649488	92	365	10	18117	VEGFA,CD133,MYC,GREM1,STAT1,TGFB1,SMAD4,AGT,ILK,MEF2C
GO:BP	negative regulation of tumor necrosis factor production	GO:0032720	0.039235459	1.406321268	73	368	9	18117	IL10,NOD2,TREM2,TNFAIP3,GSTP1,IGF1,IL4,TLR4,CD34
GO:BP	response to nitric oxide	GO:0071731	0.039253273	1.40612412	20	305	5	18117	TRAF2,TXN,MMP3,CCR7,CCL19
GO:BP	endothelial cell chemotaxis	GO:0035767	0.03962811	1.401996639	33	85	4	18117	VEGFA,HMGB1,THBS1,HSPB1
GO:BP	anatomical structure maturation	GO:0071695	0.039670156	1.401536086	224	372	16	18117	VEGFA,IL15,GREM1,HIF1A,EPO,WNT5A,EREG,C1QA,IGF1,RHOA,C3,IL21,TGFB2,CCL19,MMP2,CCL21
GO:BP	negative regulation of toll-like receptor signaling pathway	GO:0034122	0.039951125	1.398470987	46	326	7	18117	NOD2,TLR9,TLR3,TNFAIP3,TLR4,LY96,TLR6
GO:BP	regulation of T-helper 2 cell cytokine production	GO:2000551	0.04028252	1.394883365	11	280	4	18117	IL6,IFNB1,NLRP3,ARG1
GO:BP	hair cycle process	GO:0022405	0.040454598	1.393032108	89	301	9	18117	TNF,SNAI1,TRADD,GNAS,RELA,PDGFA,WNT5A,SMAD4,TGFB2
GO:BP	molting cycle process	GO:0022404	0.040454598	1.393032108	89	301	9	18117	TNF,SNAI1,TRADD,GNAS,RELA,PDGFA,WNT5A,SMAD4,TGFB2
GO:BP	regulation of odontogenesis	GO:0042481	0.040545114	1.392061474	17	368	5	18117	TNFRSF11B,EDN1,CSF1,TGFB1,CD34
GO:BP	positive regulation of protein autophosphorylation	GO:0031954	0.041151672	1.385612518	28	214	5	18117	VEGFA,PDGFB,GREM1,PDGFA,MRE11
GO:BP	regulation of tumor necrosis factor-mediated signaling pathway	GO:0010803	0.041247045	1.384607159	63	236	7	18117	TRAF2,TNF,TRADD,TNFAIP3,GSTP1,BIRC2,RIPK1
GO:BP	endothelial cell development	GO:0001885	0.041387179	1.383134171	69	215	7	18117	VEGFA,TNF,ROCK2,IL1B,MYD88,PLCB1,RAPGEF2
GO:BP	maintenance of gastrointestinal epithelium	GO:0030277	0.041887891	1.377911502	21	293	5	18117	NOD2,TLR9,TFF1,TLR4,IL17A
GO:BP	regulation of protein ubiquitination	GO:0031396	0.041998944	1.376761632	211	270	13	18117	AKT1,DAXX,NOD2,RIPK2,ATG5,SQSTM1,LIMK1,SMAD7,TGFBR1,TNFAIP3,BIRC2,HSP90AA1,GCLC
GO:BP	glomerular mesangial cell proliferation	GO:0072110	0.042296769	1.373692804	11	88	3	18117	BMP7,IL6R,PDGFB
GO:BP	regulation of cardiac epithelial to mesenchymal transition	GO:0062042	0.042510564	1.371503133	9	360	4	18117	TGFBR1,TGFB2,ENG,TGFBR2
GO:BP	induction of positive chemotaxis	GO:0050930	0.042533638	1.371267465	15	8	2	18117	IL8,VEGFA
GO:BP	maintenance of location in cell	GO:0051651	0.042792466	1.368632685	223	376	16	18117	AKT1,CXCL10,FTH1,CCL3,CXCL9,ATG5,TXN,HSP90B1,FASLG,CD4,TGFB1,CCR7,IL13,CCL19,CCL21,CAV1
GO:BP	signal transduction by p53 class mediator	GO:0072331	0.042833694	1.368214472	268	77	8	18117	CHEK1,BLM,AKT1,MIF,CHEK2,ATR,GADD45A,SNAI1
GO:BP	SMAD protein complex assembly	GO:0007183	0.043286215	1.363650385	12	258	4	18117	SMAD6,PARP1,SMAD4,SMAD2
GO:BP	positive regulation of glycoprotein metabolic process	GO:1903020	0.044047603	1.356077721	28	372	6	18117	IL15,PLCB1,IGF1,CCR7,CCL19,CCL21
GO:BP	skin epidermis development	GO:0098773	0.04430315	1.353565391	90	301	9	18117	TNF,SNAI1,TRADD,GNAS,RELA,PDGFA,WNT5A,SMAD4,TGFB2
GO:BP	negative regulation of myeloid cell apoptotic process	GO:0033033	0.044458122	1.35204889	10	321	4	18117	IRF7,NOD2,EPO,KITLG
GO:BP	positive regulation of glial cell proliferation	GO:0060252	0.044553513	1.351118047	20	148	4	18117	TNF,IL6,IL1B,LTA
GO:BP	regulation of alkaline phosphatase activity	GO:0010692	0.044881995	1.347927846	9	365	4	18117	TNF,ITGA2,TGFB2,MEF2C
GO:BP	positive regulation of smooth muscle cell apoptotic process	GO:0034393	0.044944859	1.347319974	19	332	5	18117	IL12A,MAP2K4,ATF4,IL12B,IFNG
GO:BP	regulation of amyloid-beta clearance	GO:1900221	0.044944859	1.347319974	19	332	5	18117	TNF,TREM2,CLU,IL4,IFNG
GO:BP	regulation of viral genome replication	GO:0045069	0.045297768	1.343923201	84	247	8	18117	IL8,OASL,TNF,IFIT1,MX1,OAS2,IFNB1,CCL5
GO:BP	modulation by host of symbiont process	GO:0051851	0.046498355	1.332562409	65	323	8	18117	CCL3,CFL1,CCL8,CRP,SP1,CCL4,CCL5,JUN
GO:BP	astrocyte development	GO:0014002	0.046657505	1.331078488	44	350	7	18117	TNF,IL6,TREM2,C1QA,TLR4,IFNG,AGER
GO:BP	response to fibroblast growth factor	GO:0071774	0.046659934	1.331055883	153	271	11	18117	IL8,THBS1,GCLM,CCL2,ELK1,WNT5A,GRB2,CCL5,MAPK3,GCLC,MAPK1
GO:BP	response to hexose	GO:0009746	0.046977022	1.328114517	209	360	15	18117	BIRC5,HLA-DRB1,THBS1,LDHA,RAF1,GCLM,HIF1A,ATG7,TGFB1,RHOA,SMAD2,GCLC,PTGS2,AGER,TGFBR2
GO:BP	toll-like receptor 9 signaling pathway	GO:0034162	0.047311392	1.325034277	27	229	5	18117	HMGB1,TLR7,TLR9,MYD88,TLR8
GO:BP	interleukin-35-mediated signaling pathway	GO:0070757	0.047508899	1.323225037	11	292	4	18117	IL12A,STAT1,STAT3,IL6ST
GO:BP	negative regulation of gene silencing by miRNA	GO:0060965	0.048072399	1.318104205	18	169	4	18117	TERT,TNF,IL6,STAT3
GO:BP	protein deubiquitination	GO:0016579	0.048444871	1.314752195	292	258	15	18117	KEAP1,TRAF2,MYC,SMAD7,BECN1,MAP3K7,HIF1A,TGFBR1,TNFAIP3,BIRC2,RIPK1,SMAD4,NLRP3,RHOA,SMAD2
GO:BP	digestive system development	GO:0055123	0.048476564	1.314468168	138	360	12	18117	IL8,TNF,HIF1A,WNT5A,TGFB1,SFRP2,SMAD2,IL6ST,TGFB2,TGFB3,IGF2,TGFBR2
GO:BP	hepoxilin biosynthetic process	GO:0051122	0.048877883	1.310887615	9	373	4	18117	ALOX5,ALOX12,GSTP1,ALOX15
GO:BP	hepoxilin metabolic process	GO:0051121	0.048877883	1.310887615	9	373	4	18117	ALOX5,ALOX12,GSTP1,ALOX15
GO:BP	negative regulation of tumor necrosis factor superfamily cytokine production	GO:1903556	0.048981351	1.309969244	75	368	9	18117	IL10,NOD2,TREM2,TNFAIP3,GSTP1,IGF1,IL4,TLR4,CD34
GO:BP	DNA recombination	GO:0006310	0.049491735	1.305467317	294	354	18	18117	CHEK1,BCL6,BLM,RAD51,HMGB1,PARP1,IL10,HMGB2,MRE11,TEP1,WRN,CD40,HUS1,IL4,ATM,TERF2IP,IL2,CD40LG
GO:BP	negative regulation of lymphocyte proliferation	GO:0050672	0.049799694	1.302773325	85	324	9	18117	HLA-DRB1,IL10,CEBPB,CD86,TGFB1,TYROBP,ARG1,ATM,IL2
GO:CC	cytoplasmic vesicle lumen	GO:0060205	4.26E-13	12.37032055	324	370	34	18960	VEGFA,CXCL1,SERPINE1,HMGB1,MIF,ALOX5,THBS1,TIMP1,PDGFB,PDGFA,CLU,FASLG,ATG7,GSTP1,MAPK14,HSP90AA1,IGF1,C3,MAPK1,ARG1,TGFB2,TOLLIP,NFKB1,HGF,1,TGFB3,MMP8,KNG1,DNAJC3,IGF2,TIMP2,TIMP3,PLG,CFD
GO:CC	vesicle lumen	GO:0031983	5.13E-13	12.2897601	326	370	34	18960	VEGFA,CXCL1,SERPINE1,HMGB1,MIF,ALOX5,THBS1,TIMP1,PDGFB,PDGFA,CLU,FASLG,ATG7,GSTP1,MAPK14,HSP90AA1,IGF1,C3,MAPK1,ARG1,TGFB2,TOLLIP,NFKB1,HGF,1,TGFB3,MMP8,KNG1,DNAJC3,IGF2,TIMP2,TIMP3,PLG,CFD
GO:CC	secretory granule lumen	GO:0034774	1.90E-12	11.72209021	320	370	33	18960	VEGFA,CXCL1,SERPINE1,HMGB1,MIF,ALOX5,THBS1,TIMP1,PDGFB,PDGFA,CLU,ATG7,GSTP1,MAPK14,HSP90AA1,IGF1,C3,MAPK1,ARG1,TGFB2,TOLLIP,NFKB1,HGF,1,TGFB3,MMP8,KNG1,DNAJC3,IGF2,TIMP2,TIMP3,PLG,CFD
GO:CC	platelet alpha granule lumen	GO:0031093	3.71E-11	10.43015922	66	370	16	18960	VEGFA,SERPINE1,THBS1,TIMP1,PDGFB,PDGFA,CLU,IGF1,TGFB2,HGF,1,TGFB3,KNG1,IGF2,PLG,CFD
GO:CC	platelet alpha granule	GO:0031091	3.87E-11	10.4120752	90	370	18	18960	VEGFA,SERPINE1,THBS1,TIMP1,ITGB3,PDGFB,PDGFA,CLU,IGF1,TGFB2,THBS2,HGF,1,TGFB3,KNG1,IGF2,PLG,CFD
GO:CC	integrin complex	GO:0008305	6.94E-09	8.158813244	32	281	10	18960	ITGB6,ITGB8,ITGB5,ITGB3,ITGB2,ITGA3,ITGB1,ITGA2,ITGAV,ITGA1
GO:CC	endoplasmic reticulum lumen	GO:0005788	1.91E-08	7.71979398	307	339	26	18960	PLAUR,THBS1,TIMP1,COL1A2,PDGFB,EDN1,IL6,IL12A,IL23A,SERPINH1,CSF1,COL3A1,LTBP1,PDGFA,CLU,WNT5A,HSP90B1,CD4,IL12B,C3,LAMB1,COL5A1,C4A,PTGS2,KNG1,DNAJC3
GO:CC	protein complex involved in cell adhesion	GO:0098636	3.51E-08	7.454836137	37	281	10	18960	ITGB6,ITGB8,ITGB5,ITGB3,ITGB2,ITGA3,ITGB1,ITGA2,ITGAV,ITGA1
GO:CC	membrane attack complex	GO:0005579	1.43E-07	6.843521225	7	381	6	18960	C8A,C5,C8B,C9,C7,C6
GO:CC	membrane raft	GO:0045121	2.52E-07	6.598088778	335	376	27	18960	SLC2A1,CDH13,TRAF2,TNF,TLR2,ITGB2,SERPINH1,TREM2,TRADD,HMOX1,TGFBR1,ITGB1,FASLG,CD4,BIRC2,RIPK1,MAPK3,CD55,MAPK1,ITGA1,TLR1,LTB4R,TLR6,PTGS2,FAS,TGFBR2,CAV1
GO:CC	membrane microdomain	GO:0098857	2.52E-07	6.598088778	335	376	27	18960	SLC2A1,CDH13,TRAF2,TNF,TLR2,ITGB2,SERPINH1,TREM2,TRADD,HMOX1,TGFBR1,ITGB1,FASLG,CD4,BIRC2,RIPK1,MAPK3,CD55,MAPK1,ITGA1,TLR1,LTB4R,TLR6,PTGS2,FAS,TGFBR2,CAV1
GO:CC	plasma membrane signaling receptor complex	GO:0098802	4.55E-07	6.342308769	300	344	24	18960	IL6R,ITGB6,ITGB8,TRAF2,ITGB5,ITGB3,IL6,TLR2,ITGB2,ITGA3,TGFBR1,IL10RB,ITGB1,ITGA2,CD4,BIRC2,CD40,ITGAV,IL18RAP,ITGA1,IL6ST,TLR1,TLR6,IL23R
GO:CC	obsolete invadopodium membrane	GO:0071438	3.99E-05	4.398671409	6	182	4	18960	PLAUR,NOX1,ITGA3,ITGB1
GO:CC	ficolin-1-rich granule	GO:0101002	4.24E-05	4.372385898	184	370	17	18960	MMP9,HMGB1,MIF,ALOX5,FTH1,ITGB2,CTSB,ATG7,GSTP1,MAPK14,HSP90AA1,RHOA,CD55,MAPK1,1,TIMP2,CFD
GO:CC	ficolin-1-rich granule lumen	GO:1904813	4.67E-05	4.33082394	124	370	14	18960	MMP9,HMGB1,MIF,ALOX5,FTH1,CTSB,ATG7,GSTP1,MAPK14,HSP90AA1,MAPK1,1,TIMP2,CFD
GO:CC	pore complex	GO:0046930	7.65E-05	4.116227159	23	381	7	18960	C8A,C5,C8B,C9,C7,CD34,C6
GO:CC	chromosome, telomeric region	GO:0000781	0.000169292	3.771362498	162	313	14	18960	CHEK1,BLM,TERT,RAD51,CHEK2,PARP1,ATR,TERF1,MRE11,TEP1,WRN,ATM,TINF2,TERF2IP
GO:CC	PML body	GO:0016605	0.000194779	3.710457248	102	91	7	18960	BLM,TERT,RAD51,DAXX,CHEK2,ATR,SQSTM1
GO:CC	endocytic vesicle	GO:0030139	0.000526615	3.278506516	306	326	19	18960	HLA-DRB1,NOD1,TLR7,ITGB5,NOD2,TLR9,ATG5,TLR2,BECN1,CD163,WNT5A,HLA-DRA,HSP90B1,CDC42,RAPGEF2,HSP90AA1,ITGAV,TLR1,TLR6
GO:CC	heteromeric SMAD protein complex	GO:0071144	0.000738977	3.131369238	8	258	4	18960	SMAD6,SMAD7,SMAD4,SMAD2
GO:CC	RNA polymerase II transcription regulator complex	GO:0090575	0.001055468	2.97655495	183	323	14	18960	SMAD6,SMAD7,CEBPB,ATF4,CREB1,HIF1A,STAT3,SMAD4,SMAD2,ARNT,TCF4,FOS,MAX,JUN
GO:CC	blood microparticle	GO:0072562	0.001084069	2.964943186	140	366	13	18960	CFB,SLC2A1,CLU,C8A,C3,AGT,1,C4A,KNG1,C1S,C9,ENG,PLG
GO:CC	phagocytic vesicle	GO:0045335	0.001221641	2.913056289	137	126	8	18960	NOD1,TLR7,ITGB5,NOD2,TLR9,ATG5,TLR2,BECN1
GO:CC	SMAD protein complex	GO:0071141	0.002169743	2.663591789	10	258	4	18960	SMAD6,SMAD7,SMAD4,SMAD2
GO:CC	endolysosome	GO:0036019	0.002852308	2.54480356	24	229	5	18960	TLR7,TLR9,TLR3,CTSB,TLR8
GO:CC	plasma membrane raft	GO:0044853	0.00648614	2.188013689	116	376	11	18960	SLC2A1,CDH13,ITGB2,TREM2,HMOX1,FASLG,MAPK3,MAPK1,PTGS2,TGFBR2,CAV1
GO:CC	condensed chromosome	GO:0000793	0.008224288	2.084901665	217	31	5	18960	BIRC5,CHEK1,BLM,RAD51,HMGB1
GO:CC	replication fork	GO:0005657	0.010899371	1.96259856	67	18	3	18960	CHEK1,BCL6,BLM
GO:CC	endolysosome membrane	GO:0036020	0.011072906	1.955738399	16	229	4	18960	TLR7,TLR9,TLR3,TLR8
GO:CC	caveola	GO:0005901	0.012791443	1.893080466	83	376	9	18960	SLC2A1,CDH13,HMOX1,FASLG,MAPK3,MAPK1,PTGS2,TGFBR2,CAV1
GO:CC	nuclear telomere cap complex	GO:0000783	0.015234779	1.817163839	13	313	4	18960	TERT,TERF1,TINF2,TERF2IP
GO:CC	chromosome, telomeric repeat region	GO:0140445	0.015234779	1.817163839	13	313	4	18960	TERT,TERF1,TINF2,TERF2IP
GO:CC	telomere cap complex	GO:0000782	0.015234779	1.817163839	13	313	4	18960	TERT,TERF1,TINF2,TERF2IP
GO:CC	microvillus membrane	GO:0031528	0.02298471	1.638560968	27	9	2	18960	CA9,CD133
GO:CC	collagen trimer	GO:0005581	0.037809143	1.42240317	95	294	8	18960	TIMP1,COL1A2,SERPINH1,COL3A1,C1QA,MMP13,MBL2,COL5A1
GO:CC	shelterin complex	GO:0070187	0.048842227	1.311204543	7	313	3	18960	TERF1,TINF2,TERF2IP
KEGG	Cytokine-cytokine receptor interaction	KEGG:04060	2.63E-49	48.58014115	293	374	90	8001	IL8,TNFRSF11B,CXCL1,IL1RN,IL1RAP,BMP7,IL6R,LTB,CCL20,CXCL6,IL11,CXCL10,CCL11,CXCL5,TNF,IL10,CCL3,CXCR4,IL18,CXCL9,IL6,IL12A,IL15,CXCL3,IL23A,CCL17,INHBE,CCL25,IL1B,IL7,CCL2,CSF1,LTA,IL13RA2,CCL8,TGFBR1,CXCL2,IL10RB,EPO,CCL4,CCL13,CCR3,FASLG,CD4,CCR4,IL1R1,IFNB1,TGFB1,CCL7,CSF3,IL12B,TNFSF14,CCL5,CD40,CCR1,IL3,CCL16,CCR7,IL18RAP,IL5,CCL24,IL4,IL6ST,IL17A,CXCR1,IL21,CXCR2,TGFB2,CCL1,IL13,CCL19,TGFB…
KEGG	Viral protein interaction with cytokine and cytokine receptor	KEGG:04061	1.84E-36	35.73437386	98	372	48	8001	IL8,CXCL1,IL6R,CCL20,CXCL6,CXCL10,CCL11,CXCL5,TNF,IL10,CCL3,CXCR4,IL18,CXCL9,IL6,CXCL3,CCL17,CCL25,CCL2,CSF1,LTA,CCL8,CXCL2,IL10RB,CCL4,CCL13,CCR3,CCR4,CCL7,TNFSF14,CCL5,CCR1,CCL16,CCR7,IL18RAP,CCL24,IL6ST,CXCR1,CXCR2,CCL1,CCL19,IL2,CXCL12,CCL22,CCL23,CCR2,TNFRSF10C,CCL21
KEGG	TNF signaling pathway	KEGG:04668	2.16E-35	34.66611724	112	353	49	8001	CXCL1,MMP9,CCL20,CXCL6,AKT1,IRF1,CXCL10,TRAF2,CXCL5,TNF,NOD2,MAP2K6,EDN1,IL6,IL15,CXCL3,MAP2K4,CEBPB,IL1B,TRADD,CCL2,MAP3K7,CSF1,RPS6KA5,LTA,ATF4,CREB1,RELA,CXCL2,MAPK8,MAP2K1,TNFAIP3,IFNB1,MAP3K5,MMP3,BIRC2,MAPK14,RIPK1,CCL5,MAPK3,ATF2,MAPK1,MMP14,FOS,NFKB1,JUN,PTGS2,CSF2,FAS
KEGG	Toll-like receptor signaling pathway	KEGG:04620	8.05E-33	32.09434549	102	326	44	8001	IL8,IRF7,AKT1,CXCL10,IRF5,TLR7,TNF,CCL3,TLR9,CXCL9,MAP2K6,IL6,TLR2,IL12A,MAP2K4,IL1B,TLR3,MAP3K7,MYD88,RELA,IRF3,STAT1,MAPK8,CD86,MAP2K1,CCL4,TLR5,IFNB1,MAPK14,TLR8,RIPK1,IL12B,CCL5,MAPK3,CD40,MAPK1,TLR4,FOS,TOLLIP,NFKB1,LY96,TLR1,JUN,TLR6
KEGG	Chagas disease	KEGG:05142	2.07E-32	31.68443704	101	360	45	8001	IL8,SERPINE1,AKT1,TNF,IL10,CCL3,TLR9,IL6,TLR2,IL12A,MAP2K4,IL1B,CCL2,MYD88,GNAS,RELA,TGFBR1,MAPK8,PLCB1,C1QA,FASLG,C1QB,IFNB1,TGFB1,MAPK14,IL12B,CCL5,MAPK3,SMAD2,C3,MAPK1,TLR4,FOS,TGFB2,GNAQ,NOS2,NFKB1,TGFB3,JUN,IL2,TLR6,IFNG,KNG1,FAS,TGFBR2
KEGG	Pertussis	KEGG:05133	6.59E-32	31.18126233	76	340	39	8001	IL8,C2,CXCL6,IRF1,NOD1,CXCL5,TNF,IL10,IL6,IL12A,ITGB2,CFL1,IL23A,IL1B,MYD88,RELA,IRF3,MAPK8,ITGB1,C1QA,C1QB,MAPK14,IL12B,C5,MAPK3,NLRP3,RHOA,C3,C1R,MAPK1,TLR4,FOS,NOS2,NFKB1,LY96,JUN,IL1A,C4A,C1S
KEGG	Human cytomegalovirus infection	KEGG:05163	8.48E-31	30.07143322	223	338	60	8001	IL8,VEGFA,IL6R,AKT1,BID,TRAF2,ITGB3,TNF,CCL3,CXCR4,PTGER2,MYC,ROCK2,RAF1,MAP2K6,IL6,PTK2,IL1B,TRADD,CCL2,ELK1,ATF4,GNAS,CREB1,RELA,IRF3,STAT3,IL10RB,MAP2K1,PLCB1,SP1,NFATC3,HRAS,CCL4,PTGER1,CCR3,FASLG,GRB2,IL1R1,IFNB1,MAPK14,RIPK1,PTGER4,PTGER3,GNB1,CCL5,MAPK3,RHOA,ATF2,CCR1,GNGT1,ITGAV,MAPK1,PRKCA,CXCR2,GNAQ,NFKB1,CXCL12,PTGS2,PRKCB
KEGG	IL-17 signaling pathway	KEGG:04657	2.25E-30	29.64715675	92	341	41	8001	IL8,CXCL1,MMP9,CCL20,CXCL6,CXCL10,CCL11,TRAF2,CXCL5,TNF,IL6,CXCL3,CCL17,CEBPB,IL1B,TRADD,CCL2,MAP3K7,RELA,CXCL2,MAPK8,TNFAIP3,HSP90B1,CCL7,MMP3,MAPK14,CSF3,MMP13,HSP90AA1,MAPK3,MAPK1,IL5,IL4,IL17A,FOS,IL13,NFKB1,JUN,IFNG,PTGS2,CSF2
KEGG	Chemokine signaling pathway	KEGG:04062	6.15E-30	29.21127034	190	352	56	8001	IL8,CXCL1,CCL20,CXCL6,AKT1,CXCL10,CCL11,CXCL5,CCL3,CXCR4,CXCL9,ROCK2,RAF1,CXCL3,CCL17,SHC1,CCL25,PTK2,STAT2,CCL2,RELA,STAT1,CCL8,STAT3,CXCL2,MAP2K1,PLCB1,HRAS,CCL4,CCL13,CCR3,GRB2,CCR4,CDC42,CCL7,GNB1,CCL5,MAPK3,RHOA,CCR1,GNGT1,MAPK1,CCL16,CCR7,CCL24,CXCR1,CXCR2,CCL1,GNAQ,CCL19,NFKB1,CXCL12,CCL22,PRKCB,CCL23,CCR2
KEGG	Inflammatory bowel disease	KEGG:05321	8.79E-29	28.05612831	62	344	34	8001	HLA-DRB1,TNF,IL10,NOD2,IL18,IL6,TLR2,IL12A,IL23A,IL1B,RELA,STAT1,STAT3,HLA-DRA,TLR5,TGFB1,IL12B,SMAD2,IL18RAP,IL5,IL4,TLR4,IL17A,IL21,TGFB2,IL13,NFKB1,TGFB3,JUN,IL2,IL1A,IL22,IFNG,IL23R
KEGG	Rheumatoid arthritis	KEGG:05323	2.06E-27	26.68706657	88	341	38	8001	IL8,VEGFA,CXCL1,LTB,CCL20,CXCL6,IL11,HLA-DRB1,CXCL5,TNF,CCL3,IL18,IL6,TLR2,ITGB2,IL15,CXCL3,IL23A,IL1B,CCL2,CSF1,CXCL2,CD86,HLA-DRA,TGFB1,MMP3,CCL5,TLR4,IL17A,FOS,TGFB2,FLT1,TGFB3,JUN,CXCL12,IL1A,IFNG,CSF2
KEGG	MAPK signaling pathway	KEGG:04010	1.80E-26	25.74457394	294	382	67	8001	VEGFA,IL1RAP,GADD45G,AKT1,DAXX,TRAF2,TNF,GADD45A,MYC,RAF1,HSPB1,MAP2K6,PDGFB,MKNK1,MAP2K4,IL1B,TRADD,MAP3K7,ELK1,CSF1,MAPKAPK5,MYD88,RPS6KA5,ATF4,RELA,PDGFA,TGFBR1,RELB,MAPK8,MAP2K1,NFATC3,HRAS,MAP3K1,EREG,FASLG,GRB2,CDC42,IL1R1,RAPGEF2,TGFB1,MAP3K5,MAPK14,MAPKAPK2,MAPK3,IGF1,ATF2,MAPK1,PRKCA,FOS,TGFB2,NFKB1,HGF,FLT1,AREG,TGFB3,MAX,KITLG,JUN,IL1A,PRKCB,IGF2,FAS,PLA2G4A,TGFBR2,MEF2C,NGF,TP53
KEGG	Hepatitis B	KEGG:05161	4.41E-26	25.35557962	162	360	49	8001	BIRC5,IL8,MMP9,IRF7,AKT1,BID,TNF,MYC,RAF1,MAP2K6,IL6,TLR2,MAP2K4,TLR3,STAT2,MAP3K7,ELK1,MYD88,ATF4,CREB1,RELA,IRF3,STAT1,STAT3,TGFBR1,MAPK8,MAP2K1,NFATC3,HRAS,MAP3K1,FASLG,GRB2,IFNB1,TGFB1,MAPK14,SMAD4,MAPK3,ATF2,MAPK1,PRKCA,TLR4,FOS,TGFB2,NFKB1,TGFB3,JUN,PRKCB,FAS,TGFBR2
KEGG	Coronavirus disease - COVID-19	KEGG:05171	5.91E-26	25.22804663	231	381	59	8001	IL8,CFB,C2,IL6R,CXCL10,MX2,TLR7,TNF,IL6,TLR2,IL12A,MX1,IL1B,TLR3,STAT2,CCL2,MAP3K7,MYD88,RELA,IRF3,STAT1,OAS2,STAT3,MAPK8,C3AR1,C1QA,C1QB,IFNB1,MMP3,C8A,MAPK14,TLR8,CSF3,IL12B,C5,MAPK3,MBL2,NLRP3,C3,C1R,MAPK1,MASP2,PRKCA,TLR4,IL6ST,FOS,NFKB1,C8B,JUN,IL2,C4A,PRKCB,C1S,CSF2,C9,C7,CFD,MASP1,C6
KEGG	Leishmaniasis	KEGG:05140	1.67E-23	22.77626652	72	338	32	8001	HLA-DRB1,TNF,IL10,TLR2,IL12A,ITGB2,IL1B,MAP3K7,ELK1,MYD88,RELA,STAT1,ITGB1,HLA-DRA,TGFB1,MAPK14,IL12B,MAPK3,C3,MAPK1,IL4,TLR4,FOS,TGFB2,NOS2,NFKB1,TGFB3,JUN,IL1A,IFNG,PTGS2,PRKCB
KEGG	Amoebiasis	KEGG:05146	2.22E-23	22.6530927	101	345	37	8001	IL8,CXCL1,TNF,IL10,COL1A2,HSPB1,IL6,TLR2,IL12A,ITGB2,CXCL3,PRDX1,PTK2,IL1B,COL3A1,GNAS,RELA,CXCL2,PLCB1,IL1R1,TGFB1,C8A,IL12B,LAMB1,ARG1,PRKCA,TLR4,TGFB2,GNAQ,NOS2,NFKB1,C8B,TGFB3,IFNG,PRKCB,CSF2,C9
KEGG	AGE-RAGE signaling pathway in diabetic complications	KEGG:04933	6.83E-23	22.1653241	100	360	37	8001	IL8,VEGFA,SERPINE1,AKT1,TNF,COL1A2,EDN1,IL6,IL1B,CCL2,COL3A1,RELA,NOX1,STAT1,STAT3,TGFBR1,MAPK8,PLCB1,HRAS,CDC42,TGFB1,MAPK14,SMAD4,MAPK3,SMAD2,MAPK1,PRKCA,AGT,TGFB2,NFKB1,TGFB3,JUN,IL1A,PRKCB,AGER,MMP2,TGFBR2
KEGG	Kaposi sarcoma-associated herpesvirus infection	KEGG:05167	1.17E-22	21.93125376	193	353	49	8001	IL8,VEGFA,CXCL1,IRF7,AKT1,BID,TRAF2,MYC,RAF1,MAP2K6,PDGFB,IL6,CXCL3,MAP2K4,ATG3,BECN1,TLR3,TRADD,STAT2,CREB1,RELA,IRF3,STAT1,HIF1A,STAT3,CXCL2,MAPK8,CD86,MAP2K1,NFATC3,HRAS,CCR3,CCR4,IFNB1,MAPK14,MAPKAPK2,GNB1,MAPK3,C3,CCR1,GNGT1,MAPK1,IL6ST,FOS,NFKB1,JUN,PTGS2,CSF2,FAS
KEGG	Fluid shear stress and atherosclerosis	KEGG:05418	3.11E-22	21.50708039	138	382	43	8001	VEGFA,MMP9,AKT1,KEAP1,ITGB3,TNF,MAP2K6,PDGFB,EDN1,SQSTM1,MAP2K4,NQO1,PTK2,IL1B,CCL2,MAP3K7,TXN,MEF2A,HMOX1,RELA,NOX1,PDGFA,MAPK8,HSP90B1,PLAT,IL1R1,GSTP1,MAP3K5,GSTA2,MAPK14,HSP90AA1,RHOA,ITGAV,FOS,NFE2L2,NFKB1,JUN,IL1A,IFNG,MMP2,MEF2C,CAV1,TP53
KEGG	NF-kappa B signaling pathway	KEGG:04064	5.07E-22	21.29526086	102	372	37	8001	IL8,CXCL1,GADD45G,LTB,PLAU,BCL2L1,TRAF2,PARP1,TNF,GADD45A,CXCL3,IL1B,TRADD,MAP3K7,MYD88,LTA,RELA,RELB,CXCL2,TNFAIP3,CCL4,CCL13,IL1R1,BIRC2,RIPK1,TNFSF14,CD40,ATM,TLR4,CCL19,NFKB1,LY96,CXCL12,PTGS2,PRKCB,CD40LG,CCL21
KEGG	Proteoglycans in cancer	KEGG:05205	1.42E-21	20.84649756	205	382	51	8001	VEGFA,PLAUR,MMP9,PLAU,AKT1,THBS1,ITGB5,ITGB3,TNF,COL1A2,MYC,ROCK2,RAF1,TLR2,PTK2,ELK1,HIF1A,STAT3,ITGB1,MAP2K1,WNT5A,PPP1R12B,HRAS,ITGA2,FASLG,GRB2,CDC42,TGFB1,MAPK14,IL12B,MAPK3,IGF1,RHOA,SMAD2,ITGAV,MAPK1,PRKCA,TLR4,TGFB2,HGF,WNT2,PRKCB,IGF2,HSPB2,MMP2,FAS,TIMP3,TWIST2,CAV1,DCN,TP53
KEGG	Tuberculosis	KEGG:05152	3.62E-20	19.44153246	175	332	43	8001	AKT1,HLA-DRB1,BID,TNF,IL10,NOD2,TLR9,RIPK2,IL18,RAF1,IL6,TLR2,IL12A,ITGB2,IL23A,CEBPB,IL1B,TRADD,MYD88,CREB1,RELA,STAT1,IL10RB,MAPK8,HLA-DRA,IFNB1,TGFB1,MAPK14,IL12B,MAPK3,RHOA,C3,MAPK1,TLR4,TGFB2,NOS2,NFKB1,TLR1,MRC1,TGFB3,TLR6,IL1A,IFNG
KEGG	Th17 cell differentiation	KEGG:04659	5.43E-20	19.26504474	104	360	35	8001	IL1RAP,IL6R,HLA-DRB1,IL6,IL23A,IL1B,RELA,STAT1,HIF1A,STAT3,TGFBR1,MAPK8,NFATC3,HLA-DRA,CD4,IL1R1,TGFB1,MAPK14,SMAD4,HSP90AA1,MAPK3,SMAD2,MAPK1,IL4,IL6ST,IL17A,IL21,FOS,NFKB1,JUN,IL2,IL22,IFNG,IL23R,TGFBR2
KEGG	Yersinia infection	KEGG:05135	3.38E-19	18.47143137	136	324	37	8001	IL8,AKT1,TRAF2,TNF,IL10,IL18,ROCK2,MAP2K6,IL6,LIMK1,MAP2K4,PTK2,IL1B,CCL2,MAP3K7,MYD88,RELA,IRF3,MAPK8,ITGB1,MAP2K1,NFATC3,CD4,CDC42,IFNB1,MAPK14,WASF2,MAPK3,NLRP3,RHOA,MAPK1,TLR4,FOS,GNAQ,NFKB1,JUN,IL2
KEGG	NOD-like receptor signaling pathway	KEGG:04621	1.28E-18	17.89132214	177	271	38	8001	IL8,CXCL1,IRF7,NOD1,BCL2L1,TRAF2,TNF,NOD2,RIPK2,IL18,ATG5,IL6,CXCL3,IL1B,STAT2,CCL2,MAP3K7,TXN,MYD88,RELA,IRF3,STAT1,OAS2,CXCL2,CTSB,MAPK8,PLCB1,TNFAIP3,IFNB1,BIRC2,MAPK14,RIPK1,CCL5,HSP90AA1,MAPK3,NLRP3,RHOA,MAPK1
KEGG	Toxoplasmosis	KEGG:05145	2.03E-18	17.69194512	109	354	34	8001	AKT1,HLA-DRB1,ALOX5,BCL2L1,TNF,IL10,MAP2K6,TLR2,IL12A,MAP3K7,MYD88,RELA,STAT1,STAT3,IL10RB,MAPK8,ITGB1,HLA-DRA,TGFB1,BIRC2,MAPK14,IL12B,MAPK3,CD40,MAPK1,LAMB1,TLR4,TGFB2,NOS2,NFKB1,LY96,TGFB3,IFNG,CD40LG
KEGG	Influenza A	KEGG:05164	3.20E-18	17.49480204	169	366	42	8001	IL8,IRF7,AKT1,HLA-DRB1,BID,CXCL10,MX2,TLR7,TNF,IL18,RAF1,IL6,IL12A,MX1,IL1B,TLR3,TRADD,STAT2,CCL2,MYD88,RELA,IRF3,STAT1,OAS2,MAP2K1,HLA-DRA,FASLG,IFNB1,IL12B,CCL5,MAPK3,NLRP3,MAPK1,PRKCA,TLR4,NFKB1,IL1A,IFNG,PRKCB,DNAJC3,FAS,PLG
KEGG	JAK-STAT signaling pathway	KEGG:04630	1.39E-17	16.85562596	162	357	40	8001	IL6R,IL11,AKT1,BCL2L1,IL10,MYC,RAF1,PDGFB,IL6,IL12A,IL15,IL23A,IL7,STAT2,MCL1,IL13RA2,STAT1,PDGFA,STAT3,IL10RB,EPO,HRAS,GRB2,IFNB1,CSF3,IL22RA2,IL12B,IL3,IL5,IL4,IL6ST,IL21,IL13,IL2,IL22,TSLP,IFNG,CSF2,IL23R,IL9
KEGG	Relaxin signaling pathway	KEGG:04926	1.67E-17	16.77807924	129	360	36	8001	VEGFA,MMP9,AKT1,COL1A2,RAF1,EDN1,MAP2K4,SHC1,COL3A1,ATF4,GNAS,CREB1,RELA,TGFBR1,MAPK8,MAP2K1,PLCB1,HRAS,GRB2,TGFB1,MAPK14,MMP13,GNB1,MAPK3,SMAD2,ATF2,GNGT1,MAPK1,PRKCA,FOS,NOS2,NFKB1,JUN,ACTA2,MMP2,TGFBR2
KEGG	Osteoclast differentiation	KEGG:04380	3.33E-17	16.47741674	125	332	34	8001	TNFRSF11B,AKT1,TRAF2,ITGB3,TNF,MAP2K6,SQSTM1,TREM2,IL1B,STAT2,MAP3K7,CSF1,CREB1,RELA,NOX1,STAT1,TGFBR1,RELB,MAPK8,MAP2K1,GRB2,IL1R1,IFNB1,TGFB1,MAPK14,MAPK3,TYROBP,MAPK1,FOS,TGFB2,NFKB1,JUN,IL1A,IFNG
KEGG	Malaria	KEGG:05144	7.84E-17	16.1058152	49	354	23	8001	IL8,THBS1,TNF,IL10,TLR9,IL18,IL6,TLR2,IL12A,ITGB2,IL1B,CCL2,MYD88,TGFB1,CSF3,CD40,TLR4,TGFB2,THBS2,HGF,TGFB3,IFNG,CD40LG
KEGG	Human T-cell leukemia virus 1 infection	KEGG:05166	8.42E-17	16.07444595	216	324	43	8001	CHEK1,SLC2A1,TERT,AKT1,HLA-DRB1,BCL2L1,CHEK2,TNF,ATR,MYC,IL6,ITGB2,IL15,MAP2K4,ELK1,LTA,ATF4,CREB1,RELA,TGFBR1,RELB,MAPK8,MAP2K1,NFATC3,HLA-DRA,HRAS,MAP3K1,CD4,IL1R1,TGFB1,SMAD4,MAPK3,CD40,SMAD2,ATF2,MAPK1,ATM,FOS,TGFB2,NFKB1,TGFB3,JUN,IL2
KEGG	Focal adhesion	KEGG:04510	5.90E-15	14.22906272	200	338	40	8001	VEGFA,ITGB6,AKT1,ITGB8,THBS1,ITGB5,ITGB3,COL1A2,ROCK2,RAF1,PDGFB,SHC1,PTK2,ELK1,ITGA3,PDGFA,MAPK8,ITGB1,MAP2K1,PPP1R12B,HRAS,ITGA2,GRB2,CDC42,BIRC2,MAPK3,IGF1,RHOA,MYL2,ITGAV,MAPK1,LAMB1,ITGA1,PRKCA,ILK,THBS2,HGF,FLT1,JUN,PRKCB
KEGG	Apoptosis	KEGG:04210	6.32E-15	14.19957631	136	382	35	8001	BIRC5,GADD45G,AKT1,BID,BCL2L1,DAXX,TRAF2,PARP1,TNF,GADD45A,RAF1,GZMB,TRADD,ATF4,MCL1,RELA,CTSB,MAPK8,MAP2K1,HRAS,FASLG,MAP3K5,BIRC2,RIPK1,MAPK3,MAPK1,IL3,ATM,LMNA,FOS,NFKB1,JUN,FAS,NGF,TP53
KEGG	Complement and coagulation cascades	KEGG:04610	7.35E-15	14.13354501	85	381	28	8001	CFB,C2,PLAUR,SERPINE1,PLAU,ITGB2,CLU,C3AR1,C1QA,PLAT,C1QB,C8A,C5,MBL2,C3,C1R,CD55,MASP2,C8B,C4A,KNG1,C1S,C9,C7,PLG,CFD,MASP1,C6
KEGG	C-type lectin receptor signaling pathway	KEGG:04625	1.05E-14	13.97783702	104	336	29	8001	AKT1,IRF1,TNF,IL10,RAF1,IL6,IL12A,IL23A,CCL17,IL1B,STAT2,RELA,STAT1,RELB,MAPK8,NFATC3,HRAS,MAPK14,MAPKAPK2,IL12B,MAPK3,NLRP3,RHOA,MAPK1,NFKB1,JUN,IL2,CCL22,PTGS2
KEGG	Human immunodeficiency virus 1 infection	KEGG:05170	2.77E-14	13.55782041	210	353	41	8001	CHEK1,AKT1,BID,BCL2L1,TRAF2,TNF,ATR,CXCR4,RAF1,MAP2K6,TLR2,CFL1,LIMK1,PTK2,TRADD,MAP3K7,MYD88,RELA,IRF3,MAPK8,MAP2K1,NFATC3,HRAS,FASLG,CD4,IFNB1,MAPK14,RIPK1,GNB1,MAPK3,GNGT1,MAPK1,PRKCA,ATM,TLR4,FOS,GNAQ,NFKB1,JUN,PRKCB,FAS
KEGG	Measles	KEGG:05162	6.18E-14	13.20900146	139	329	32	8001	IRF7,AKT1,BID,BCL2L1,MX2,TLR7,TLR9,IL6,TLR2,IL12A,MX1,IL1B,TRADD,STAT2,MAP3K7,MYD88,RELA,IRF3,STAT1,OAS2,STAT3,MAPK8,TNFAIP3,FASLG,IFNB1,IL12B,TLR4,FOS,NFKB1,JUN,IL2,IL1A
KEGG	Shigellosis	KEGG:05131	6.95E-14	13.15802843	246	323	42	8001	IL8,AKT1,NOD1,BCL2L1,TRAF2,TNF,RIPK2,IL18,ROCK2,ATG5,SQSTM1,PTK2,BECN1,IL1B,TRADD,MAP3K7,MYD88,RPS6KA5,RELA,IRF3,MAPK8,ITGB1,PLCB1,CDC42,IL1R1,TLR5,IFNB1,MAPK14,WASF2,RIPK1,CCL5,MAPK3,NLRP3,RHOA,C3,MYL2,MAPK1,ATM,TLR4,ILK,NFKB1,JUN
KEGG	Salmonella infection	KEGG:05132	1.52E-13	12.81723067	249	326	42	8001	IL8,AKT1,NOD1,TRAF2,TNF,TLR9,RIPK2,IL18,MYC,ROCK2,RAF1,MAP2K6,IL6,TLR2,MAP2K4,IL1B,TRADD,MAP3K7,TXN,MYD88,RELA,MAPK8,MAP2K1,HRAS,HSP90B1,CDC42,TLR5,BIRC2,MAPK14,RIPK1,HSP90AA1,MAPK3,NLRP3,RHOA,MYL2,MAPK1,TLR4,FOS,NFKB1,LY96,JUN,TLR6
KEGG	Cellular senescence	KEGG:04218	2.08E-12	11.6821855	156	329	32	8001	IL8,CHEK1,GADD45G,SERPINE1,AKT1,CHEK2,ATR,GADD45A,MYC,RAF1,MAP2K6,IL6,SQSTM1,RAD9A,RELA,TGFBR1,MAP2K1,NFATC3,HRAS,MRE11,TGFB1,MAPK14,MAPKAPK2,MAPK3,SMAD2,HUS1,MAPK1,ATM,TGFB2,NFKB1,TGFB3,IL1A
KEGG	African trypanosomiasis	KEGG:05143	2.70E-12	11.56886923	36	353	17	8001	TNF,IL10,TLR9,IL18,IL6,IL12A,IL1B,MYD88,PLCB1,FASLG,IL12B,PRKCA,GNAQ,IFNG,KNG1,PRKCB,FAS
KEGG	HIF-1 signaling pathway	KEGG:04066	3.66E-12	11.4365071	109	338	27	8001	VEGFA,SLC2A1,IL6R,SERPINE1,AKT1,TIMP1,LDHA,EDN1,IL6,MKNK1,HMOX1,RELA,HIF1A,STAT3,EPO,MAP2K1,MAPK3,IGF1,MAPK1,ARNT,PRKCA,TLR4,NOS2,NFKB1,FLT1,IFNG,PRKCB
KEGG	Pancreatic cancer	KEGG:05212	4.02E-12	11.39571945	76	382	24	8001	VEGFA,GADD45G,RAD51,AKT1,BCL2L1,GADD45A,RAF1,RELA,STAT1,STAT3,TGFBR1,MAPK8,MAP2K1,CDC42,TGFB1,SMAD4,MAPK3,SMAD2,MAPK1,TGFB2,NFKB1,TGFB3,TGFBR2,TP53
KEGG	Hepatocellular carcinoma	KEGG:05225	4.66E-12	11.33146852	166	382	35	8001	GADD45G,TERT,AKT1,BCL2L1,KEAP1,GADD45A,MYC,RAF1,SHC1,NQO1,TXNRD1,ELK1,HMOX1,TGFBR1,MAP2K1,WNT5A,HRAS,GRB2,TGFB1,GSTP1,GSTA2,SMAD4,MAPK3,SMAD2,MAPK1,PRKCA,NFE2L2,TGFB2,HGF,TGFB3,WNT2,PRKCB,IGF2,TGFBR2,TP53
KEGG	Epstein-Barr virus infection	KEGG:05169	7.68E-12	11.11474877	198	252	31	8001	GADD45G,IRF7,AKT1,HLA-DRB1,BID,CXCL10,TRAF2,TNF,GADD45A,MYC,MAP2K6,IL6,TLR2,MAP2K4,TRADD,STAT2,MAP3K7,MYD88,RELA,IRF3,STAT1,OAS2,STAT3,RELB,MAPK8,TNFAIP3,HLA-DRA,IFNB1,MAPK14,RIPK1,CD40
KEGG	Colorectal cancer	KEGG:05210	9.93E-12	11.00307943	86	382	25	8001	BIRC5,GADD45G,AKT1,GADD45A,MYC,RAF1,TGFBR1,MAPK8,MAP2K1,HRAS,EREG,GRB2,TGFB1,SMAD4,MAPK3,RHOA,SMAD2,MAPK1,FOS,TGFB2,AREG,TGFB3,JUN,TGFBR2,TP53
KEGG	Allograft rejection	KEGG:05330	1.78E-11	10.74840899	34	354	16	8001	HLA-DRB1,TNF,IL10,IL12A,GZMB,CD86,HLA-DRA,FASLG,IL12B,CD40,IL5,IL4,IL2,IFNG,FAS,CD40LG
KEGG	T cell receptor signaling pathway	KEGG:04660	2.04E-11	10.6896473	103	354	26	8001	AKT1,TNF,IL10,RAF1,MAP3K7,RELA,MAPK8,MAP2K1,NFATC3,HRAS,CD4,GRB2,CDC42,MAPK14,MAPK3,RHOA,MAPK1,IL5,IL4,FOS,NFKB1,JUN,IL2,IFNG,CSF2,CD40LG
KEGG	Human papillomavirus infection	KEGG:05165	2.94E-11	10.53134786	331	309	44	8001	VEGFA,ITGB6,TERT,AKT1,ITGB8,IRF1,OASL,THBS1,MX2,ITGB5,ITGB3,TNF,COL1A2,ATR,RAF1,MX1,PTK2,TLR3,TRADD,STAT2,GNAS,CREB1,RELA,IRF3,STAT1,ITGA3,ITGB1,MAP2K1,WNT5A,HRAS,ITGA2,FASLG,GRB2,CDC42,IFNB1,PTGER4,MAPK3,ITGAV,MAPK1,LAMB1,ITGA1,ATM,THBS2,NFKB1
KEGG	Hematopoietic cell lineage	KEGG:04640	5.20E-11	10.28409375	95	368	25	8001	IL6R,IL11,HLA-DRB1,ITGB3,TNF,IL6,IL1B,IL7,CSF1,ITGA3,EPO,HLA-DRA,ITGA2,CD4,IL1R1,CSF3,CD55,IL3,IL5,ITGA1,IL4,KITLG,IL1A,CSF2,CD34
KEGG	Growth hormone synthesis, secretion and action	KEGG:04935	1.55E-10	9.809738591	119	303	25	8001	AKT1,RAF1,MAP2K6,MAP2K4,SHC1,PTK2,ATF4,GNAS,CREB1,STAT1,STAT3,MAPK8,MAP2K1,PLCB1,HRAS,MAP3K1,GRB2,MAPK14,MAPK3,IGF1,ATF2,MAPK1,PRKCA,FOS,GNAQ
KEGG	Legionellosis	KEGG:05134	1.92E-10	9.71659032	57	309	18	8001	IL8,CXCL1,TNF,IL18,IL6,TLR2,IL12A,ITGB2,CXCL3,IL1B,MYD88,RELA,CXCL2,TLR5,IL12B,C3,TLR4,NFKB1
KEGG	Hepatitis C	KEGG:05160	1.99E-10	9.70021743	157	271	27	8001	IRF7,AKT1,BID,CXCL10,MX2,TRAF2,TNF,MYC,RAF1,IFIT1,MX1,TLR3,TRADD,STAT2,RELA,IRF3,STAT1,OAS2,STAT3,MAP2K1,HRAS,FASLG,GRB2,IFNB1,RIPK1,MAPK3,MAPK1
KEGG	Fc epsilon RI signaling pathway	KEGG:04664	5.05E-10	9.296917972	67	356	20	8001	AKT1,ALOX5,TNF,RAF1,MAP2K6,MAP2K4,MAPK8,MAP2K1,HRAS,GRB2,MAPK14,MAPK3,MAPK1,IL3,IL5,IL4,PRKCA,IL13,CSF2,PLA2G4A
KEGG	PD-L1 expression and PD-1 checkpoint pathway in cancer	KEGG:05235	6.86E-10	9.163741491	89	332	22	8001	AKT1,TLR9,RAF1,MAP2K6,TLR2,MYD88,RELA,STAT1,HIF1A,STAT3,MAP2K1,NFATC3,HRAS,CD4,MAPK14,MAPK3,MAPK1,TLR4,FOS,NFKB1,JUN,IFNG
KEGG	GnRH signaling pathway	KEGG:04912	9.42E-10	9.025814349	93	356	23	8001	RAF1,MAP2K6,MAP2K4,ELK1,ATF4,GNAS,MAPK8,MAP2K1,PLCB1,HRAS,MAP3K1,GRB2,CDC42,MAPK14,MAPK3,MAPK1,PRKCA,MMP14,GNAQ,JUN,PRKCB,MMP2,PLA2G4A
KEGG	RIG-I-like receptor signaling pathway	KEGG:04622	1.98E-09	8.703468491	70	244	17	8001	IL8,IRF7,CXCL10,TRAF2,TNF,ATG5,IL12A,TRADD,MAP3K7,RELA,IRF3,MAPK8,MAP3K1,IFNB1,MAPK14,RIPK1,IL12B
KEGG	Chronic myeloid leukemia	KEGG:05220	2.95E-09	8.530696079	76	382	21	8001	GADD45G,AKT1,BCL2L1,GADD45A,MYC,RAF1,SHC1,RELA,TGFBR1,MAP2K1,HRAS,GRB2,TGFB1,SMAD4,MAPK3,MAPK1,TGFB2,NFKB1,TGFB3,TGFBR2,TP53
KEGG	TGF-beta signaling pathway	KEGG:04350	3.59E-09	8.445079666	93	380	23	8001	BMP7,SMAD6,THBS1,TNF,MYC,INHBE,SMAD7,GREM1,LTBP1,TGFBR1,TGIF1,SP1,TGFB1,SMAD4,MAPK3,RHOA,SMAD2,MAPK1,TGFB2,TGFB3,IFNG,TGFBR2,DCN
KEGG	Prostate cancer	KEGG:05215	5.58E-09	8.253516718	97	271	20	8001	MMP9,PLAU,AKT1,RAF1,PDGFB,ATF4,CREB1,RELA,PDGFA,MAP2K1,HRAS,HSP90B1,PLAT,GRB2,GSTP1,MMP3,HSP90AA1,MAPK3,IGF1,MAPK1
KEGG	Renal cell carcinoma	KEGG:05211	1.12E-08	7.952569782	68	323	18	8001	VEGFA,SLC2A1,AKT1,RAF1,PDGFB,HIF1A,MAP2K1,HRAS,GRB2,CDC42,TGFB1,MAPK3,MAPK1,ARNT,TGFB2,HGF,TGFB3,JUN
KEGG	EGFR tyrosine kinase inhibitor resistance	KEGG:01521	3.93E-08	7.405567434	79	377	20	8001	VEGFA,IL6R,AKT1,BCL2L1,RAF1,PDGFB,IL6,SHC1,PDGFA,STAT3,MAP2K1,HRAS,GRB2,MAPK3,IGF1,MAPK1,PRKCA,HGF,PRKCB,NRG1
KEGG	Intestinal immune network for IgA production	KEGG:04672	4.05E-08	7.392788587	45	354	15	8001	HLA-DRB1,IL10,CXCR4,IL6,IL15,CCL25,CD86,HLA-DRA,TGFB1,CD40,IL5,IL4,IL2,CXCL12,CD40LG
KEGG	Th1 and Th2 cell differentiation	KEGG:04658	4.09E-08	7.38775131	89	332	20	8001	HLA-DRB1,IL12A,RELA,STAT1,MAPK8,NFATC3,HLA-DRA,CD4,MAPK14,IL12B,MAPK3,MAPK1,IL5,IL4,FOS,IL13,NFKB1,JUN,IL2,IFNG
KEGG	Asthma	KEGG:05310	5.34E-08	7.272617523	27	357	12	8001	HLA-DRB1,CCL11,TNF,IL10,HLA-DRA,CD40,IL3,IL5,IL4,IL13,CD40LG,IL9
KEGG	Type I diabetes mellitus	KEGG:04940	7.27E-08	7.138734638	40	353	14	8001	HLA-DRB1,TNF,IL12A,GZMB,IL1B,LTA,CD86,HLA-DRA,FASLG,IL12B,IL2,IL1A,IFNG,FAS
KEGG	Neurotrophin signaling pathway	KEGG:04722	1.39E-07	6.857101543	119	382	24	8001	AKT1,RIPK2,RAF1,SHC1,RPS6KA5,ATF4,RELA,MAPK8,MAP2K1,HRAS,MAP3K1,FASLG,GRB2,CDC42,MAP3K5,MAPK14,MAPKAPK2,MAPK3,RHOA,MAPK1,NFKB1,JUN,NGF,TP53
KEGG	Transcriptional misregulation in cancer	KEGG:05202	1.57E-07	6.804922055	191	382	31	8001	IL8,CD133,BCL6,MMP9,GADD45G,PLAU,BCL2L1,GADD45A,MYC,IL6,GZMB,PTK2,CEBPB,RELA,PDGFA,CD86,SP1,PLAT,MMP3,BIRC2,CD40,IGF1,IL3,ATM,NFKB1,FLT1,MAX,CSF2,TGFBR2,MEF2C,TP53
KEGG	FoxO signaling pathway	KEGG:04068	1.59E-07	6.798146253	131	319	23	8001	BCL6,GADD45G,AKT1,IL10,GADD45A,RAF1,IL6,STAT3,TGFBR1,MAPK8,MAP2K1,HRAS,FASLG,GRB2,TGFB1,MAPK14,SMAD4,MAPK3,IGF1,MAPK1,ATM,TGFB2,TGFB3
KEGG	Hypertrophic cardiomyopathy	KEGG:05410	1.80E-07	6.745245526	90	319	19	8001	ITGB6,ITGB8,ITGB5,ITGB3,TNF,EDN1,IL6,ITGA3,ITGB1,ITGA2,TGFB1,IGF1,MYL2,ITGAV,ITGA1,AGT,LMNA,TGFB2,TGFB3
KEGG	VEGF signaling pathway	KEGG:04370	3.49E-07	6.456825717	59	356	16	8001	VEGFA,AKT1,RAF1,HSPB1,PTK2,MAP2K1,HRAS,CDC42,MAPK14,MAPKAPK2,MAPK3,MAPK1,PRKCA,PTGS2,PRKCB,PLA2G4A
KEGG	Sphingolipid signaling pathway	KEGG:04071	3.93E-07	6.405951394	119	338	22	8001	AKT1,BID,TRAF2,TNF,ROCK2,RAF1,TRADD,RELA,MAPK8,MAP2K1,PLCB1,HRAS,MAP3K5,MAPK14,MAPK3,RHOA,MAPK1,PRKCA,GNAQ,NFKB1,KNG1,PRKCB
KEGG	Necroptosis	KEGG:04217	4.08E-07	6.388844755	159	373	27	8001	HMGB1,BID,TRAF2,PARP1,TNF,FTH1,SQSTM1,IL1B,TLR3,TRADD,STAT2,STAT1,STAT3,MAPK8,TNFAIP3,FASLG,IFNB1,BIRC2,RIPK1,HSP90AA1,NLRP3,TLR4,IL1A,IFNG,FAS,PLA2G4A,ALOX15
KEGG	Pathogenic Escherichia coli infection	KEGG:05130	4.48E-07	6.348552207	196	323	28	8001	IL8,TRAF2,TNF,IL18,ROCK2,IL6,IL1B,TRADD,MAP3K7,MYD88,RELA,MAPK8,ITGB1,FASLG,CDC42,IL1R1,TLR5,MAPK14,WASF2,RIPK1,MAPK3,NLRP3,RHOA,MAPK1,TLR4,FOS,NFKB1,JUN
KEGG	Prolactin signaling pathway	KEGG:04917	6.76E-07	6.170163006	70	309	16	8001	AKT1,IRF1,RAF1,SHC1,RELA,STAT1,STAT3,MAPK8,MAP2K1,HRAS,GRB2,MAPK14,MAPK3,MAPK1,FOS,NFKB1
KEGG	Regulation of actin cytoskeleton	KEGG:04810	7.98E-07	6.097980657	216	281	27	8001	ITGB6,ITGB8,ITGB5,ITGB3,CXCR4,ROCK2,RAF1,PDGFB,ITGB2,CFL1,LIMK1,PTK2,ITGA3,PDGFA,ITGB1,MAP2K1,PPP1R12B,HRAS,ITGA2,CDC42,WASF2,MAPK3,RHOA,MYL2,ITGAV,MAPK1,ITGA1
KEGG	ErbB signaling pathway	KEGG:04012	8.41E-07	6.075063571	84	377	19	8001	AKT1,MYC,RAF1,MAP2K4,SHC1,PTK2,ELK1,MAPK8,MAP2K1,HRAS,EREG,GRB2,MAPK3,MAPK1,PRKCA,AREG,JUN,PRKCB,NRG1
KEGG	Staphylococcus aureus infection	KEGG:05150	1.20E-06	5.920209266	87	371	19	8001	CFB,C2,HLA-DRB1,IL10,ITGB2,C3AR1,HLA-DRA,C1QA,C1QB,C5,MBL2,C3,C1R,MASP2,C4A,C1S,PLG,CFD,MASP1
KEGG	p53 signaling pathway	KEGG:04115	2.22E-06	5.652787688	73	75	9	8001	CHEK1,GADD45G,SERPINE1,BID,BCL2L1,THBS1,CHEK2,ATR,GADD45A
KEGG	Dilated cardiomyopathy	KEGG:05414	2.97E-06	5.527782033	95	319	18	8001	ITGB6,ITGB8,ITGB5,ITGB3,TNF,GNAS,ITGA3,ITGB1,ITGA2,TGFB1,IGF1,MYL2,ITGAV,ITGA1,AGT,LMNA,TGFB2,TGFB3
KEGG	Bladder cancer	KEGG:05219	3.09E-06	5.510406365	41	382	13	8001	IL8,VEGFA,MMP9,THBS1,MYC,RAF1,RPS6KA5,MAP2K1,HRAS,MAPK3,MAPK1,MMP2,TP53
KEGG	Graft-versus-host disease	KEGG:05332	3.34E-06	5.475619124	37	353	12	8001	HLA-DRB1,TNF,IL6,GZMB,IL1B,CD86,HLA-DRA,FASLG,IL2,IL1A,IFNG,FAS
KEGG	Small cell lung cancer	KEGG:05222	3.91E-06	5.407542575	92	336	18	8001	GADD45G,AKT1,BCL2L1,TRAF2,GADD45A,MYC,PTK2,RELA,ITGA3,ITGB1,ITGA2,BIRC2,ITGAV,LAMB1,NOS2,NFKB1,MAX,PTGS2
KEGG	Apelin signaling pathway	KEGG:04371	4.38E-06	5.358384021	136	365	23	8001	SERPINE1,AKT1,RAF1,BECN1,MEF2A,TGFBR1,MAP2K1,PLCB1,HRAS,MEF2D,PLAT,SMAD4,GNB1,HDAC4,MAPK3,SMAD2,MYL2,GNGT1,MAPK1,GNAQ,NOS2,ACTA2,MEF2C
KEGG	Parathyroid hormone synthesis, secretion and action	KEGG:04928	5.20E-06	5.283624156	106	365	20	8001	RAF1,MEF2A,ATF4,GNAS,CREB1,MAP2K1,PLCB1,SP1,MEF2D,MMP13,MAPK3,RHOA,ATF2,MAPK1,PRKCA,MMP14,FOS,GNAQ,PRKCB,MEF2C
KEGG	Rap1 signaling pathway	KEGG:04015	5.69E-06	5.245040247	210	338	28	8001	VEGFA,AKT1,THBS1,ITGB3,RAF1,MAP2K6,PDGFB,ITGB2,CSF1,GNAS,PDGFA,ITGB1,MAP2K1,PLCB1,HRAS,CDC42,RAPGEF2,MAPK14,MAPK3,IGF1,RHOA,MAPK1,PRKCA,GNAQ,HGF,FLT1,KITLG,PRKCB
KEGG	Epithelial cell signaling in Helicobacter pylori infection	KEGG:05120	9.29E-06	5.031912941	70	323	15	8001	IL8,CXCL1,NOD1,CXCL3,MAP2K4,RELA,CXCL2,MAPK8,CDC42,MAPK14,CCL5,CXCR1,CXCR2,NFKB1,JUN
KEGG	Ras signaling pathway	KEGG:04014	9.62E-06	5.01689402	231	374	31	8001	VEGFA,AKT1,BCL2L1,RAF1,PDGFB,SHC1,ELK1,CSF1,RELA,PDGFA,MAPK8,MAP2K1,HRAS,FASLG,GRB2,CDC42,GNB1,MAPK3,IGF1,RHOA,GNGT1,MAPK1,PRKCA,NFKB1,HGF,FLT1,KITLG,PRKCB,IGF2,PLA2G4A,NGF
KEGG	Endocrine resistance	KEGG:01522	1.05E-05	4.980684461	96	382	19	8001	MMP9,AKT1,RAF1,SHC1,PTK2,GNAS,MAPK8,MAP2K1,SP1,HRAS,GRB2,MAPK14,MAPK3,IGF1,MAPK1,FOS,JUN,MMP2,TP53
KEGG	Estrogen signaling pathway	KEGG:04915	1.13E-05	4.946503729	137	351	22	8001	MMP9,AKT1,RAF1,SHC1,ATF4,GNAS,CREB1,MAP2K1,PLCB1,SP1,HRAS,HSP90B1,GRB2,HSP90AA1,MAPK3,TFF1,ATF2,MAPK1,FOS,GNAQ,JUN,MMP2
KEGG	Choline metabolism in cancer	KEGG:05231	2.60E-05	4.585077083	98	356	18	8001	AKT1,RAF1,PDGFB,HIF1A,PDGFA,MAPK8,MAP2K1,SP1,HRAS,GRB2,WASF2,MAPK3,MAPK1,PRKCA,FOS,JUN,PRKCB,PLA2G4A
KEGG	Glioma	KEGG:05214	3.31E-05	4.479638612	75	285	14	8001	GADD45G,AKT1,GADD45A,RAF1,PDGFB,SHC1,PDGFA,MAP2K1,HRAS,GRB2,MAPK3,IGF1,MAPK1,PRKCA
KEGG	Gastric cancer	KEGG:05226	4.94E-05	4.306188284	148	382	23	8001	GADD45G,TERT,AKT1,GADD45A,MYC,RAF1,SHC1,TGFBR1,MAP2K1,WNT5A,HRAS,GRB2,TGFB1,SMAD4,MAPK3,SMAD2,MAPK1,TGFB2,HGF,TGFB3,WNT2,TGFBR2,TP53
KEGG	Inflammatory mediator regulation of TRP channels	KEGG:04750	5.41E-05	4.267081139	98	374	18	8001	IL1RAP,PTGER2,MAP2K6,ALOX12,IL1B,GNAS,MAPK8,PLCB1,IL1R1,MAPK14,PTGER4,IGF1,PRKCA,GNAQ,KNG1,PRKCB,PLA2G4A,NGF
KEGG	Platelet activation	KEGG:04611	8.85E-05	4.053104945	124	271	17	8001	PTGS1,AKT1,ITGB3,COL1A2,ROCK2,PRKG2,COL3A1,GNAS,PTGIR,ITGB1,PLCB1,ITGA2,MAPK14,MAPK3,RHOA,TBXA2R,MAPK1
KEGG	Systemic lupus erythematosus	KEGG:05322	0.000101639	3.992941645	132	381	21	8001	C2,HLA-DRB1,TNF,IL10,CD86,HLA-DRA,C1QA,C1QB,C8A,C5,CD40,C3,C1R,C8B,IFNG,C4A,C1S,C9,CD40LG,C7,C6
KEGG	Autoimmune thyroid disease	KEGG:05320	0.000106219	3.973795927	49	354	12	8001	HLA-DRB1,IL10,GZMB,CD86,HLA-DRA,FASLG,CD40,IL5,IL4,IL2,FAS,CD40LG
KEGG	Endometrial cancer	KEGG:05213	0.000123086	3.909792374	58	299	12	8001	GADD45G,AKT1,GADD45A,MYC,RAF1,ELK1,MAP2K1,HRAS,GRB2,MAPK3,MAPK1,ILK
KEGG	Long-term depression	KEGG:04730	0.000147107	3.832366476	59	356	13	8001	RAF1,PRKG2,GNAS,MAP2K1,PLCB1,HRAS,MAPK3,IGF1,MAPK1,PRKCA,GNAQ,PRKCB,PLA2G4A
KEGG	Natural killer cell mediated cytotoxicity	KEGG:04650	0.000170965	3.767092695	123	353	19	8001	BID,TNF,RAF1,ITGB2,GZMB,SHC1,MAP2K1,HRAS,FASLG,GRB2,IFNB1,MAPK3,TYROBP,MAPK1,PRKCA,IFNG,PRKCB,CSF2,FAS
KEGG	Viral carcinogenesis	KEGG:05203	0.000194044	3.712099458	202	323	24	8001	CHEK1,IRF7,TRAF2,TRADD,ATF4,CREB1,RELA,IRF3,STAT3,HRAS,CCR3,GRB2,CCR4,CDC42,MAPKAPK2,HDAC4,MAPK3,RHOA,C3,ATF2,MAPK1,IL6ST,NFKB1,JUN
KEGG	Neutrophil extracellular trap formation	KEGG:04613	0.000242289	3.615667179	189	350	24	8001	HMGB1,AKT1,TLR7,ITGB3,RAF1,TLR2,ITGB2,MAP3K7,RELA,MAP2K1,PLCB1,ATG7,MAPK14,TLR8,C5,HDAC4,MAPK3,C3,MAPK1,PRKCA,TLR4,NFKB1,PRKCB,AGER
KEGG	Cytosolic DNA-sensing pathway	KEGG:04623	0.000265949	3.575201176	62	247	11	8001	IRF7,CXCL10,IL18,IL6,IL1B,RELA,IRF3,CCL4,IFNB1,RIPK1,CCL5
KEGG	Autophagy - animal	KEGG:04140	0.000292261	3.534228581	137	210	15	8001	HMGB1,AKT1,BCL2L1,RAF1,ATG5,SQSTM1,ATG3,BECN1,MAP3K7,HIF1A,CTSB,MAPK8,MAP2K1,HRAS,ATG7
KEGG	Acute myeloid leukemia	KEGG:05221	0.000416052	3.380852577	67	341	13	8001	AKT1,MYC,RAF1,RELA,STAT3,MAP2K1,HRAS,GRB2,MAPK3,MAPK1,IL3,NFKB1,CSF2
KEGG	Serotonergic synapse	KEGG:04726	0.000447665	3.349046938	113	373	18	8001	PTGS1,ALOX5,RAF1,ALOX12,GNAS,MAP2K1,PLCB1,HRAS,GNB1,MAPK3,GNGT1,MAPK1,PRKCA,GNAQ,PTGS2,PRKCB,PLA2G4A,ALOX15
KEGG	Mitophagy - animal	KEGG:04137	0.000493854	3.306401156	68	193	10	8001	BCL2L1,ATG5,SQSTM1,BECN1,ATF4,RELA,HIF1A,MAPK8,SP1,HRAS
KEGG	Phospholipase D signaling pathway	KEGG:04072	0.000532771	3.273459134	147	378	21	8001	IL8,AKT1,RAF1,PDGFB,SHC1,GNAS,PDGFA,MAP2K1,PLCB1,HRAS,GRB2,MAPK3,RHOA,MAPK1,PRKCA,AGT,CXCR1,CXCR2,KITLG,PLA2G4A,PTGFR
KEGG	Non-small cell lung cancer	KEGG:05223	0.000648671	3.187975617	72	382	14	8001	GADD45G,AKT1,GADD45A,RAF1,STAT3,MAP2K1,HRAS,GRB2,MAPK3,MAPK1,PRKCA,HGF,PRKCB,TP53
KEGG	Platinum drug resistance	KEGG:01524	0.000648671	3.187975617	72	382	14	8001	BIRC5,AKT1,BID,BCL2L1,FASLG,GSTP1,MAP3K5,GSTA2,BIRC2,MAPK3,MAPK1,ATM,FAS,TP53
KEGG	Non-alcoholic fatty liver disease	KEGG:04932	0.000932738	3.030240216	150	353	20	8001	IL8,IL6R,AKT1,BID,TRAF2,TNF,IL6,IL1B,ATF4,RELA,MAPK8,FASLG,CDC42,TGFB1,MAP3K5,FOS,NFKB1,JUN,IL1A,FAS
KEGG	Diabetic cardiomyopathy	KEGG:05415	0.001376628	2.861183304	203	360	24	8001	SLC2A1,MMP9,AKT1,PARP1,COL1A2,COL3A1,RELA,TGFBR1,MAPK8,PLCB1,SP1,TGFB1,MAPK14,GSR,SMAD2,PRKCA,AGT,TGFB2,NFKB1,TGFB3,PRKCB,AGER,MMP2,TGFBR2
KEGG	Gap junction	KEGG:04540	0.001795519	2.745809943	88	338	14	8001	RAF1,PDGFB,PRKG2,GNAS,PDGFA,MAP2K1,PLCB1,HRAS,GRB2,MAPK3,MAPK1,PRKCA,GNAQ,PRKCB
KEGG	Melanoma	KEGG:05218	0.001907798	2.719467515	72	310	12	8001	GADD45G,AKT1,GADD45A,RAF1,PDGFB,PDGFA,MAP2K1,HRAS,MAPK3,IGF1,MAPK1,HGF
KEGG	Melanogenesis	KEGG:04916	0.002109431	2.675834752	101	338	15	8001	RAF1,EDN1,GNAS,CREB1,MAP2K1,PLCB1,WNT5A,HRAS,MAPK3,MAPK1,PRKCA,GNAQ,KITLG,WNT2,PRKCB
KEGG	Oxytocin signaling pathway	KEGG:04921	0.00226934	2.644100414	154	365	20	8001	ROCK2,RAF1,ELK1,GNAS,MAP2K1,PLCB1,NFATC3,PPP1R12B,HRAS,MAPK3,RHOA,MAPK1,PRKCA,FOS,GNAQ,JUN,PTGS2,PRKCB,PLA2G4A,MEF2C
KEGG	Vascular smooth muscle contraction	KEGG:04270	0.00240366	2.619126967	133	356	18	8001	ROCK2,RAF1,EDN1,GNAS,PTGIR,MAP2K1,PLCB1,PPP1R12B,ADM,MAPK3,RHOA,MAPK1,PRKCA,AGT,GNAQ,PRKCB,ACTA2,PLA2G4A
KEGG	B cell receptor signaling pathway	KEGG:04662	0.002481103	2.605355205	79	338	13	8001	AKT1,RAF1,RELA,MAP2K1,NFATC3,HRAS,GRB2,MAPK3,MAPK1,FOS,NFKB1,JUN,PRKCB
KEGG	ECM-receptor interaction	KEGG:04512	0.003054195	2.515103305	88	308	13	8001	ITGB6,ITGB8,THBS1,ITGB5,ITGB3,COL1A2,ITGA3,ITGB1,ITGA2,ITGAV,LAMB1,ITGA1,THBS2
KEGG	Thyroid hormone signaling pathway	KEGG:04919	0.006070701	2.216761145	121	382	17	8001	SLC2A1,AKT1,ITGB3,MYC,RAF1,STAT1,HIF1A,MAP2K1,PLCB1,HRAS,MAPK3,ITGAV,MAPK1,PRKCA,PRKCB,FXYD2,TP53
KEGG	Signaling pathways regulating pluripotency of stem cells	KEGG:04550	0.006614737	2.179487414	143	292	16	8001	AKT1,MYC,RAF1,INHBE,STAT3,MAP2K1,WNT5A,HRAS,GRB2,MAPK14,SMAD4,MAPK3,IGF1,SMAD2,MAPK1,IL6ST
KEGG	Phagosome	KEGG:04145	0.010140382	1.99394567	147	326	17	8001	HLA-DRB1,THBS1,ITGB5,ITGB3,TLR2,ITGB2,ITGB1,HLA-DRA,ITGA2,MBL2,C3,C1R,ITGAV,TLR4,THBS2,MRC1,TLR6
KEGG	Breast cancer	KEGG:05224	0.010931198	1.961332258	147	328	17	8001	GADD45G,AKT1,GADD45A,MYC,RAF1,SHC1,MAP2K1,SP1,WNT5A,HRAS,GRB2,MAPK3,IGF1,MAPK1,FOS,JUN,WNT2
KEGG	Central carbon metabolism in cancer	KEGG:05230	0.012020647	1.920072148	70	271	10	8001	SLC2A1,AKT1,MYC,LDHA,RAF1,HIF1A,MAP2K1,HRAS,MAPK3,MAPK1
KEGG	Adipocytokine signaling pathway	KEGG:04920	0.015187276	1.818520127	69	179	8	8001	SLC2A1,AKT1,TRAF2,TNF,TRADD,RELA,STAT3,MAPK8
KEGG	cGMP-PKG signaling pathway	KEGG:04022	0.020501831	1.688207353	166	365	19	8001	AKT1,ROCK2,RAF1,PRKG2,MEF2A,ATF4,CREB1,MAP2K1,PLCB1,NFATC3,MEF2D,MAPK3,RHOA,ATF2,MAPK1,GNAQ,KNG1,FXYD2,MEF2C
KEGG	Circadian entrainment	KEGG:04713	0.022056085	1.656471579	97	338	13	8001	PRKG2,RPS6KA5,GNAS,CREB1,PLCB1,GNB1,MAPK3,GNGT1,MAPK1,PRKCA,FOS,GNAQ,PRKCB
KEGG	Thyroid cancer	KEGG:05216	0.022082358	1.655954547	37	271	7	8001	GADD45G,GADD45A,MYC,MAP2K1,HRAS,MAPK3,MAPK1
KEGG	Apoptosis - multiple species	KEGG:04215	0.025230369	1.598076393	32	226	6	8001	BIRC5,BID,BCL2L1,BECN1,MAPK8,BIRC2
KEGG	Renin secretion	KEGG:04924	0.026522567	1.57638444	69	303	10	8001	PTGER2,EDN1,PRKG2,GNAS,CREB1,CTSB,PLCB1,PTGER4,AGT,GNAQ
KEGG	MicroRNAs in cancer	KEGG:05206	0.029032148	1.537120832	310	338	27	8001	VEGFA,MMP9,PLAU,THBS1,ITGB3,MYC,RAF1,PDGFB,SHC1,HMOX1,RPS6KA5,MCL1,PDGFA,STAT3,MAP2K1,HRAS,GRB2,HDAC4,MAPK3,RHOA,MAPK1,PRKCA,ATM,TGFB2,NFKB1,PTGS2,PRKCB
KEGG	Cholinergic synapse	KEGG:04725	0.029421113	1.531340899	113	338	14	8001	AKT1,ATF4,CREB1,MAP2K1,PLCB1,HRAS,GNB1,MAPK3,GNGT1,MAPK1,PRKCA,FOS,GNAQ,PRKCB
KEGG	Antifolate resistance	KEGG:01523	0.031373993	1.503430208	31	155	5	8001	TNF,IL6,ALOX12,IL1B,RELA
KEGG	GnRH secretion	KEGG:04929	0.033998265	1.468543248	64	338	10	8001	AKT1,RAF1,MAP2K1,PLCB1,HRAS,MAPK3,MAPK1,PRKCA,GNAQ,PRKCB
KEGG	Thyroid hormone synthesis	KEGG:04918	0.038216886	1.417744706	75	347	11	8001	ATF4,GNAS,CREB1,PLCB1,HSP90B1,GSR,ATF2,PRKCA,GNAQ,PRKCB,FXYD2
KEGG	Axon guidance	KEGG:04360	0.044950584	1.347264662	181	327	18	8001	BMP7,CXCR4,ROCK2,RAF1,CFL1,LIMK1,PTK2,ITGB1,WNT5A,NFATC3,HRAS,CDC42,MAPK3,RHOA,MAPK1,PRKCA,ILK,CXCL12
KEGG	Arrhythmogenic right ventricular cardiomyopathy	KEGG:05412	0.046393228	1.333545407	77	290	10	8001	ITGB6,ITGB8,ITGB5,ITGB3,ITGA3,ITGB1,ITGA2,ITGAV,ITGA1,LMNA
KEGG	Leukocyte transendothelial migration	KEGG:04670	0.047369026	1.324505541	114	351	14	8001	MMP9,CXCR4,ROCK2,ITGB2,PTK2,ITGB1,CDC42,MAPK14,RHOA,MYL2,PRKCA,CXCL12,PRKCB,MMP2
KEGG	Long-term potentiation	KEGG:04720	0.049745997	1.303241856	67	338	10	8001	RAF1,ATF4,MAP2K1,PLCB1,HRAS,MAPK3,MAPK1,PRKCA,GNAQ,PRKCB
REAC	Interleukin-4 and Interleukin-13 signaling	REAC:R-HSA-6785807	2.10E-36	35.67819857	110	382	47	10543	BIRC5,IL8,VEGFA,BCL6,MMP9,IL6R,AKT1,ALOX5,BCL2L1,CCL11,TIMP1,TNF,IL10,COL1A2,IL18,MYC,IL6,IL12A,ITGB2,IL23A,IL1B,CCL2,HMOX1,MCL1,IL13RA2,STAT1,HIF1A,STAT3,ITGB1,HSP90B1,FASLG,MMP3,IL12B,HSP90AA1,IL4,IL17A,FOS,IL13,NOS2,HGF,IL1A,CCL22,PTGS2,IL23R,MMP2,ALOX15,TP53
REAC	Interleukin-10 signaling	REAC:R-HSA-6783783	2.29E-33	32.6396627	45	352	31	10543	IL8,CXCL1,IL1RN,CCL20,CXCL10,TIMP1,TNF,IL10,CCL3,IL18,IL6,IL12A,IL1B,CCL2,CSF1,STAT3,CXCL2,IL10RB,CD86,CCL4,IL1R1,CSF3,IL12B,CCL5,CCR1,CCL19,IL1A,CCL22,PTGS2,CSF2,CCR2
REAC	Chemokine receptors bind chemokines	REAC:R-HSA-380108	1.82E-29	28.74097044	57	372	32	10543	IL8,CXCL1,CCL20,CXCL6,CXCL10,CCL11,CXCL5,CCL3,CXCR4,CXCL9,CXCL3,CCL17,CCL25,CCL2,CXCL2,CCL4,CCL13,CCR3,CCR4,CCL7,CCL5,CCR1,CCL16,CCR7,CXCR1,CXCR2,CCL1,CCL19,CXCL12,CCL22,CCR2,CCL21
REAC	Toll-like Receptor Cascades	REAC:R-HSA-168898	3.18E-25	24.49823193	152	365	43	10543	HMGB1,IRF7,NOD1,TLR7,NOD2,TLR9,RIPK2,MAP2K6,TLR2,ITGB2,MAP2K4,TLR3,MAP3K7,ELK1,MEF2A,MYD88,RPS6KA5,CREB1,RELA,IRF3,CTSB,MAPK8,MAP2K1,HSP90B1,MAP3K1,TLR5,BIRC2,MAPK14,TLR8,MAPKAPK2,RIPK1,MAPK3,ATF2,MAPK1,TLR4,FOS,NFKB1,LY96,TLR1,JUN,TLR6,AGER,MEF2C
REAC	Toll Like Receptor 7/8 (TLR7/8) Cascade	REAC:R-HSA-168181	1.26E-21	20.89960562	91	365	32	10543	HMGB1,IRF7,NOD1,TLR7,NOD2,TLR9,RIPK2,MAP2K6,MAP2K4,MAP3K7,ELK1,MEF2A,MYD88,RPS6KA5,CREB1,RELA,MAPK8,MAP2K1,MAP3K1,MAPK14,TLR8,MAPKAPK2,MAPK3,ATF2,MAPK1,TLR4,FOS,NFKB1,LY96,JUN,AGER,MEF2C
REAC	MyD88 dependent cascade initiated on endosome	REAC:R-HSA-975155	1.26E-21	20.89960562	91	365	32	10543	HMGB1,IRF7,NOD1,TLR7,NOD2,TLR9,RIPK2,MAP2K6,MAP2K4,MAP3K7,ELK1,MEF2A,MYD88,RPS6KA5,CREB1,RELA,MAPK8,MAP2K1,MAP3K1,MAPK14,TLR8,MAPKAPK2,MAPK3,ATF2,MAPK1,TLR4,FOS,NFKB1,LY96,JUN,AGER,MEF2C
REAC	Toll Like Receptor 4 (TLR4) Cascade	REAC:R-HSA-166016	5.59E-21	20.25221451	126	365	36	10543	HMGB1,IRF7,NOD1,NOD2,RIPK2,MAP2K6,TLR2,ITGB2,MAP2K4,MAP3K7,ELK1,MEF2A,MYD88,RPS6KA5,CREB1,RELA,IRF3,MAPK8,MAP2K1,MAP3K1,BIRC2,MAPK14,MAPKAPK2,RIPK1,MAPK3,ATF2,MAPK1,TLR4,FOS,NFKB1,LY96,TLR1,JUN,TLR6,AGER,MEF2C
REAC	Toll Like Receptor 9 (TLR9) Cascade	REAC:R-HSA-168138	5.94E-21	20.22610656	95	365	32	10543	HMGB1,IRF7,NOD1,TLR7,NOD2,TLR9,RIPK2,MAP2K6,MAP2K4,MAP3K7,ELK1,MEF2A,MYD88,RPS6KA5,CREB1,RELA,MAPK8,MAP2K1,MAP3K1,MAPK14,TLR8,MAPKAPK2,MAPK3,ATF2,MAPK1,TLR4,FOS,NFKB1,LY96,JUN,AGER,MEF2C
REAC	TRAF6 mediated induction of NFkB and MAP kinases upon TLR7/8 or 9 activation	REAC:R-HSA-975138	1.39E-20	19.85707676	90	365	31	10543	HMGB1,NOD1,TLR7,NOD2,TLR9,RIPK2,MAP2K6,MAP2K4,MAP3K7,ELK1,MEF2A,MYD88,RPS6KA5,CREB1,RELA,MAPK8,MAP2K1,MAP3K1,MAPK14,TLR8,MAPKAPK2,MAPK3,ATF2,MAPK1,TLR4,FOS,NFKB1,LY96,JUN,AGER,MEF2C
REAC	MyD88:MAL(TIRAP) cascade initiated on plasma membrane	REAC:R-HSA-166058	6.28E-20	19.20235914	94	365	31	10543	HMGB1,NOD1,NOD2,RIPK2,MAP2K6,TLR2,MAP2K4,MAP3K7,ELK1,MEF2A,MYD88,RPS6KA5,CREB1,RELA,MAPK8,MAP2K1,MAP3K1,MAPK14,MAPKAPK2,MAPK3,ATF2,MAPK1,TLR4,FOS,NFKB1,LY96,TLR1,JUN,TLR6,AGER,MEF2C
REAC	Toll Like Receptor TLR6:TLR2 Cascade	REAC:R-HSA-168188	6.28E-20	19.20235914	94	365	31	10543	HMGB1,NOD1,NOD2,RIPK2,MAP2K6,TLR2,MAP2K4,MAP3K7,ELK1,MEF2A,MYD88,RPS6KA5,CREB1,RELA,MAPK8,MAP2K1,MAP3K1,MAPK14,MAPKAPK2,MAPK3,ATF2,MAPK1,TLR4,FOS,NFKB1,LY96,TLR1,JUN,TLR6,AGER,MEF2C
REAC	Toll Like Receptor 2 (TLR2) Cascade	REAC:R-HSA-181438	1.84E-19	18.73511993	97	365	31	10543	HMGB1,NOD1,NOD2,RIPK2,MAP2K6,TLR2,MAP2K4,MAP3K7,ELK1,MEF2A,MYD88,RPS6KA5,CREB1,RELA,MAPK8,MAP2K1,MAP3K1,MAPK14,MAPKAPK2,MAPK3,ATF2,MAPK1,TLR4,FOS,NFKB1,LY96,TLR1,JUN,TLR6,AGER,MEF2C
REAC	Toll Like Receptor TLR1:TLR2 Cascade	REAC:R-HSA-168179	1.84E-19	18.73511993	97	365	31	10543	HMGB1,NOD1,NOD2,RIPK2,MAP2K6,TLR2,MAP2K4,MAP3K7,ELK1,MEF2A,MYD88,RPS6KA5,CREB1,RELA,MAPK8,MAP2K1,MAP3K1,MAPK14,MAPKAPK2,MAPK3,ATF2,MAPK1,TLR4,FOS,NFKB1,LY96,TLR1,JUN,TLR6,AGER,MEF2C
REAC	MyD88-independent TLR4 cascade	REAC:R-HSA-166166	1.84E-18	17.73547027	96	365	30	10543	HMGB1,IRF7,NOD1,NOD2,RIPK2,MAP2K6,MAP2K4,MAP3K7,ELK1,MEF2A,RPS6KA5,CREB1,RELA,IRF3,MAPK8,MAP2K1,BIRC2,MAPK14,MAPKAPK2,RIPK1,MAPK3,ATF2,MAPK1,TLR4,FOS,NFKB1,LY96,JUN,AGER,MEF2C
REAC	TRIF(TICAM1)-mediated TLR4 signaling	REAC:R-HSA-937061	1.84E-18	17.73547027	96	365	30	10543	HMGB1,IRF7,NOD1,NOD2,RIPK2,MAP2K6,MAP2K4,MAP3K7,ELK1,MEF2A,RPS6KA5,CREB1,RELA,IRF3,MAPK8,MAP2K1,BIRC2,MAPK14,MAPKAPK2,RIPK1,MAPK3,ATF2,MAPK1,TLR4,FOS,NFKB1,LY96,JUN,AGER,MEF2C
REAC	Toll Like Receptor 3 (TLR3) Cascade	REAC:R-HSA-168164	6.51E-18	17.18640652	92	365	29	10543	HMGB1,IRF7,NOD1,NOD2,RIPK2,MAP2K6,MAP2K4,TLR3,MAP3K7,ELK1,MEF2A,RPS6KA5,CREB1,RELA,IRF3,MAPK8,MAP2K1,BIRC2,MAPK14,MAPKAPK2,RIPK1,MAPK3,ATF2,MAPK1,FOS,NFKB1,JUN,AGER,MEF2C
REAC	MyD88 cascade initiated on plasma membrane	REAC:R-HSA-975871	8.03E-17	16.09505219	84	365	27	10543	HMGB1,NOD1,NOD2,RIPK2,MAP2K6,MAP2K4,MAP3K7,ELK1,MEF2A,MYD88,RPS6KA5,CREB1,RELA,MAPK8,MAP2K1,MAP3K1,TLR5,MAPK14,MAPKAPK2,MAPK3,ATF2,MAPK1,FOS,NFKB1,JUN,AGER,MEF2C
REAC	Toll Like Receptor 10 (TLR10) Cascade	REAC:R-HSA-168142	8.03E-17	16.09505219	84	365	27	10543	HMGB1,NOD1,NOD2,RIPK2,MAP2K6,MAP2K4,MAP3K7,ELK1,MEF2A,MYD88,RPS6KA5,CREB1,RELA,MAPK8,MAP2K1,MAP3K1,TLR5,MAPK14,MAPKAPK2,MAPK3,ATF2,MAPK1,FOS,NFKB1,JUN,AGER,MEF2C
REAC	Toll Like Receptor 5 (TLR5) Cascade	REAC:R-HSA-168176	8.03E-17	16.09505219	84	365	27	10543	HMGB1,NOD1,NOD2,RIPK2,MAP2K6,MAP2K4,MAP3K7,ELK1,MEF2A,MYD88,RPS6KA5,CREB1,RELA,MAPK8,MAP2K1,MAP3K1,TLR5,MAPK14,MAPKAPK2,MAPK3,ATF2,MAPK1,FOS,NFKB1,JUN,AGER,MEF2C
REAC	Class A/1 (Rhodopsin-like receptors)	REAC:R-HSA-373076	1.05E-16	15.98023805	328	378	51	10543	IL8,CXCL1,CCL20,CXCL6,CXCL10,CCL11,CXCL5,CCL3,CXCR4,PTGER2,CXCL9,EDN1,LTB4R2,CXCL3,CYSLTR1,CCL17,CCL25,CCL2,PTGIR,CXCL2,C3AR1,CCL4,PTGER1,CCL13,CCR3,CCR4,CCL7,PTGER4,PTGER3,C5,CCL5,C3,CCR1,TBXA2R,CCL16,CCR7,AGT,CXCR1,CXCR2,CCL1,CCL19,LTB4R,PTGDR2,CXCL12,CCL22,KNG1,CCR2,OXER1,CYSLTR2,CCL21,PTGFR
REAC	Peptide ligand-binding receptors	REAC:R-HSA-375276	1.31E-15	14.88305972	195	372	38	10543	IL8,CXCL1,CCL20,CXCL6,CXCL10,CCL11,CXCL5,CCL3,CXCR4,CXCL9,EDN1,CXCL3,CCL17,CCL25,CCL2,CXCL2,C3AR1,CCL4,CCL13,CCR3,CCR4,CCL7,C5,CCL5,C3,CCR1,CCL16,CCR7,AGT,CXCR1,CXCR2,CCL1,CCL19,CXCL12,CCL22,KNG1,CCR2,CCL21
REAC	Eicosanoid ligand-binding receptors	REAC:R-HSA-391903	5.97E-15	14.22423084	15	378	13	10543	PTGER2,LTB4R2,CYSLTR1,PTGIR,PTGER1,PTGER4,PTGER3,TBXA2R,LTB4R,PTGDR2,OXER1,CYSLTR2,PTGFR
REAC	MAP kinase activation	REAC:R-HSA-450294	4.02E-13	12.3959288	63	365	21	10543	NOD1,NOD2,RIPK2,MAP2K6,MAP2K4,MAP3K7,ELK1,MEF2A,RPS6KA5,CREB1,MAPK8,MAP2K1,MAPK14,MAPKAPK2,MAPK3,ATF2,MAPK1,FOS,NFKB1,JUN,MEF2C
REAC	Interleukin-17 signaling	REAC:R-HSA-448424	4.74E-13	12.3239532	71	365	22	10543	NOD1,NOD2,RIPK2,MAP2K6,MAP2K4,MAP3K7,ELK1,MEF2A,RPS6KA5,CREB1,MAPK8,MAP2K1,MAPK14,MAPKAPK2,MAPK3,ATF2,MAPK1,IL17A,FOS,NFKB1,JUN,MEF2C
REAC	Interleukin-1 family signaling	REAC:R-HSA-446652	1.37E-09	8.862659823	138	350	25	10543	IL1RN,HMGB1,NOD1,ALOX5,NOD2,RIPK2,IL18,MAP2K6,SQSTM1,MAP2K4,IL1B,MAP3K7,MYD88,RELA,STAT3,MAPK8,MAP2K1,IL1R1,IL18RAP,IL4,IL13,TOLLIP,NFKB1,IL1A,AGER
REAC	Cellular Senescence	REAC:R-HSA-2559583	1.40E-09	8.854678516	159	329	26	10543	IL8,MAP2K6,IL6,MAP2K4,CEBPB,TXN,MAPKAPK5,TERF1,RELA,STAT3,MAPK8,SP1,MRE11,IFNB1,MAP3K5,MAPK14,MAPKAPK2,MAPK3,MAPK1,ATM,TINF2,FOS,NFKB1,TERF2IP,JUN,IL1A
REAC	Platelet activation, signaling and aggregation	REAC:R-HSA-76002	2.09E-09	8.680231716	258	370	35	10543	VEGFA,SERPINE1,AKT1,THBS1,TIMP1,ITGB3,COL1A2,RAF1,PDGFB,CFL1,SHC1,PTK2,CLU,CDC42,MAPK14,GNB1,MAPK3,IGF1,RHOA,TBXA2R,GNGT1,MAPK1,PRKCA,TGFB2,GNAQ,HGF,1,TGFB3,KNG1,PRKCB,IGF2,PLA2G4A,TIMP3,PLG,CFD
REAC	MAPK targets/ Nuclear events mediated by MAP kinases	REAC:R-HSA-450282	4.47E-09	8.349785297	31	365	13	10543	ELK1,MEF2A,RPS6KA5,CREB1,MAPK8,MAPK14,MAPKAPK2,MAPK3,ATF2,MAPK1,FOS,JUN,MEF2C
REAC	Prostanoid ligand receptors	REAC:R-HSA-391908	1.02E-08	7.992998669	9	378	8	10543	PTGER2,PTGIR,PTGER1,PTGER4,PTGER3,TBXA2R,PTGDR2,PTGFR
REAC	Extra-nuclear estrogen signaling	REAC:R-HSA-9009391	2.43E-08	7.613564465	73	376	18	10543	MMP9,AKT1,HSPB1,PTK2,ELK1,CREB1,HRAS,EREG,MMP3,GNB1,HSP90AA1,MAPK3,GNGT1,MAPK1,FOS,AREG,MMP2,CAV1
REAC	Extracellular matrix organization	REAC:R-HSA-1474244	2.62E-07	6.582382499	298	380	35	10543	MMP9,BMP7,ITGB6,SERPINE1,ITGB8,THBS1,TIMP1,ITGB5,ITGB3,COL1A2,PDGFB,ITGB2,SERPINH1,COL3A1,LTBP1,ITGA3,PDGFA,CTSB,ITGB1,ITGA2,MMP3,MMP13,ITGAV,LAMB1,ITGA1,PRKCA,MMP14,COL5A1,TGFB2,TGFB3,MMP8,MMP2,TIMP2,PLG,DCN
REAC	Terminal pathway of complement	REAC:R-HSA-166665	2.71E-07	6.566553876	8	381	7	10543	CLU,C8A,C5,C8B,C9,C7,C6
REAC	Interferon alpha/beta signaling	REAC:R-HSA-909733	2.98E-07	6.526062301	66	217	13	10543	IRF7,IRF1,OASL,MX2,IRF5,IFIT1,MX1,STAT2,IFIT2,IRF3,OAS2,IFIT3,IFNB1
REAC	Syndecan interactions	REAC:R-HSA-3000170	4.01E-07	6.397017473	26	294	10	10543	THBS1,ITGB5,ITGB3,COL1A2,COL3A1,ITGB1,ITGA2,ITGAV,PRKCA,COL5A1
REAC	Diseases of Immune System	REAC:R-HSA-5260271	4.27E-07	6.370036462	24	326	10	10543	TLR2,TLR3,MYD88,RELA,TLR5,TLR4,NFKB1,LY96,TLR1,TLR6
REAC	Diseases associated with the TLR signaling cascade	REAC:R-HSA-5602358	4.27E-07	6.370036462	24	326	10	10543	TLR2,TLR3,MYD88,RELA,TLR5,TLR4,NFKB1,LY96,TLR1,TLR6
REAC	Activation of the AP-1 family of transcription factors	REAC:R-HSA-450341	1.21E-06	5.917805602	10	323	7	10543	MAPK8,MAPK14,MAPK3,ATF2,MAPK1,FOS,JUN
REAC	Leishmania infection	REAC:R-HSA-9658195	1.78E-06	5.750448258	303	271	28	10543	IL10,PTGER2,IL18,IL6,CYSLTR1,PTK2,IL1B,TXN,GNAS,CREB1,RELA,PTGIR,NOX1,CD163,MAPK8,C3AR1,WNT5A,CDC42,MAPK14,WASF2,ADM,PTGER4,GNB1,MAPK3,NLRP3,C3,GNGT1,MAPK1
REAC	Nucleotide-binding domain, leucine rich repeat containing receptor (NLR) signaling pathways	REAC:R-HSA-168643	2.02E-06	5.695613014	55	309	13	10543	NOD1,BCL2L1,NOD2,RIPK2,MAP2K6,MAP3K7,TXN,RELA,TNFAIP3,BIRC2,MAPK14,NLRP3,NFKB1
REAC	Interleukin-1 signaling	REAC:R-HSA-9020702	2.15E-06	5.666973096	101	350	18	10543	IL1RN,HMGB1,NOD1,NOD2,RIPK2,MAP2K6,SQSTM1,MAP2K4,IL1B,MAP3K7,MYD88,RELA,MAP2K1,IL1R1,TOLLIP,NFKB1,IL1A,AGER
REAC	Non-integrin membrane-ECM interactions	REAC:R-HSA-3000171	2.22E-06	5.652917867	58	294	13	10543	THBS1,ITGB5,ITGB3,COL1A2,PDGFB,COL3A1,PDGFA,ITGB1,ITGA2,ITGAV,LAMB1,PRKCA,COL5A1
REAC	Potential therapeutics for SARS	REAC:R-HSA-9679191	2.24E-06	5.650250076	36	241	10	10543	VEGFA,IL6R,TLR7,TLR9,ROCK2,CYSLTR1,ITGB1,IL1R1,RIPK1,NR3C1
REAC	Estrogen-dependent nuclear events downstream of ESR-membrane signaling	REAC:R-HSA-9634638	6.29E-06	5.201025583	24	312	9	10543	AKT1,PTK2,ELK1,CREB1,EREG,MAPK3,MAPK1,FOS,AREG
REAC	Complement cascade	REAC:R-HSA-166658	6.47E-06	5.189163417	111	381	19	10543	CFB,C2,CLU,CRP,C3AR1,C1QA,C8A,C5,MBL2,C3,CD55,C8B,C4A,C1S,C9,C7,CFD,MASP1,C6
REAC	Interleukin-12 family signaling	REAC:R-HSA-447115	7.31E-06	5.135988347	55	344	13	10543	MIF,IL10,IL12A,CFL1,IL23A,STAT1,STAT3,CDC42,GSTA2,IL12B,IL6ST,IFNG,IL23R
REAC	Cell recruitment (pro-inflammatory response)	REAC:R-HSA-9664424	9.98E-06	5.000704564	24	329	9	10543	IL18,IL1B,TXN,RELA,C3AR1,NLRP3,C3,NFKB1,IL1A
REAC	Purinergic signaling in leishmaniasis infection	REAC:R-HSA-9660826	9.98E-06	5.000704564	24	329	9	10543	IL18,IL1B,TXN,RELA,C3AR1,NLRP3,C3,NFKB1,IL1A
REAC	Signaling by VEGF	REAC:R-HSA-194138	1.07E-05	4.972233662	104	376	18	10543	VEGFA,AKT1,ITGB3,ROCK2,HSPB1,PTK2,HRAS,CDC42,MAPK14,WASF2,MAPKAPK2,HSP90AA1,RHOA,ITGAV,PRKCA,FLT1,PRKCB,CAV1
REAC	Response to elevated platelet cytosolic Ca2+	REAC:R-HSA-76005	1.08E-05	4.967628846	130	370	20	10543	VEGFA,SERPINE1,THBS1,TIMP1,ITGB3,PDGFB,CFL1,CLU,IGF1,PRKCA,TGFB2,HGF,1,TGFB3,KNG1,PRKCB,IGF2,TIMP3,PLG,CFD
REAC	ESR-mediated signaling	REAC:R-HSA-8939211	1.17E-05	4.932305973	181	376	24	10543	MMP9,AKT1,MYC,HSPB1,PTK2,ELK1,CREB1,SP1,HRAS,EREG,MMP3,GNB1,HSP90AA1,MAPK3,TFF1,ATF2,GNGT1,MAPK1,FOS,AREG,JUN,CXCL12,MMP2,CAV1
REAC	Integrin cell surface interactions	REAC:R-HSA-216083	3.18E-05	4.497485736	84	294	14	10543	ITGB6,ITGB8,THBS1,ITGB5,ITGB3,COL1A2,ITGB2,COL3A1,ITGA3,ITGB1,ITGA2,ITGAV,ITGA1,COL5A1
REAC	Signaling by NTRK1 (TRKA)	REAC:R-HSA-187037	3.23E-05	4.490379983	112	374	18	10543	SHC1,ELK1,MEF2A,RPS6KA5,CREB1,STAT3,MAP2K1,HRAS,MEF2D,MAPK14,MAPKAPK2,MAPK3,RHOA,ATF2,MAPK1,FOS,MEF2C,NGF
REAC	Molecules associated with elastic fibres	REAC:R-HSA-2129379	4.32E-05	4.364572493	37	319	10	10543	BMP7,ITGB6,ITGB8,ITGB5,ITGB3,LTBP1,ITGB1,ITGAV,TGFB2,TGFB3
REAC	MET activates PTK2 signaling	REAC:R-HSA-8874081	5.57E-05	4.25390139	30	310	9	10543	COL1A2,PTK2,COL3A1,ITGA3,ITGB1,ITGA2,LAMB1,COL5A1,HGF
REAC	Trafficking and processing of endosomal TLR	REAC:R-HSA-1679131	6.82E-05	4.16637349	13	229	6	10543	TLR7,TLR9,TLR3,CTSB,HSP90B1,TLR8
REAC	MyD88 deficiency (TLR2/4)	REAC:R-HSA-5602498	7.24E-05	4.139980852	10	326	6	10543	TLR2,MYD88,TLR4,LY96,TLR1,TLR6
REAC	Interleukin-2 family signaling	REAC:R-HSA-451927	7.42E-05	4.129490086	44	357	11	10543	IL15,SHC1,STAT1,STAT3,GRB2,IL3,IL5,IL21,IL2,CSF2,IL9
REAC	VEGFA-VEGFR2 Pathway	REAC:R-HSA-4420097	8.25E-05	4.083339397	94	376	16	10543	AKT1,ITGB3,ROCK2,HSPB1,PTK2,HRAS,CDC42,MAPK14,WASF2,MAPKAPK2,HSP90AA1,RHOA,ITGAV,PRKCA,PRKCB,CAV1
REAC	Caspase activation via Death Receptors in the presence of ligand	REAC:R-HSA-140534	0.000104106	3.982522333	15	353	7	10543	TRAF2,TRADD,FASLG,RIPK1,TLR4,LY96,FAS
REAC	ECM proteoglycans	REAC:R-HSA-3000178	0.000149706	3.824760254	75	319	13	10543	ITGB6,SERPINE1,ITGB5,ITGB3,COL1A2,COL3A1,ITGB1,ITGA2,ITGAV,LAMB1,COL5A1,TGFB2,TGFB3
REAC	Platelet degranulation	REAC:R-HSA-114608	0.000152843	3.815755103	125	370	18	10543	VEGFA,SERPINE1,THBS1,TIMP1,ITGB3,PDGFB,CFL1,CLU,IGF1,TGFB2,HGF,1,TGFB3,KNG1,IGF2,TIMP3,PLG,CFD
REAC	IRAK4 deficiency (TLR2/4)	REAC:R-HSA-5603041	0.000155242	3.808990693	11	326	6	10543	TLR2,MYD88,TLR4,LY96,TLR1,TLR6
REAC	activated TAK1 mediates p38 MAPK activation	REAC:R-HSA-450302	0.000207396	3.683200625	23	235	7	10543	NOD1,NOD2,RIPK2,MAP2K6,MAP3K7,MAPK14,MAPKAPK2
REAC	Elastic fibre formation	REAC:R-HSA-1566948	0.000254871	3.593678978	44	319	10	10543	BMP7,ITGB6,ITGB8,ITGB5,ITGB3,LTBP1,ITGB1,ITGAV,TGFB2,TGFB3
REAC	Activation of C3 and C5	REAC:R-HSA-174577	0.000287472	3.541404424	7	335	5	10543	CFB,C2,C5,C3,C4A
REAC	Signaling by NTRKs	REAC:R-HSA-166520	0.000324867	3.488294336	130	374	18	10543	SHC1,ELK1,MEF2A,RPS6KA5,CREB1,STAT3,MAP2K1,HRAS,MEF2D,MAPK14,MAPKAPK2,MAPK3,RHOA,ATF2,MAPK1,FOS,MEF2C,NGF
REAC	Presynaptic phase of homologous DNA pairing and strand exchange	REAC:R-HSA-5693616	0.000343568	3.463987042	39	287	9	10543	CHEK1,BLM,RAD51,ATR,RAD9A,MRE11,WRN,HUS1,ATM
REAC	NOD1/2 Signaling Pathway	REAC:R-HSA-168638	0.00034838	3.457946681	36	228	8	10543	NOD1,NOD2,RIPK2,MAP2K6,MAP3K7,TNFAIP3,BIRC2,MAPK14
REAC	Nuclear Events (kinase and transcription factor activation)	REAC:R-HSA-198725	0.000416712	3.380164202	61	298	11	10543	ELK1,MEF2A,RPS6KA5,CREB1,MEF2D,MAPK14,MAPKAPK2,MAPK3,ATF2,MAPK1,FOS
REAC	Interleukin-18 signaling	REAC:R-HSA-9012546	0.000461505	3.335823479	8	304	5	10543	ALOX5,IL18,IL18RAP,IL4,IL13
REAC	Activation of Matrix Metalloproteinases	REAC:R-HSA-1592389	0.000560916	3.251102066	33	366	9	10543	MMP9,TIMP1,MMP3,MMP13,MMP14,MMP8,MMP2,TIMP2,PLG
REAC	JNK (c-Jun kinases) phosphorylation and activation mediated by activated human TAK1	REAC:R-HSA-450321	0.000601474	3.220783076	22	179	6	10543	NOD1,NOD2,RIPK2,MAP2K4,MAP3K7,MAPK8
REAC	Homologous DNA Pairing and Strand Exchange	REAC:R-HSA-5693579	0.000672874	3.172066482	42	287	9	10543	CHEK1,BLM,RAD51,ATR,RAD9A,MRE11,WRN,HUS1,ATM
REAC	Interleukin-1 processing	REAC:R-HSA-448706	0.000682727	3.165753046	8	329	5	10543	IL18,IL1B,RELA,NFKB1,IL1A
REAC	MET promotes cell motility	REAC:R-HSA-8875878	0.00082192	3.085170479	40	310	9	10543	COL1A2,PTK2,COL3A1,ITGA3,ITGB1,ITGA2,LAMB1,COL5A1,HGF
REAC	Interferon Signaling	REAC:R-HSA-913531	0.000894059	3.048633921	191	217	16	10543	IRF7,HLA-DRB1,IRF1,OASL,MX2,IRF5,IFIT1,MX1,STAT2,IFIT2,IRF3,STAT1,OAS2,IFIT3,HLA-DRA,IFNB1
REAC	Oxidative Stress Induced Senescence	REAC:R-HSA-2559580	0.001002531	2.998902285	87	323	13	10543	MAP2K6,MAP2K4,TXN,MAPKAPK5,MAPK8,IFNB1,MAP3K5,MAPK14,MAPKAPK2,MAPK3,MAPK1,FOS,JUN
REAC	Gastrin-CREB signalling pathway via PKC and MAPK	REAC:R-HSA-881907	0.001082548	2.965552954	16	285	6	10543	CREB1,HRAS,MMP3,MAPK3,MAPK1,PRKCA
REAC	Regulation of Complement cascade	REAC:R-HSA-977606	0.001422873	2.846833862	101	381	15	10543	CFB,C2,CLU,C3AR1,C1QA,C8A,C5,C3,CD55,C8B,C4A,C1S,C9,C7,C6
REAC	TNFR1-induced NFkappaB signaling pathway	REAC:R-HSA-5357956	0.001550494	2.809529888	30	236	7	10543	TRAF2,TNF,TRADD,MAP3K7,TNFAIP3,BIRC2,RIPK1
REAC	SARS-CoV Infections	REAC:R-HSA-9679506	0.001561795	2.806376029	85	241	11	10543	VEGFA,IL6R,TLR7,TLR9,ROCK2,CYSLTR1,BECN1,ITGB1,IL1R1,RIPK1,NR3C1
REAC	Apoptosis	REAC:R-HSA-109581	0.002001292	2.698689597	174	315	18	10543	HMGB1,AKT1,BID,BCL2L1,TRAF2,GZMB,PTK2,TRADD,STAT3,MAPK8,FASLG,HMGB2,BIRC2,RIPK1,MAPK3,MAPK1,TLR4,LY96
REAC	Regulation of gene expression by Hypoxia-inducible Factor	REAC:R-HSA-1234158	0.002288243	2.640497912	11	278	5	10543	CA9,VEGFA,HIF1A,EPO,ARNT
REAC	HDR through Single Strand Annealing (SSA)	REAC:R-HSA-5685938	0.002437324	2.613086816	37	287	8	10543	BLM,RAD51,ATR,RAD9A,MRE11,WRN,HUS1,ATM
REAC	Programmed Cell Death	REAC:R-HSA-5357801	0.00255043	2.59338656	177	315	18	10543	HMGB1,AKT1,BID,BCL2L1,TRAF2,GZMB,PTK2,TRADD,STAT3,MAPK8,FASLG,HMGB2,BIRC2,RIPK1,MAPK3,MAPK1,TLR4,LY96
REAC	TNFR1-induced proapoptotic signaling	REAC:R-HSA-5357786	0.002746641	2.561198095	13	236	5	10543	TRAF2,TNF,TRADD,TNFAIP3,RIPK1
REAC	TAK1 activates NFkB by phosphorylation and activation of IKKs complex	REAC:R-HSA-445989	0.00277756	2.556336513	32	155	6	10543	HMGB1,NOD1,NOD2,RIPK2,MAP3K7,RELA
REAC	ERK/MAPK targets	REAC:R-HSA-198753	0.002807813	2.55163182	22	365	7	10543	ELK1,MEF2A,RPS6KA5,MAPK14,MAPK3,MAPK1,MEF2C
REAC	Negative feedback regulation of MAPK pathway	REAC:R-HSA-5674499	0.002821417	2.54953275	6	271	4	10543	RAF1,MAP2K1,MAPK3,MAPK1
REAC	Interleukin-6 signaling	REAC:R-HSA-1059683	0.002910774	2.535991582	11	292	5	10543	IL6R,IL6,STAT1,STAT3,IL6ST
REAC	Loss of Function of SMAD2/3 in Cancer	REAC:R-HSA-3304349	0.002985069	2.525045561	5	360	4	10543	TGFBR1,SMAD4,SMAD2,TGFBR2
REAC	DDX58/IFIH1-mediated induction of interferon-alpha/beta	REAC:R-HSA-168928	0.003114669	2.506588083	76	350	12	10543	HMGB1,IRF7,TRAF2,ATG5,RELA,IRF3,TNFAIP3,MAP3K1,IFNB1,RIPK1,NFKB1,AGER
REAC	Leukotriene receptors	REAC:R-HSA-391906	0.003223372	2.491689596	5	367	4	10543	LTB4R2,CYSLTR1,LTB4R,CYSLTR2
REAC	MAPK family signaling cascades	REAC:R-HSA-5683057	0.003351425	2.474770469	308	341	26	10543	IL6R,BCL2L1,ITGB3,MYC,RAF1,HSPB1,PDGFB,IL6,PRKG2,SHC1,PTK2,MAPKAPK5,MAP2K1,HRAS,EREG,CDC42,RAPGEF2,MAPK3,MAPK1,IL3,IL5,HGF,AREG,JUN,IL2,CSF2
REAC	Death Receptor Signalling	REAC:R-HSA-73887	0.003392375	2.469496116	140	256	14	10543	TRAF2,TNF,RIPK2,SQSTM1,TRADD,MAP3K7,MYD88,RELA,MAPK8,TNFAIP3,FASLG,BIRC2,RIPK1,RHOA
REAC	Signal transduction by L1	REAC:R-HSA-445144	0.003582674	2.44579276	20	271	6	10543	ITGB3,ITGB1,MAP2K1,MAPK3,ITGAV,MAPK1
REAC	TRAF6 mediated IRF7 activation in TLR7/8 or 9 signaling	REAC:R-HSA-975110	0.003622033	2.441047656	14	229	5	10543	IRF7,TLR7,TLR9,MYD88,TLR8
REAC	Signaling by TGF-beta Receptor Complex	REAC:R-HSA-170834	0.003684098	2.433668804	71	258	10	10543	SERPINE1,PARP1,MYC,SMAD7,TGFBR1,TGIF1,SP1,SMAD4,RHOA,SMAD2
REAC	TNF receptor superfamily (TNFSF) members mediating non-canonical NF-kB pathway	REAC:R-HSA-5676594	0.003793236	2.420990131	16	354	6	10543	LTB,TRAF2,LTA,BIRC2,TNFSF14,CD40LG
REAC	Dissolution of Fibrin Clot	REAC:R-HSA-75205	0.003932745	2.40530416	13	34	3	10543	PLAUR,SERPINE1,PLAU
REAC	Signalling to ERKs	REAC:R-HSA-187687	0.004111998	2.385947152	31	374	8	10543	SHC1,MAP2K1,HRAS,MAPK14,MAPKAPK2,MAPK3,MAPK1,NGF
REAC	CASP8 activity is inhibited	REAC:R-HSA-5218900	0.004116685	2.385452408	10	353	5	10543	TRAF2,TRADD,FASLG,RIPK1,FAS
REAC	Regulation by c-FLIP	REAC:R-HSA-3371378	0.004116685	2.385452408	10	353	5	10543	TRAF2,TRADD,FASLG,RIPK1,FAS
REAC	Dimerization of procaspase-8	REAC:R-HSA-69416	0.004116685	2.385452408	10	353	5	10543	TRAF2,TRADD,FASLG,RIPK1,FAS
REAC	Transcriptional activity of SMAD2/SMAD3:SMAD4 heterotrimer	REAC:R-HSA-2173793	0.004372462	2.359273942	44	258	8	10543	SERPINE1,PARP1,MYC,SMAD7,TGIF1,SP1,SMAD4,SMAD2
REAC	SMAD2/SMAD3:SMAD4 heterotrimer regulates transcription	REAC:R-HSA-2173796	0.004430577	2.353539711	32	258	7	10543	SERPINE1,MYC,SMAD7,TGIF1,SP1,SMAD4,SMAD2
REAC	p75NTR signals via NF-kB	REAC:R-HSA-193639	0.005199683	2.284023166	16	374	6	10543	RIPK2,SQSTM1,MYD88,RELA,NFKB1,NGF
REAC	Regulation of necroptotic cell death	REAC:R-HSA-5675482	0.005605785	2.251363584	17	353	6	10543	TRAF2,TRADD,FASLG,BIRC2,RIPK1,FAS
REAC	Signaling by MET	REAC:R-HSA-6806834	0.005683543	2.245380852	76	310	11	10543	COL1A2,PTK2,COL3A1,ITGA3,STAT3,ITGB1,HRAS,ITGA2,LAMB1,COL5A1,HGF
REAC	Caspase activation via extrinsic apoptotic signalling pathway	REAC:R-HSA-5357769	0.005818705	2.23517363	25	353	7	10543	TRAF2,TRADD,FASLG,RIPK1,TLR4,LY96,FAS
REAC	Signaling by Nuclear Receptors	REAC:R-HSA-9006931	0.006229061	2.205577446	255	351	23	10543	MMP9,AKT1,MYC,HSPB1,PTK2,ELK1,CREB1,SP1,HRAS,EREG,MMP3,GNB1,HSP90AA1,MAPK3,TFF1,ATF2,GNGT1,MAPK1,FOS,AREG,JUN,CXCL12,MMP2
REAC	Signaling by PDGF	REAC:R-HSA-186797	0.006307581	2.200137137	54	366	10	10543	THBS1,PDGFB,COL3A1,STAT1,STAT3,HRAS,PLAT,COL5A1,THBS2,PLG
REAC	Regulation of TLR by endogenous ligand	REAC:R-HSA-5686938	0.00738916	2.13140494	19	326	6	10543	HMGB1,TLR2,TLR4,LY96,TLR1,TLR6
REAC	CD209 (DC-SIGN) signaling	REAC:R-HSA-5621575	0.007586069	2.119983239	20	309	6	10543	RAF1,RPS6KA5,RELA,RELB,HRAS,NFKB1
REAC	Signaling by TGF-beta Receptor Complex in Cancer	REAC:R-HSA-3304351	0.008713469	2.059808915	6	360	4	10543	TGFBR1,SMAD4,SMAD2,TGFBR2
REAC	Senescence-Associated Secretory Phenotype (SASP)	REAC:R-HSA-2559582	0.009906681	2.004071825	76	329	11	10543	IL8,IL6,CEBPB,RELA,STAT3,MAPK3,MAPK1,FOS,NFKB1,JUN,IL1A
REAC	ZBP1(DAI) mediated induction of type I IFNs	REAC:R-HSA-1606322	0.010360415	1.984622852	21	309	6	10543	TLR3,MYD88,RELA,IRF3,RIPK1,NFKB1
REAC	DEx/H-box helicases activate type I IFN and inflammatory cytokines production	REAC:R-HSA-3134963	0.010836271	1.965120133	7	309	4	10543	IRF7,MYD88,RELA,NFKB1
REAC	CD163 mediating an anti-inflammatory response	REAC:R-HSA-9662834	0.011307442	1.946635647	9	228	4	10543	IL10,IL6,CD163,MAPK14
REAC	RIPK1-mediated regulated necrosis	REAC:R-HSA-5213460	0.011609795	1.935175466	19	353	6	10543	TRAF2,TRADD,FASLG,BIRC2,RIPK1,FAS
REAC	Regulated Necrosis	REAC:R-HSA-5218859	0.011609795	1.935175466	19	353	6	10543	TRAF2,TRADD,FASLG,BIRC2,RIPK1,FAS
REAC	Signaling by TGFB family members	REAC:R-HSA-9006936	0.014433285	1.840634815	100	258	11	10543	SERPINE1,SMAD6,PARP1,MYC,SMAD7,TGFBR1,TGIF1,SP1,SMAD4,RHOA,SMAD2
REAC	Interleukin-6 family signaling	REAC:R-HSA-6783589	0.015193149	1.8183522	24	169	5	10543	IL6R,IL11,IL6,STAT1,STAT3
REAC	MAPK3 (ERK1) activation	REAC:R-HSA-110056	0.016244986	1.789280654	9	250	4	10543	IL6R,IL6,MAP2K1,MAPK3
REAC	Myogenesis	REAC:R-HSA-525793	0.016287155	1.788154778	28	365	7	10543	MAP2K6,MEF2A,MEF2D,CDC42,MAPK14,TCF4,MEF2C
REAC	TNF signaling	REAC:R-HSA-75893	0.016344564	1.78662666	42	236	7	10543	TRAF2,TNF,TRADD,MAP3K7,TNFAIP3,BIRC2,RIPK1
REAC	Regulation of Insulin-like Growth Factor (IGF) transport and uptake by Insulin-like Growth Factor Binding Proteins (IGFBPs)	REAC:R-HSA-381426	0.016847233	1.773471427	124	379	15	10543	TIMP1,IL6,CSF1,LTBP1,HSP90B1,IGF1,C3,LAMB1,C4A,KNG1,DNAJC3,IGF2,MMP2,PLG,IGFBP1
REAC	Regulation of TP53 Activity through Phosphorylation	REAC:R-HSA-6804756	0.017467417	1.75777131	92	287	11	10543	CHEK1,BLM,CHEK2,ATR,RAD9A,MAPKAPK5,MRE11,MAPK14,WRN,HUS1,ATM
REAC	ATF4 activates genes in response to endoplasmic reticulum stress	REAC:R-HSA-380994	0.018933625	1.722766231	27	156	5	10543	IL8,CEBPB,CCL2,ATF4,PARN
REAC	EPHB-mediated forward signaling	REAC:R-HSA-3928662	0.019758215	1.704252298	40	256	7	10543	ROCK2,CFL1,LIMK1,PTK2,HRAS,CDC42,RHOA
REAC	Collagen degradation	REAC:R-HSA-1442490	0.020602922	1.686071191	64	351	10	10543	MMP9,COL1A2,COL3A1,CTSB,MMP3,MMP13,MMP14,COL5A1,MMP8,MMP2
REAC	Semaphorin interactions	REAC:R-HSA-373755	0.020867229	1.680535213	64	281	9	10543	ROCK2,CFL1,LIMK1,TREM2,ITGB1,HSP90AA1,RHOA,TYROBP,ITGA1
REAC	Intrinsic Pathway for Apoptosis	REAC:R-HSA-109606	0.022241628	1.652833431	52	271	8	10543	AKT1,BID,BCL2L1,GZMB,STAT3,MAPK8,MAPK3,MAPK1
REAC	HDR through Homologous Recombination (HRR)	REAC:R-HSA-5685942	0.027876944	1.554754833	65	287	9	10543	CHEK1,BLM,RAD51,ATR,RAD9A,MRE11,WRN,HUS1,ATM
REAC	Interferon gamma signaling	REAC:R-HSA-877300	0.029941534	1.523725956	87	52	5	10543	IRF7,HLA-DRB1,IRF1,OASL,IRF5
REAC	Regulation of TNFR1 signaling	REAC:R-HSA-5357905	0.030120701	1.521134921	32	236	6	10543	TRAF2,TNF,TRADD,TNFAIP3,BIRC2,RIPK1
REAC	Interleukin-12 signaling	REAC:R-HSA-9020591	0.031744738	1.49832825	45	332	8	10543	MIF,IL10,IL12A,CFL1,CDC42,GSTA2,IL12B,IFNG
REAC	RHO GTPases Activate ROCKs	REAC:R-HSA-5627117	0.03275548	1.484716032	19	256	5	10543	ROCK2,CFL1,LIMK1,PPP1R12B,RHOA
REAC	G alpha (q) signalling events	REAC:R-HSA-416476	0.033982723	1.468741818	212	378	20	10543	EDN1,LTB4R2,CYSLTR1,CREB1,PLCB1,HRAS,PTGER1,MMP3,GNB1,MAPK3,TBXA2R,GNGT1,MAPK1,PRKCA,AGT,GNAQ,LTB4R,KNG1,CYSLTR2,PTGFR
REAC	Platelet Aggregation (Plug Formation)	REAC:R-HSA-76009	0.036387956	1.439042333	38	125	5	10543	AKT1,ITGB3,COL1A2,SHC1,PTK2
REAC	RHO GTPases Activate NADPH Oxidases	REAC:R-HSA-5668599	0.03930536	1.405548219	24	338	6	10543	NOX1,MAPK14,MAPK3,MAPK1,PRKCA,PRKCB
REAC	Interleukin-20 family signaling	REAC:R-HSA-8854691	0.044099419	1.355567135	25	330	6	10543	STAT2,STAT1,STAT3,IL10RB,IL22RA2,IL22
REAC	RIP-mediated NFkB activation via ZBP1	REAC:R-HSA-1810476	0.044461746	1.35201349	17	309	5	10543	TLR3,MYD88,RELA,RIPK1,NFKB1
REAC	PERK regulates gene expression	REAC:R-HSA-381042	0.044493301	1.351705377	32	156	5	10543	IL8,CEBPB,CCL2,ATF4,PARN
REAC	TRAF6 mediated NF-kB activation	REAC:R-HSA-933542	0.047671623	1.321740062	24	350	6	10543	HMGB1,TRAF2,RELA,MAP3K1,NFKB1,AGER
WP	p38 MAPK Signaling Pathway	WP:WP400	1.60E-36	35.7950784	34	356	31	7581	MAP3K9,DAXX,TRAF2,MYC,HSPB1,MAP2K6,MKNK1,MAP2K4,HMGN1,SHC1,TRADD,MAP3K7,ELK1,MAPKAPK5,RPS6KA5,CREB1,STAT1,TGFBR1,HRAS,MAP3K1,MEF2D,GRB2,CDC42,MAP3K5,MAPK14,MAPKAPK2,RIPK1,ATF2,TGFB2,MAX,PLA2G4A
WP	Cytokines and Inflammatory Response	WP:WP530	6.17E-34	33.20974686	26	341	26	7581	CXCL1,IL11,HLA-DRB1,TNF,IL10,IL6,IL15,IL1B,IL7,CSF1,PDGFA,CXCL2,HLA-DRA,CD4,IFNB1,TGFB1,CSF3,IL12B,IL3,IL5,IL4,IL13,IL2,IL1A,IFNG,CSF2
WP	Toll-like Receptor Signaling Pathway	WP:WP75	3.30E-31	30.48131981	104	326	44	7581	IL8,IRF7,AKT1,CXCL10,IRF5,TLR7,TNF,CCL3,TLR9,CXCL9,MAP2K6,IL6,TLR2,IL12A,MAP2K4,IL1B,TLR3,MAP3K7,MYD88,RELA,IRF3,STAT1,MAPK8,CD86,MAP2K1,CCL4,TLR5,IFNB1,MAPK14,TLR8,RIPK1,IL12B,CCL5,MAPK3,CD40,MAPK1,TLR4,FOS,TOLLIP,NFKB1,LY96,TLR1,JUN,TLR6
WP	Lung fibrosis	WP:WP3624	6.98E-31	30.15633567	63	367	37	7581	IL8,MMP9,BMP7,TERT,PLAU,CCL11,TIMP1,TNF,CCL3,PDGFB,EDN1,IL6,SMAD7,GREM1,CEBPB,IL1B,CCL2,HMOX1,PARN,PDGFA,CXCL2,CCL4,CCR3,TGFB1,CSF3,IL12B,CCL5,IGF1,IL5,IL4,NFE2L2,IL13,HGF,CSF2,MMP2,CCR2,CYSLTR2
WP	Allograft Rejection	WP:WP2328	7.63E-31	30.11744084	88	381	43	7581	IL8,C2,VEGFA,HLA-DRB1,TNF,IL10,CXCL9,IL12A,GZMB,IL1B,STAT1,CD86,HLA-DRA,C1QA,FASLG,C1QB,TGFB1,C8A,IL12B,C5,CD40,C3,CD55,IL5,IL4,IL17A,COL5A1,IL21,IL13,CCL19,C8B,IL2,CXCL12,IL1A,IL22,IFNG,C4A,C9,FAS,CD40LG,C7,CCL21,C6
WP	Regulation of toll-like receptor signaling pathway	WP:WP1449	2.38E-28	27.62284196	145	326	48	7581	IL8,IRF7,AKT1,SMAD6,CXCL10,IRF5,TLR7,TNF,CCL3,TLR9,CXCL9,MAP2K6,IL6,SQSTM1,TLR2,IL12A,MAP2K4,IL1B,TLR3,MAP3K7,MYD88,RELA,IRF3,STAT1,MAPK8,CD86,MAP2K1,TNFAIP3,CCL4,TLR5,IFNB1,MAPK14,TLR8,RIPK1,IL12B,CCL5,MAPK3,MBL2,CD40,MAPK1,TLR4,FOS,TOLLIP,NFKB1,LY96,TLR1,JUN,TLR6
WP	Hepatitis B infection	WP:WP4666	4.88E-27	26.3115821	154	360	50	7581	BIRC5,IL8,MMP9,IRF7,AKT1,BID,TNF,MYC,RAF1,MAP2K6,IL6,TLR2,MAP2K4,TLR3,STAT2,MAP3K7,ELK1,MYD88,ATF4,CREB1,RELA,IRF3,STAT1,STAT3,TGFBR1,MAPK8,MAP2K1,NFATC3,HRAS,MAP3K1,FASLG,GRB2,IFNB1,TGFB1,MAPK14,SMAD4,MAPK3,SMAD2,ATF2,MAPK1,PRKCA,TLR4,FOS,TGFB2,NFKB1,TGFB3,JUN,PRKCB,FAS,TGFBR2
WP	SARS-CoV-2 Innate Immunity Evasion and Cell-specific immune response	WP:WP5039	1.82E-23	22.73971406	68	341	32	7581	IL8,CXCL1,IL6R,CXCL6,IRF7,CXCL10,TLR7,TRAF2,CXCL5,TNF,IL10,CCL3,CXCL9,IL6,CXCL3,MX1,TRADD,STAT2,CCL2,IFIT2,IRF3,STAT1,CXCL2,CCL4,IFNB1,TGFB1,RIPK1,CCL5,CXCR2,NFKB1,CXCL12,CSF2
WP	IL-2 signaling pathway	WP:WP4754	7.69E-23	22.11431452	279	361	61	7581	IL8,TNFRSF11B,VEGFA,MMP9,LTB,CCL20,IRF1,BID,BCL2L1,TIMP1,PARP1,TNF,IL10,COL1A2,CCL3,IL18,HSPB1,IL6,CXCL3,CEBPB,IL1B,CCL2,MAP3K7,MEF2A,HMOX1,MYD88,COL3A1,RELA,NOX1,CXCL2,SP1,TNFAIP3,CCL4,FASLG,MMP3,MMP13,IL12B,CCL5,MAPK3,MAPK1,IL18RAP,ARG1,PRKCA,MMP14,FOS,CCL1,IL13,CCL19,NOS2,NFKB1,KITLG,JUN,IFNG,MMP8,PTGS2,PRKCB,ACTA2,MMP2,FAS,IL9,TIMP3
WP	Chemokine signaling pathway	WP:WP3929	4.34E-20	19.36221521	165	352	44	7581	CCL20,AKT1,CXCL10,CCL11,CXCL5,CCL3,CXCR4,CXCL9,ROCK2,RAF1,CXCL3,CCL17,SHC1,CCL25,PTK2,STAT2,RELA,STAT1,STAT3,MAP2K1,PLCB1,HRAS,CCL4,CCR3,GRB2,CCR4,CDC42,CCL7,GNB1,CCL5,MAPK3,CCR1,GNGT1,MAPK1,CCR7,CCL24,CXCR2,CCL1,CCL19,NFKB1,CXCL12,CCL22,PRKCB,CCR2
WP	Senescence and Autophagy in Cancer	WP:WP615	1.29E-19	18.88952208	108	332	35	7581	IL8,CXCL1,IL6R,SERPINE1,PLAU,IRF7,IRF1,THBS1,IRF5,CCL3,RAF1,ATG5,IL6,SQSTM1,ATG3,BECN1,CEBPB,IL1B,COL3A1,MAP2K1,HRAS,PLAT,ATG7,IFNB1,TGFB1,MAPK14,SMAD4,IGF1,MAPK1,IL3,MMP14,IL6ST,JUN,IL1A,IFNG
WP	Gastrin Signaling Pathway	WP:WP4659	1.34E-19	18.87365632	114	336	36	7581	BIRC5,IL8,VEGFA,SERPINE1,AKT1,BCL2L1,MYC,RAF1,SHC1,PTK2,ELK1,CREB1,RELA,STAT3,MAPK8,ITGB1,MAP2K1,SP1,HRAS,MEF2D,GRB2,CDC42,BIRC2,MAPK14,MAPK3,RHOA,ATF2,MAPK1,TCF4,PRKCA,FOS,GNAQ,NFKB1,JUN,IL2,PTGS2
WP	AGE/RAGE pathway	WP:WP2324	1.49E-19	18.82571973	66	356	29	7581	MMP9,AKT1,RAF1,SHC1,MYD88,RELA,STAT1,HIF1A,STAT3,MAPK8,MAP2K1,SP1,CDC42,MAPK14,MMP13,MAPK3,RHOA,SMAD2,ATF2,MAPK1,PRKCA,MMP14,NOS2,NFKB1,JUN,PRKCB,AGER,MMP2,PLA2G4A
WP	Selective expression of chemokine receptors during T-cell polarization	WP:WP4494	1.62E-18	17.79090548	29	354	20	7581	CCL3,CXCR4,IL12A,CCL4,CCR3,CD4,CCR4,TGFB1,IL12B,CCR1,CCR7,IL5,IL4,TGFB2,TGFB3,IL2,IFNG,CSF2,CCR2,CD40LG
WP	Complement Activation	WP:WP545	2.85E-18	17.54589088	22	381	18	7581	CFB,C2,C1QA,C1QB,C8A,C5,C3,C1R,CD55,MASP2,C8B,C4A,C1S,C9,C7,CFD,MASP1,C6
WP	Signal transduction through IL1R	WP:WP4496	2.87E-18	17.54248247	35	329	21	7581	IL1RN,IL1RAP,TNF,MAP2K6,IL6,IL1B,MAP3K7,MYD88,RELA,MAPK8,MAP3K1,IL1R1,IFNB1,TGFB1,MAPK14,TGFB2,TOLLIP,NFKB1,TGFB3,JUN,IL1A
WP	Structural Pathway of Interleukin 1 (IL-1)	WP:WP2637	6.27E-18	17.20250772	50	329	24	7581	IL1RAP,IRF7,MYC,MAP2K6,MKNK1,MAP2K4,MAP3K7,ELK1,MYD88,RPS6KA5,RELA,MAPK8,MAP2K1,MAP3K1,IL1R1,MAPK14,MAPKAPK2,MAPK3,ATF2,MAPK1,FOS,TOLLIP,NFKB1,IL1A
WP	MAPK Signaling Pathway	WP:WP382	7.54E-18	17.12288246	249	382	53	7581	AKT1,DAXX,TRAF2,TNF,GADD45A,MYC,RAF1,HSPB1,MAP2K6,PDGFB,MKNK1,MAP2K4,IL1B,MAP3K7,ELK1,MAPKAPK5,RPS6KA5,ATF4,RELA,PDGFA,TGFBR1,RELB,MAPK8,MAP2K1,NFATC3,HRAS,MAP3K1,FASLG,GRB2,CDC42,IL1R1,RAPGEF2,TGFB1,MAP3K5,MAPK14,MAPKAPK2,MAPK3,ATF2,MAPK1,PRKCA,FOS,TGFB2,NFKB1,TGFB3,MAX,JUN,IL1A,FAS,PLA2G4A,TGFBR2,MEF2C,NGF,TP53
WP	Oncostatin M Signaling Pathway	WP:WP2374	1.71E-17	16.76783247	66	382	28	7581	VEGFA,SERPINE1,AKT1,RAF1,SHC1,CEBPB,CCL2,CREB1,RELA,STAT1,HIF1A,STAT3,MAPK8,MAP2K1,HRAS,GRB2,MMP3,MAPK14,MMP13,MAPK3,MAPK1,PRKCA,IL6ST,FOS,NFKB1,PRKCB,TIMP3,TP53
WP	Viral Acute Myocarditis	WP:WP4298	5.06E-17	16.29546044	87	376	31	7581	MMP9,AKT1,BID,BCL2L1,PARP1,TNF,IL10,NOD2,CXCR4,EDN1,IL6,IL12A,ITGB2,TLR3,CREB1,STAT1,STAT3,CCR3,CD4,TLR5,TGFB1,IL12B,MAPK3,CD55,MAPK1,TLR4,ILK,IL2,IFNG,CD40LG,CAV1
WP	Hepatitis C and Hepatocellular Carcinoma	WP:WP3646	2.13E-16	15.67212805	50	382	24	7581	BIRC5,IL8,VEGFA,IL6R,AKT1,BCL2L1,MYC,IL6,HIF1A,STAT3,TGFBR1,MAPK8,FASLG,GRB2,TGFB1,MAPK14,SMAD4,MAPK3,CXCR1,NOS2,NFKB1,JUN,PTGS2,TP53
WP	Spinal Cord Injury	WP:WP2431	2.27E-16	15.64421665	118	352	34	7581	IL8,CXCL1,MMP9,LTB,MIF,CXCL10,TNF,GADD45A,MYC,ROCK2,IL6,IL1B,CCL2,CXCL2,C1QB,CDC42,IL1R1,TGFB1,C5,MAPK3,RHOA,MAPK1,ARG1,IL4,PRKCA,TLR4,FOS,NOS2,LTB4R,IL2,IL1A,IFNG,PTGS2,CCR2
WP	PDGF Pathway	WP:WP2526	6.85E-16	15.16401013	40	356	21	7581	RAF1,PDGFB,MAP2K4,SHC1,ELK1,STAT1,PDGFA,STAT3,MAPK8,MAP2K1,HRAS,MAP3K1,GRB2,CDC42,MAPK3,RHOA,MAPK1,FOS,NFKB1,JUN,PLA2G4A
WP	Non-genomic actions of 1,25 dihydroxyvitamin D3	WP:WP4341	1.02E-15	14.99216746	70	376	27	7581	IL8,TNF,NOD2,IL6,TLR2,STAT2,CCL2,STAT1,OAS2,RELB,MAPK8,PLCB1,SP1,HRAS,MAPK14,TLR8,MAPK3,CD40,MAPK1,PRKCA,TLR4,NFKB1,JUN,IFNG,PRKCB,CD40LG,CAV1
WP	IL-1 signaling pathway	WP:WP195	1.09E-15	14.96120741	57	348	24	7581	IL1RAP,AKT1,MAP2K6,SQSTM1,MAP2K4,IL1B,CCL2,MAP3K7,MYD88,RELA,MAPK8,MAP2K1,MAP3K1,IL1R1,MAPK14,MAPKAPK2,MAPK3,ATF2,MAPK1,TOLLIP,NFKB1,JUN,IL1A,HSPB2
WP	Corticotropin-releasing hormone signaling pathway	WP:WP2355	1.34E-15	14.87243539	91	338	29	7581	IL8,AKT1,PARP1,IL18,RAF1,PTK2,ELK1,GNAS,CREB1,RELA,MAPK8,MAP2K1,SP1,TGFB1,MAP3K5,MAPK14,GNB1,HSP90AA1,MAPK3,RHOA,MAPK1,TCF4,PRKCA,TLR4,FOS,GNAQ,NFKB1,IL2,PRKCB
WP	TGF-beta Signaling Pathway	WP:WP366	3.06E-15	14.51457199	133	382	36	7581	TERT,AKT1,THBS1,ITGB3,COL1A2,MYC,RAF1,MAP2K6,MAP2K4,SHC1,SMAD7,PTK2,MAP3K7,MEF2A,TGFBR1,MAPK8,TGIF1,ITGB1,MAP2K1,SP1,ITGA2,GRB2,CDC42,TGFB1,MAPK14,SMAD4,RHOA,SMAD2,ATF2,MAPK1,FOS,JUN,TGFBR2,MEF2C,CAV1,TP53
WP	PI3K-Akt Signaling Pathway	WP:WP4172	3.13E-15	14.50377458	345	324	54	7581	VEGFA,IL6R,ITGB6,AKT1,ITGB8,BCL2L1,THBS1,ITGB5,ITGB3,COL1A2,MYC,RAF1,PDGFB,IL6,TLR2,PTK2,IL7,CSF1,ATF4,MCL1,CREB1,RELA,ITGA3,PDGFA,EPO,ITGB1,MAP2K1,HRAS,HSP90B1,ITGA2,FASLG,GRB2,IFNB1,CSF3,GNB1,HSP90AA1,MAPK3,IGF1,ATF2,GNGT1,ITGAV,MAPK1,IL3,LAMB1,ITGA1,IL4,PRKCA,TLR4,THBS2,NFKB1,HGF,FLT1,KITLG,IL2
WP	Human Complement System	WP:WP2806	5.45E-15	14.26354781	99	381	31	7581	CFB,C2,PLAUR,THBS1,ITGB3,TLR2,ITGB2,TXN,CRP,C3AR1,ITGA2,C8A,ADM,C5,MBL2,CD40,C3,C1R,CD55,LAMB1,MASP2,PRKCA,C4A,C1S,C9,C7,PLG,CFD,MASP1,DCN,C6
WP	Photodynamic therapy-induced AP-1 survival signaling.	WP:WP3611	6.60E-15	14.18051312	51	382	23	7581	BID,BCL2L1,TRAF2,TNF,MAP2K6,IL6,MAP2K4,ELK1,MCL1,MAPK8,FASLG,MAP3K5,MAPK14,HSP90AA1,ATF2,FOS,NFE2L2,JUN,IL2,IFNG,MMP2,FAS,TP53
WP	Photodynamic therapy-induced NF-kB survival signaling	WP:WP3617	1.10E-14	13.96023292	35	354	19	7581	BIRC5,IL8,VEGFA,MMP9,TNF,IL6,IL1B,RELA,RELB,CXCL2,MMP3,BIRC2,NFKB1,IL2,IL1A,PTGS2,CSF2,MMP2,CD40LG
WP	Development and heterogeneity of the ILC family	WP:WP3893	3.63E-14	13.44040233	32	357	18	7581	TNF,IL18,IL6,IL12A,IL15,IL23A,IL1B,IL7,IL12B,IL5,IL4,IL17A,IL13,AREG,IL22,TSLP,IFNG,IL9
WP	Focal Adhesion	WP:WP306	6.64E-14	13.17793841	201	338	40	7581	VEGFA,ITGB6,AKT1,ITGB8,THBS1,ITGB5,ITGB3,COL1A2,ROCK2,RAF1,PDGFB,SHC1,PTK2,ELK1,ITGA3,PDGFA,MAPK8,ITGB1,MAP2K1,PPP1R12B,HRAS,ITGA2,GRB2,CDC42,BIRC2,MAPK3,IGF1,RHOA,MYL2,ITGAV,MAPK1,LAMB1,ITGA1,PRKCA,ILK,THBS2,HGF,FLT1,JUN,PRKCB
WP	Apoptosis	WP:WP254	6.67E-14	13.17559369	86	382	28	7581	BIRC5,IRF7,AKT1,IRF1,BID,BCL2L1,IRF5,TRAF2,TNF,MYC,GZMB,MAP2K4,TRADD,LTA,MCL1,RELA,IRF3,MAP3K1,FASLG,BIRC2,RIPK1,IGF1,NFKB1,JUN,IGF2,FAS,BNIP3L,TP53
WP	Fibrin Complement Receptor 3 Signaling Pathway	WP:WP4136	9.10E-14	13.04110636	42	366	20	7581	AKT1,CXCL10,TNF,IL6,ITGB2,CXCL3,TLR3,CCL2,MYD88,IRF3,PLAT,IFNB1,IL12B,RHOA,TYROBP,TLR4,NOS2,NFKB1,LY96,PLG
WP	Leptin signaling pathway	WP:WP2034	1.08E-13	12.9652798	76	271	23	7581	IL1RN,AKT1,BCL2L1,ROCK2,RAF1,SHC1,PTK2,IL1B,ELK1,CREB1,RELA,STAT1,STAT3,MAPK8,MAP2K1,SP1,HRAS,GRB2,CDC42,MAPK14,MAPK3,RHOA,MAPK1
WP	TNF alpha Signaling Pathway	WP:WP231	1.15E-13	12.93802642	94	323	27	7581	AKT1,BID,BCL2L1,TRAF2,TNF,RAF1,MAP2K6,IL6,MAP2K4,TRADD,CCL2,MAP3K7,TXN,NOX1,MAPK8,TNFAIP3,HRAS,MAP3K1,GRB2,MAP3K5,BIRC2,RIPK1,HSP90AA1,MAPK3,MAPK1,NFKB1,JUN
WP	TNF related weak inducer of apoptosis (TWEAK) Signaling Pathway	WP:WP2036	1.64E-13	12.78603372	42	323	19	7581	MMP9,AKT1,TRAF2,TNF,RAF1,IL6,CCL2,MAP3K7,RELA,RELB,MAPK8,BIRC2,MAPK14,RIPK1,CCL5,MAPK3,MAPK1,NFKB1,JUN
WP	Toll-like Receptor Signaling related to MyD88	WP:WP3858	2.03E-13	12.6933505	32	326	17	7581	IRF7,TLR7,TLR9,TLR2,TLR3,MYD88,RELA,IRF3,RELB,TLR5,TLR8,MAPK1,TLR4,TOLLIP,NFKB1,TLR1,TLR6
WP	Neovascularisation processes	WP:WP4331	2.33E-13	12.63231204	37	327	18	7581	MMP9,AKT1,CXCR4,PDGFB,RELA,HIF1A,TGFBR1,RELB,MAPK8,TGFB1,MAPK3,SMAD2,MAPK1,TGFB2,NFKB1,TGFB3,KITLG,CXCL12
WP	T-Cell antigen Receptor (TCR) Signaling Pathway	WP:WP69	5.77E-13	12.23915671	91	357	27	7581	AKT1,RIPK2,RAF1,IL6,SHC1,IL1B,MAP3K7,CREB1,RELA,MAPK8,MAP2K1,HRAS,CD4,GRB2,CDC42,TGFB1,MAPK14,MAPK3,ATF2,MAPK1,IL17A,FOS,NFKB1,JUN,IL1A,FAS,IL9
WP	TGF-beta Receptor Signaling	WP:WP560	7.89E-13	12.10296844	58	360	22	7581	ITGB6,SERPINE1,SMAD6,THBS1,TNF,SMAD7,LTBP1,STAT1,STAT3,TGFBR1,TGIF1,HRAS,TGFB1,SMAD4,MAPK3,SMAD2,FOS,NFKB1,JUN,IFNG,ENG,TGFBR2
WP	IL-6 signaling pathway	WP:WP364	8.72E-13	12.05927661	43	292	18	7581	IL6R,AKT1,IRF1,BCL2L1,TIMP1,IL6,MAP2K4,SHC1,MAP3K7,STAT1,STAT3,CRP,MAP2K1,GRB2,MAPK3,MAPK1,AGT,IL6ST
WP	PDGFR-beta pathway	WP:WP3972	1.14E-12	11.94430946	29	338	16	7581	RAF1,MAP2K4,SHC1,ELK1,STAT1,STAT3,MAPK8,MAP2K1,HRAS,MAP3K1,GRB2,MAPK3,PRKCA,FOS,JUN,PRKCB
WP	COVID-19 Adverse Outcome Pathway	WP:WP4891	2.04E-12	11.69092578	15	324	12	7581	IL8,CXCL10,TNF,IL10,CCL3,IL6,IL1B,IL7,CCL2,CSF3,AGT,IL2
WP	Photodynamic therapy-induced HIF-1 survival signaling	WP:WP3614	3.58E-12	11.44604734	37	382	18	7581	BIRC5,VEGFA,SLC2A1,SERPINE1,BID,BCL2L1,LDHA,EDN1,MCL1,HIF1A,EPO,ARNT,NOS2,TGFB3,PTGS2,BNIP3L,IGFBP1,TP53
WP	Complement and Coagulation Cascades	WP:WP558	3.92E-12	11.40627042	59	381	22	7581	CFB,C2,PLAUR,SERPINE1,PLAU,CLU,C3AR1,C1QA,PLAT,C1QB,C3,C1R,CD55,MASP2,KNG1,C1S,C9,C7,PLG,CFD,MASP1,C6
WP	TGF-beta Receptor Signalling in Skeletal Dysplasias	WP:WP4816	4.04E-12	11.39339361	62	360	22	7581	ITGB6,SERPINE1,SMAD6,THBS1,TNF,SMAD7,LTBP1,STAT1,STAT3,TGFBR1,TGIF1,HRAS,TGFB1,SMAD4,MAPK3,SMAD2,FOS,NFKB1,JUN,IFNG,ENG,TGFBR2
WP	Focal Adhesion-PI3K-Akt-mTOR-signaling pathway	WP:WP3932	6.91E-12	11.16041695	309	324	46	7581	VEGFA,SLC2A1,IL6R,ITGB6,AKT1,ITGB8,THBS1,ITGB5,ITGB3,COL1A2,RAF1,PDGFB,ITGB2,PTK2,CSF1,COL3A1,ATF4,CREB1,HIF1A,ITGA3,PDGFA,EPO,ITGB1,MAP2K1,HRAS,HSP90B1,ITGA2,GRB2,IFNB1,CSF3,GNB1,HSP90AA1,MAPK3,IGF1,ATF2,GNGT1,ITGAV,MAPK1,LAMB1,COL5A1,NOS2,THBS2,HGF,FLT1,KITLG,IL2
WP	miRNAs involvement in the immune response in sepsis	WP:WP4329	1.12E-11	10.94960104	63	329	21	7581	IL8,IRF7,IRF1,IRF5,TLR7,TNF,IL10,CCL3,IL6,GZMB,MAP3K7,MYD88,RELA,RELB,MAPK8,CCL4,MAPK14,TLR8,TLR4,NFKB1,IL1A
WP	Prolactin Signaling Pathway	WP:WP2037	5.14E-11	10.28900355	76	323	22	7581	AKT1,IRF1,MYC,RAF1,SHC1,PTK2,ELK1,RELA,STAT1,STAT3,MAPK8,ITGB1,MAP2K1,HRAS,GRB2,MAPK14,MAPK3,MAPK1,FOS,NOS2,NFKB1,JUN
WP	Cardiac Hypertrophic Response	WP:WP2795	5.86E-11	10.23219504	57	309	19	7581	AKT1,TNF,RAF1,MAP2K6,MAP2K4,MAP3K7,MEF2A,TGFBR1,MAPK8,MAP2K1,MAP3K1,TGFB1,MAPK14,HDAC4,MAPK3,IGF1,MAPK1,PRKCA,NFKB1
WP	RANKL/RANK (Receptor activator of NFKB (ligand)) Signaling Pathway	WP:WP2018	6.19E-11	10.20804981	55	323	19	7581	TNFRSF11B,AKT1,TRAF2,MAP2K6,SQSTM1,PTK2,MAP3K7,RELA,STAT1,RELB,MAPK8,MAP2K1,CDC42,MAPK14,MAPK3,MAPK1,FOS,NFKB1,JUN
WP	IL-3 Signaling Pathway	WP:WP286	7.68E-11	10.11446018	49	323	18	7581	IL8,AKT1,BCL2L1,RAF1,SHC1,STAT3,MAPK8,CD86,MAP2K1,HRAS,CCR3,GRB2,TGFB1,MAPK3,MAPK1,IL3,FOS,JUN
WP	IL1 and megakaryocytes in obesity	WP:WP2865	8.73E-11	10.05911193	25	355	14	7581	MMP9,TIMP1,IL18,TLR2,IL1B,CCL2,MYD88,CCR3,IL1R1,NLRP3,NFKB1,TLR1,IFNG,TIMP2
WP	Pancreatic adenocarcinoma pathway	WP:WP4263	8.93E-11	10.04920451	88	382	25	7581	VEGFA,GADD45G,RAD51,AKT1,BCL2L1,GADD45A,RAF1,RELA,STAT1,STAT3,TGFBR1,MAPK8,MAP2K1,CDC42,TGFB1,SMAD4,MAPK3,RHOA,SMAD2,MAPK1,TGFB2,NFKB1,TGFB3,TGFBR2,TP53
WP	Estrogen signaling pathway	WP:WP712	1.55E-10	9.810966459	23	323	13	7581	AKT1,ELK1,GNAS,CREB1,MAP2K1,SP1,MAPK14,GNB1,GNGT1,MAPK1,FOS,NFKB1,JUN
WP	Simplified Depiction of MYD88 Distinct Input-Output Pathway	WP:WP3877	2.32E-10	9.634702179	19	329	12	7581	TLR7,TLR9,TLR2,MYD88,TLR5,TLR8,TLR4,NFKB1,TLR1,JUN,TLR6,IL1A
WP	Signaling of Hepatocyte Growth Factor Receptor	WP:WP313	2.95E-10	9.530060063	34	323	15	7581	RAF1,PTK2,ELK1,STAT3,MAPK8,ITGB1,MAP2K1,HRAS,GRB2,MAPK3,MAPK1,ITGA1,FOS,HGF,JUN
WP	Interleukin-11 Signaling Pathway	WP:WP2332	4.06E-10	9.391847609	44	292	16	7581	BIRC5,IL11,AKT1,RAF1,CREB1,RELA,STAT1,STAT3,MAP2K1,HRAS,ITGA2,GRB2,TGFB1,MAPK3,MAPK1,IL6ST
WP	B Cell Receptor Signaling Pathway	WP:WP23	4.59E-10	9.33799434	98	365	25	7581	BCL6,AKT1,MYC,RAF1,MAP2K6,SHC1,MAP3K7,ELK1,CREB1,RELA,MAPK8,MAP2K1,NFATC3,HRAS,MEF2D,GRB2,CDC42,MAPK14,ATF2,MAPK1,NFKB1,MAX,JUN,PRKCB,MEF2C
WP	Chromosomal and microsatellite instability in colorectal cancer	WP:WP4216	8.37E-10	9.077132113	74	382	22	7581	BIRC5,GADD45G,AKT1,GADD45A,MYC,RAF1,TGFBR1,MAPK8,MAP2K1,TGFB1,SMAD4,MAPK3,RHOA,SMAD2,MAPK1,FOS,TGFB2,TGFB3,JUN,PTGS2,TGFBR2,TP53
WP	Differentiation Pathway	WP:WP2848	8.94E-10	9.048694714	48	328	17	7581	VEGFA,IL6R,IL11,PDGFB,IL6,CSF1,PDGFA,EPO,WNT5A,TGFB1,IGF1,IL3,CXCR1,HGF,TGFB3,KITLG,WNT2
WP	LTF danger signal response pathway	WP:WP4478	1.16E-09	8.935311149	20	350	12	7581	IL8,TNF,IL6,TLR2,IL1B,MYD88,IFNB1,MAPK1,TLR4,NFKB1,IL1A,AGER
WP	Platelet-mediated interactions with vascular and circulating cells	WP:WP4462	3.14E-09	8.503337264	17	354	11	7581	TLR7,TLR2,IL1B,CCL2,TGFB1,CCL5,CD40,TLR4,TGFB2,TGFB3,CD40LG
WP	Phytochemical activity on NRF2 transcriptional activation	WP:WP3	3.38E-09	8.471167748	15	300	10	7581	KEAP1,NQO1,GCLM,CEBPB,HMOX1,MAPK8,GSTA2,GCLC,PRKCA,NFE2L2
WP	EBV LMP1 signaling	WP:WP262	4.90E-09	8.309963783	24	309	12	7581	IL8,CCL20,TNF,TRADD,MAP3K7,RELA,MAPK8,IFNB1,CCL5,HSP90AA1,MAPK1,NFKB1
WP	Cells and Molecules involved in local acute inflammatory response	WP:WP4493	6.98E-09	8.156215356	17	381	11	7581	IL8,TNF,IL6,ITGB2,ITGB1,C5,C3,IL1A,KNG1,C7,C6
WP	Integrin-mediated Cell Adhesion	WP:WP185	8.35E-09	8.078348078	103	299	22	7581	ITGB6,AKT1,ITGB8,ITGB5,ITGB3,ROCK2,RAF1,MAP2K6,ITGB2,SHC1,PTK2,ITGA3,ITGB1,MAP2K1,HRAS,ITGA2,GRB2,CDC42,ITGAV,MAPK1,ITGA1,ILK
WP	Novel intracellular components of RIG-I-like receptor (RLR) pathway	WP:WP3865	8.64E-09	8.063468234	61	332	18	7581	IL8,IRF7,CXCL10,TRAF2,TNF,ATG5,TRADD,MAP3K7,RELA,IRF3,MAPK8,MAP3K1,IFNB1,MAPK14,RIPK1,NFKB1,CXCL12,IFNG
WP	Thymic Stromal LymphoPoietin (TSLP) Signaling Pathway	WP:WP2203	8.81E-09	8.05494812	47	331	16	7581	IL8,AKT1,CCL11,MYC,IL6,RELA,STAT1,STAT3,RELB,MAPK8,MAP2K1,MAPK14,MAPK3,MAPK1,NFKB1,TSLP
WP	Aryl Hydrocarbon Receptor Netpath	WP:WP2586	1.59E-08	7.7985797	48	336	16	7581	VEGFA,TNF,MYC,RAF1,NQO1,RELA,MAP2K1,HRAS,HSP90AA1,GCLC,MAPK1,ARNT,NFE2L2,CCL1,NFKB1,PTGS2
WP	Oxidative Damage	WP:WP3941	1.59E-08	7.797777914	41	340	15	7581	C2,MAP3K9,TRAF2,TNF,GADD45A,MAP2K4,C3AR1,MAP3K1,C1QA,C1QB,CDC42,C5,C1R,NFKB1,C1S
WP	Osteopontin Signaling	WP:WP1434	2.83E-08	7.548133949	13	309	9	7581	MMP9,PLAU,ITGB3,RELA,MAP2K1,MAPK3,ITGAV,MAPK1,NFKB1
WP	Angiogenesis	WP:WP1539	3.02E-08	7.520031738	24	361	12	7581	VEGFA,MMP9,AKT1,PDGFB,PTK2,HIF1A,MAPK14,MAPK1,ARNT,FLT1,TIMP2,TIMP3
WP	T-Cell antigen Receptor (TCR) pathway during Staphylococcus aureus infection	WP:WP3863	3.37E-08	7.472236401	62	354	18	7581	AKT1,TNF,IL10,RAF1,MAP3K7,MAP2K1,CD4,GRB2,MAPK3,IL5,IL4,FOS,NFKB1,JUN,IL2,IFNG,CSF2,CD40LG
WP	Human Thyroid Stimulating Hormone (TSH) signaling pathway	WP:WP2032	4.04E-08	7.393668131	68	323	18	7581	AKT1,MYC,RAF1,MAP2K6,GNAS,CREB1,STAT1,STAT3,MAP2K1,PLCB1,HRAS,MAPK14,GNB1,MAPK3,MAPK1,FOS,GNAQ,JUN
WP	IL-4 Signaling Pathway	WP:WP395	4.58E-08	7.338737974	55	309	16	7581	BIRC5,AKT1,SHC1,CEBPB,ELK1,RELA,STAT1,STAT3,GRB2,MAPK14,MAPK3,ATF2,MAPK1,IL4,FOS,NFKB1
WP	Extracellular vesicle-mediated signaling in recipient cells	WP:WP2870	4.78E-08	7.320340216	30	360	13	7581	CD133,AKT1,RAF1,TGFBR1,WNT5A,HRAS,TGFB1,SMAD4,SMAD2,TGFB2,HGF,TGFB3,TGFBR2
WP	Host-pathogen interaction of human corona viruses - Interferon induction	WP:WP4880	5.26E-08	7.279331625	33	323	13	7581	TLR7,STAT2,MAP3K7,MYD88,IRF3,STAT1,OAS2,MAPK8,MAPK14,RIPK1,FOS,NFKB1,JUN
WP	Hypothesized Pathways in Pathogenesis of Cardiovascular Disease	WP:WP3668	5.38E-08	7.268854075	25	360	12	7581	SERPINE1,SHC1,LTBP1,TGFBR1,MAPK8,MAPK14,SMAD4,MAPK3,SMAD2,MAPK1,ENG,TGFBR2
WP	MicroRNAs in cardiomyocyte hypertrophy	WP:WP1544	6.02E-08	7.220753478	101	338	22	7581	AKT1,TNF,ROCK2,RAF1,MAP2K6,EDN1,MAP2K4,STAT3,MAPK8,MAP2K1,WNT5A,TGFB1,MAPK14,HDAC4,MAPK3,IGF1,RHOA,MAPK1,AGT,IL6ST,NFKB1,PRKCB
WP	IL-5 Signaling Pathway	WP:WP127	7.18E-08	7.143765625	40	324	14	7581	AKT1,MYC,RAF1,SHC1,ELK1,STAT1,STAT3,MAP2K1,GRB2,MAPK3,MAPK1,FOS,JUN,IL2
WP	EGFR Tyrosine Kinase Inhibitor Resistance	WP:WP4806	7.19E-08	7.142973691	84	338	20	7581	VEGFA,IL6R,AKT1,BCL2L1,MYC,RAF1,PDGFB,IL6,SHC1,PDGFA,STAT3,MAP2K1,HRAS,GRB2,MAPK3,IGF1,MAPK1,PRKCA,HGF,PRKCB
WP	Kit receptor signaling pathway	WP:WP304	8.09E-08	7.091834467	60	338	17	7581	AKT1,SNAI1,RAF1,SHC1,STAT1,STAT3,MAPK8,MAP2K1,HRAS,GRB2,MAPK14,MAPK3,MAPK1,PRKCA,FOS,KITLG,PRKCB
WP	Fas Ligand (FasL) pathway and Stress induction of Heat Shock Proteins (HSP) regulation	WP:WP314	8.64E-08	7.063570367	44	353	15	7581	DAXX,PARP1,TNF,RIPK2,HSPB1,MAP2K4,MAP3K7,MAPK8,MAP3K1,FASLG,MAPKAPK2,LMNA,JUN,IL1A,FAS
WP	Control of immune tolerance by vasoactive intestinal peptide	WP:WP4484	9.32E-08	7.030807052	13	353	9	7581	IL10,IL12A,CD86,TGFB1,IL5,IL4,IL2,IFNG,FAS
WP	Nuclear Receptors Meta-Pathway	WP:WP2882	9.83E-08	7.007576949	321	379	44	7581	SLC2A1,CCL20,IL11,KEAP1,TNF,FTH1,MYC,PDGFB,SQSTM1,IL12A,MAFG,PRDX1,NQO1,GCLM,IL1B,TXNRD1,CCL2,TXN,HMOX1,STAT3,SP1,TNFAIP3,TGFB1,GSTP1,GSTA2,MAFF,BIRC2,GSR,NR3C1,IL12B,HSP90AA1,GCLC,ARNT,NFE2L2,TGFB2,HGF,JUN,IL2,IFNG,PTGS2,AGER,TGFBR2,NRG1,IGFBP1
WP	Photodynamic therapy-induced NFE2L2 (NRF2) survival signaling	WP:WP3612	1.00E-07	6.999381127	23	323	11	7581	KEAP1,NQO1,GCLM,HMOX1,MAPK8,GSTP1,MAPK14,GCLC,FOS,NFE2L2,JUN
WP	Apoptosis Modulation and Signaling	WP:WP1772	1.14E-07	6.941748029	93	382	22	7581	BIRC5,TNFRSF11B,BID,BCL2L1,DAXX,TRADD,MYD88,MCL1,MAPK8,FASLG,IL1R1,MAP3K5,BIRC2,RIPK1,MAPK3,FOS,TOLLIP,NFKB1,JUN,FAS,TNFRSF10C,TP53
WP	Type I Interferon Induction and Signaling During SARS-CoV-2 Infection	WP:WP4868	1.30E-07	6.884852122	29	323	12	7581	TLR7,STAT2,MAP3K7,MYD88,IRF3,STAT1,OAS2,MAPK8,MAPK14,FOS,NFKB1,JUN
WP	IL-18 Signaling Pathway	WP:WP49	1.51E-07	6.820057444	42	324	14	7581	AKT1,MYC,RAF1,SHC1,STAT1,STAT3,MAP2K1,HRAS,GRB2,MAPK3,MAPK1,FOS,JUN,IL2
WP	Host-pathogen interaction of human corona viruses - MAPK signaling	WP:WP4877	1.89E-07	6.724277617	36	323	13	7581	MAP3K9,RAF1,MAP2K6,MAP2K4,MAPK8,MAP2K1,MAP3K1,MAPK14,MAPK3,ATF2,MAPK1,FOS,JUN
WP	Integrated Breast Cancer Pathway	WP:WP1984	1.98E-07	6.70269746	154	323	26	7581	CHEK1,VEGFA,BLM,RAD51,AKT1,BID,SMAD6,CHEK2,ATR,GADD45A,MYC,SMAD7,TRADD,CREB1,STAT1,TGFBR1,SP1,CDC42,MRE11,SMAD4,SMAD2,MAPK1,ATM,NFKB1,MAX,JUN
WP	DNA Damage Response (only ATM dependent)	WP:WP710	2.44E-07	6.612877017	114	382	24	7581	BCL6,HMGB1,PLAU,AKT1,MYC,SHC1,MAP3K7,MAPK8,WNT5A,HRAS,MAP3K1,FASLG,GRB2,CDC42,TGFB1,SMAD4,RHOA,MAPK1,ATM,NFKB1,JUN,WNT2,PIK3C2G,TP53
WP	Interactions between immune cells and microRNAs in tumor microenvironment	WP:WP4559	2.87E-07	6.542695328	40	360	14	7581	CXCL10,TLR7,CCL2,STAT3,CD86,TGFB1,TLR8,CCL5,IL4,TLR4,TGFB2,NFKB1,TGFB3,TGFBR2
WP	Ebola Virus Pathway on Host	WP:WP4217	3.10E-07	6.509092946	130	309	23	7581	IRF7,AKT1,HLA-DRB1,ITGB3,RELA,IRF3,STAT1,ITGA3,RELB,CTSB,ITGB1,HLA-DRA,ITGA2,CDC42,MAPK3,MBL2,RHOA,ITGAV,MAPK1,ITGA1,IL4,TLR4,NFKB1
WP	IL-10 Anti-inflammatory Signaling Pathway	WP:WP4495	3.98E-07	6.400039161	12	177	7	7581	IL10,IL6,STAT2,HMOX1,STAT1,STAT3,IL10RB
WP	Resistin as a regulator of inflammation	WP:WP4481	4.61E-07	6.335932216	33	309	12	7581	IL8,AKT1,TNF,IL6,IL12A,RELA,PLCB1,MAPK14,IL12B,MAPK3,MAPK1,NFKB1
WP	Physiological and Pathological Hypertrophy of the Heart	WP:WP1528	4.94E-07	6.305927392	25	338	11	7581	EDN1,STAT3,MAPK8,MAPK14,RHOA,MAPK1,AGT,IL6ST,FOS,JUN,PRKCB
WP	MAPK Cascade	WP:WP422	7.64E-07	6.116993396	33	323	12	7581	RAF1,MAP2K6,MAP2K4,ELK1,MAP2K1,HRAS,MAP3K1,GRB2,MAPK14,MAPK3,MAPK1,JUN
WP	RAC1/PAK1/p38/MMP2 Pathway	WP:WP3303	7.85E-07	6.10514074	69	382	18	7581	BIRC5,RAD51,AKT1,MYC,PTK2,RELA,STAT3,MAPK8,ITGB1,HRAS,GRB2,MAPK14,MAPK3,MAPK1,NOS2,NFKB1,MMP2,TP53
WP	Serotonin Receptor 4/6/7 and NR3C Signaling	WP:WP734	9.31E-07	6.031223568	19	271	9	7581	ELK1,RPS6KA5,GNAS,CREB1,MAP2K1,MAPKAPK2,NR3C1,MAPK3,MAPK1
WP	NRF2-ARE regulation	WP:WP4357	9.70E-07	6.013213085	23	300	10	7581	KEAP1,NQO1,GCLM,CEBPB,HMOX1,MAPK8,GSTA2,GCLC,PRKCA,NFE2L2
WP	Brain-Derived Neurotrophic Factor (BDNF) signaling pathway	WP:WP2380	1.02E-06	5.992888225	144	374	26	7581	AKT1,RAF1,SQSTM1,CFL1,SHC1,ELK1,MEF2A,RPS6KA5,CREB1,RELA,STAT1,STAT3,MAPK8,MAP2K1,HRAS,MAP3K1,GRB2,CDC42,MAPK14,MAPK3,MAPK1,FOS,NFKB1,JUN,MEF2C,NGF
WP	Nanoparticle-mediated activation of receptor signaling	WP:WP2643	1.42E-06	5.848874631	29	312	11	7581	RAF1,PTK2,MAPK8,ITGB1,MAP2K1,HRAS,GRB2,MAPK14,MAPK1,ITGA1,AREG
WP	EPO Receptor Signaling	WP:WP581	1.53E-06	5.816196197	26	271	10	7581	AKT1,RAF1,SHC1,STAT1,STAT3,EPO,MAP2K1,GRB2,MAPK3,MAPK1
WP	Epithelial to mesenchymal transition in colorectal cancer	WP:WP4239	1.54E-06	5.813336675	164	382	28	7581	MMP9,AKT1,SNAI1,RAF1,MAP2K6,MAP2K4,SHC1,HIF1A,TGFBR1,MAPK8,MAP2K1,WNT5A,HRAS,MEF2D,GRB2,TGFB1,MAPK14,SMAD4,MAPK3,SMAD2,MAPK1,TGFB2,TGFB3,WNT2,MMP2,TGFBR2,TWIST2,TP53
WP	TLR4 Signaling and Tolerance	WP:WP3851	1.95E-06	5.710405889	30	309	11	7581	IL8,IRF7,TNF,IL6,MAP3K7,MYD88,IRF3,IFNB1,RIPK1,TLR4,NFKB1
WP	ErbB Signaling Pathway	WP:WP673	2.21E-06	5.656272824	90	382	20	7581	AKT1,MYC,RAF1,MAP2K4,SHC1,PTK2,ELK1,MAPK8,MAP2K1,HRAS,EREG,GRB2,MAPK3,MAPK1,PRKCA,AREG,JUN,PRKCB,NRG1,TP53
WP	Apoptosis-related network due to altered Notch3 in ovarian cancer	WP:WP2864	2.21E-06	5.655276469	54	125	10	7581	BIRC5,AKT1,THBS1,TNF,RIPK2,HSPB1,SQSTM1,SMAD7,NQO1,PTK2
WP	Ethanol metabolism resulting in production of ROS by CYP2E1	WP:WP4269	2.54E-06	5.595792609	10	300	7	7581	MAFG,MAFK,MAPK8,MAP2K1,SP1,MAFF,NFE2L2
WP	Netrin-UNC5B signaling Pathway	WP:WP4747	3.49E-06	5.457728567	52	382	15	7581	AKT1,TNF,IL10,RAF1,PTK2,CCL2,MAP2K1,MAPK14,MAPK3,RHOA,MAPK1,PRKCA,JUN,IL1A,TP53
WP	EGF/EGFR Signaling Pathway	WP:WP437	3.97E-06	5.401038209	163	376	27	7581	AKT1,RAF1,CFL1,SHC1,PTK2,ELK1,MEF2A,RPS6KA5,CREB1,STAT1,STAT3,MAPK8,MAP2K1,SP1,HRAS,MAP3K1,MEF2D,GRB2,CDC42,MAPK14,MAPK1,PRKCA,FOS,JUN,PRKCB,MEF2C,CAV1
WP	Envelope proteins and their potential roles in EDMD physiopathology	WP:WP4535	4.87E-06	5.312832465	46	319	13	7581	MAP3K9,CFL1,MAP2K1,HRAS,GRB2,TGFB1,SMAD4,MAPK3,RHOA,SMAD2,MAPK1,TGFB2,TGFB3
WP	Alpha 6 Beta 4 signaling pathway	WP:WP244	5.39E-06	5.268678943	35	285	11	7581	AKT1,SHC1,PTK2,HRAS,GRB2,MAPK14,MAPK3,RHOA,MAPK1,LAMB1,PRKCA
WP	PI3K/AKT/mTOR - VitD3 Signalling	WP:WP4141	5.70E-06	5.244219273	22	192	8	7581	AKT1,IL10,MYC,LDHA,IL12A,RELA,CD86,HLA-DRA
WP	NRF2 pathway	WP:WP2884	6.18E-06	5.208670416	145	377	25	7581	SLC2A1,KEAP1,FTH1,PDGFB,SQSTM1,MAFG,PRDX1,NQO1,GCLM,TXNRD1,TXN,HMOX1,TGFB1,GSTP1,GSTA2,MAFF,GSR,HSP90AA1,GCLC,NFE2L2,TGFB2,HGF,AGER,TGFBR2,NRG1
WP	ATM Signaling Pathway	WP:WP2516	6.32E-06	5.199228382	40	382	13	7581	CHEK1,RAD51,BID,CHEK2,GADD45A,RAD9A,CREB1,MRE11,RIPK1,ATF2,ATM,JUN,TP53
WP	Small cell lung cancer	WP:WP4658	6.77E-06	5.169417986	98	336	19	7581	GADD45G,AKT1,BID,BCL2L1,TRAF2,GADD45A,MYC,PTK2,RELA,ITGA3,ITGB1,ITGA2,BIRC2,ITGAV,LAMB1,NOS2,NFKB1,MAX,PTGS2
WP	Endochondral Ossification with Skeletal Dysplasias	WP:WP4808	7.39E-06	5.131347579	65	365	16	7581	VEGFA,MMP9,BMP7,PLAU,AKT1,SERPINH1,STAT1,PLAT,TGFB1,MMP13,HDAC4,IGF1,TGFB2,IGF2,TIMP3,MEF2C
WP	Endochondral Ossification	WP:WP474	7.39E-06	5.131347579	65	365	16	7581	VEGFA,MMP9,BMP7,PLAU,AKT1,SERPINH1,STAT1,PLAT,TGFB1,MMP13,HDAC4,IGF1,TGFB2,IGF2,TIMP3,MEF2C
WP	Aryl Hydrocarbon Receptor Pathway	WP:WP2873	8.06E-06	5.093720419	48	379	14	7581	TNF,IL12A,NQO1,IL1B,TGFB1,GSTA2,IL12B,HSP90AA1,ARNT,NFE2L2,JUN,IL2,IFNG,IGFBP1
WP	Oxidative Stress	WP:WP408	8.81E-06	5.054940718	34	309	11	7581	NQO1,TXNRD1,HMOX1,NOX1,SP1,MAPK14,GSR,GCLC,FOS,NFE2L2,NFKB1
WP	Matrix Metalloproteinases	WP:WP129	9.78E-06	5.009833141	30	361	11	7581	MMP9,TIMP1,TNF,MMP3,MMP13,MMP14,MMP8,TIMP4,MMP2,TIMP2,TIMP3
WP	Adipogenesis	WP:WP236	1.10E-05	4.957289477	131	370	23	7581	SERPINE1,MIF,TNF,GADD45A,IL6,CEBPB,STAT2,MEF2A,CREB1,STAT1,HIF1A,STAT3,SP1,MEF2D,TGFB1,NR3C1,IGF1,AGT,LMNA,IL6ST,FAS,MEF2C,CFD
WP	4-hydroxytamoxifen, Dexamethasone, and Retinoic Acids Regulation of p27 Expression	WP:WP3879	1.27E-05	4.895160999	18	271	8	7581	AKT1,RAF1,MAP2K6,MKNK1,MAP2K1,MAP3K5,MAPK3,MAPK1
WP	Vitamin D in inflammatory diseases	WP:WP4482	1.42E-05	4.84733176	22	309	9	7581	TNF,MAP2K6,IL6,RELA,MAP3K1,MAPK14,SMAD4,NR3C1,NFKB1
WP	MAPK pathway in congenital thyroid cancer	WP:WP4928	1.57E-05	4.804146029	16	323	8	7581	MYC,RAF1,SHC1,ELK1,MAP2K1,MAPK3,FOS,JUN
WP	IL-7 Signaling Pathway	WP:WP205	1.70E-05	4.768740236	25	271	9	7581	AKT1,BCL2L1,MYC,IL7,STAT1,STAT3,MAP2K1,MAPK3,MAPK1
WP	Overview of nanoparticle effects	WP:WP3287	2.04E-05	4.690562352	19	175	7	7581	IL8,PTGS1,TNF,IL6,PTK2,HMOX1,CRP
WP	Inflammatory Response Pathway	WP:WP453	2.49E-05	4.60313715	33	354	11	7581	THBS1,COL1A2,COL3A1,CD86,CD40,LAMB1,IL5,IL4,IL2,IFNG,CD40LG
WP	Hematopoietic Stem Cell Differentiation	WP:WP2849	2.80E-05	4.55289289	62	368	15	7581	IRF5,ITGB3,CXCR4,IL6,IL1B,CSF1,EPO,CSF3,IL3,IL5,FOS,KITLG,IL1A,CSF2,CD34
WP	Selenium Micronutrient Network	WP:WP15	4.09E-05	4.388485218	91	366	18	7581	PTGS1,SERPINE1,ALOX5,TNF,IL6,PRDX1,IL1B,TXNRD1,CCL2,TXN,RELA,CRP,PLAT,GSR,NFKB1,IFNG,PTGS2,PLG
WP	MFAP5 effect on permeability and motility of endothelial cells via cytoskeleton rearrangement	WP:WP4560	4.95E-05	4.305284627	18	323	8	7581	ITGB3,PTK2,CREB1,MAPK3,MYL2,ITGAV,MAPK1,JUN
WP	IL17 signaling pathway	WP:WP2112	5.24E-05	4.28042182	32	309	10	7581	AKT1,CEBPB,MAP3K7,RELA,STAT3,SP1,MAPK3,MAPK1,IL17A,NFKB1
WP	MFAP5-mediated ovarian cancer cell motility and invasiveness	WP:WP3301	5.42E-05	4.265633121	13	323	7	7581	ITGB3,PTK2,CREB1,MAPK3,ITGAV,MAPK1,JUN
WP	Neuroinflammation	WP:WP4919	5.42E-05	4.265633121	13	323	7	7581	RELA,MAPK8,MAPK14,TLR4,FOS,NOS2,JUN
WP	Canonical and Non-Canonical TGF-B signaling	WP:WP3874	6.59E-05	4.181123083	17	360	8	7581	GREM1,TGFBR1,MAPK8,TGFB1,MAPK14,SMAD4,SMAD2,TGFBR2
WP	DNA Damage Response	WP:WP707	7.25E-05	4.139434813	69	78	8	7581	CHEK1,GADD45G,RAD51,BID,CHEK2,ATR,GADD45A,MYC
WP	Bladder Cancer	WP:WP2828	7.78E-05	4.108956365	41	382	12	7581	IL8,VEGFA,MMP9,THBS1,MYC,RAF1,RPS6KA5,MAP2K1,HRAS,MAPK1,MMP2,TP53
WP	Serotonin Receptor 2 and ELK-SRF/GATA4 signaling	WP:WP732	8.12E-05	4.090643378	20	303	8	7581	RAF1,ELK1,MAP2K1,HRAS,MAPKAPK2,MAPK3,MAPK1,GNAQ
WP	DNA IR-Double Strand Breaks (DSBs) and cellular response via ATM	WP:WP3959	8.12E-05	4.090491866	55	68	7	7581	CHEK1,BLM,RAD51,BID,CHEK2,PARP1,ATR
WP	ESC Pluripotency Pathways	WP:WP3931	9.90E-05	4.004224571	118	328	19	7581	AKT1,SMAD6,RAF1,MAP2K6,PDGFB,SMAD7,ELK1,PDGFA,STAT3,MAP2K1,WNT5A,HRAS,GRB2,SMAD4,MAPK1,IL6ST,FOS,JUN,WNT2
WP	Cytosolic DNA-sensing pathway	WP:WP4655	0.000100018	3.999921157	74	247	13	7581	IRF7,CXCL10,IL18,ATG5,IL6,IL1B,TRADD,RELA,IRF3,CCL4,IFNB1,RIPK1,CCL5
WP	Integrated Cancer Pathway	WP:WP1971	0.000100418	3.998188779	45	287	11	7581	CHEK1,BLM,AKT1,CHEK2,ATR,MYC,STAT1,MRE11,MAP3K5,SMAD2,ATM
WP	Insulin Signaling	WP:WP481	0.00010204	3.99123033	161	338	23	7581	SLC2A1,MAP3K9,AKT1,RAF1,MAP2K6,MAP2K4,SHC1,MAP3K7,ELK1,RPS6KA5,MAPK8,MAP2K1,HRAS,MAP3K1,GRB2,MAP3K5,MAPK14,MAPK3,MAPK1,PRKCA,FOS,JUN,PRKCB
WP	Association Between Physico-Chemical Features and Toxicity Associated Pathways	WP:WP3680	0.000103884	3.983451947	68	271	13	7581	AKT1,MYC,ROCK2,RAF1,MAP2K4,SHC1,PTK2,ELK1,MAPK8,MAP2K1,GRB2,RHOA,MAPK1
WP	Relationship between inflammation, COX-2 and EGFR	WP:WP4483	0.000106564	3.972387782	25	336	9	7581	AKT1,PTGER2,HRAS,PTGER1,PTGER4,PTGER3,MAPK3,MAPK1,PTGS2
WP	MET in type 1 papillary renal cell carcinoma	WP:WP4205	0.000110099	3.958217806	58	323	13	7581	AKT1,RAF1,PTK2,STAT3,MAPK8,MAP2K1,HRAS,GRB2,CDC42,MAPK3,MAPK1,HGF,JUN
WP	Endometrial cancer	WP:WP4155	0.000125917	3.899914179	63	299	13	7581	GADD45G,AKT1,GADD45A,MYC,RAF1,ELK1,MAP2K1,HRAS,GRB2,MAPK3,MAPK1,FOS,ILK
WP	Breast cancer pathway	WP:WP4262	0.000135662	3.867541517	156	328	22	7581	GADD45G,RAD51,AKT1,PARP1,ATR,GADD45A,MYC,RAF1,SHC1,MAP2K1,SP1,WNT5A,HRAS,GRB2,MRE11,MAPK3,IGF1,MAPK1,ATM,FOS,JUN,WNT2
WP	Kisspeptin/Kisspeptin Receptor System in the Ovary	WP:WP4871	0.000140214	3.853209876	40	338	11	7581	MMP9,AKT1,RAF1,MAP2K1,PLCB1,HRAS,MAPK3,MAPK1,PRKCA,NFKB1,PRKCB
WP	Regucalcin in proximal tubule epithelial kidney cells	WP:WP4838	0.000222366	3.652931053	33	349	10	7581	AKT1,RAF1,RELA,TGFBR1,TGFB1,MAP3K5,SMAD4,SMAD2,MAPK1,ACTA2
WP	ncRNAs involved in STAT3 signaling in hepatocellular carcinoma	WP:WP4337	0.000240168	3.619485169	16	309	7	7581	IL6R,IL11,IL6,RELA,STAT3,IL6ST,NFKB1
WP	TGF-B Signaling in Thyroid Cells for Epithelial-Mesenchymal Transition	WP:WP3859	0.000258573	3.587416371	18	271	7	7581	AKT1,SNAI1,TGFB1,SMAD4,MAPK3,SMAD2,MAPK1
WP	Androgen receptor signaling pathway	WP:WP138	0.000264076	3.578270969	90	256	14	7581	AKT1,DAXX,ROCK2,PRDX1,PTK2,RAD9A,CREB1,RELA,STAT3,TGIF1,SP1,CDC42,SMAD4,RHOA
WP	ATM Signaling Network in Development and Disease	WP:WP3878	0.000264902	3.576914427	46	309	11	7581	CHEK1,CHEK2,ATR,HSPB1,HMGN1,MRE11,MAP3K5,HDAC4,ATF2,ATM,NFKB1
WP	Nanomaterial-induced Inflammasome Activation	WP:WP3890	0.000353043	3.452172229	7	309	5	7581	IL1B,NOX1,CTSB,TLR4,NFKB1
WP	Host-pathogen interaction of human corona viruses - apoptosis	WP:WP4864	0.00038862	3.410474985	22	228	7	7581	AKT1,BID,BCL2L1,TNF,MCL1,FASLG,MAPK14
WP	Folate Metabolism	WP:WP176	0.000427438	3.36912709	73	382	15	7581	SERPINE1,TNF,IL6,IL1B,CCL2,CSF1,RELA,CRP,PLAT,IL4,NFKB1,IL2,IFNG,PLG,TP53
WP	Type II interferon signaling (IFNG)	WP:WP619	0.000452721	3.344169229	37	332	10	7581	IRF1,CXCL10,CXCL9,IL1B,STAT2,IFIT2,STAT1,IFNB1,NOS2,IFNG
WP	RAS and Bradykinin pathways in COVID-19	WP:WP4969	0.000457307	3.339792134	29	337	9	7581	SERPINE1,TNF,IL1B,RHOA,MAPK1,AGT,NFKB1,IL1A,KNG1
WP	FGFR3 signalling in chondrocyte proliferation and terminal differentiation	WP:WP4767	0.000487644	3.311897404	27	271	8	7581	SNAI1,RAF1,ATG5,STAT1,MAP2K1,MAPK14,MAPK3,MAPK1
WP	Nonalcoholic fatty liver disease	WP:WP4396	0.000553768	3.256672213	159	221	17	7581	IL8,IL6R,AKT1,BID,TRAF2,TNF,IL6,SMAD7,IL1B,CCL2,ATF4,RELA,MAPK8,FASLG,CDC42,TGFB1,MAP3K5
WP	Angiopoietin Like Protein 8 Regulatory Pathway	WP:WP3915	0.000674371	3.171101329	132	271	17	7581	SLC2A1,MAP3K9,AKT1,RAF1,MAP2K6,MAP2K4,SHC1,MAP3K7,RPS6KA5,MAPK8,MAP2K1,HRAS,MAP3K1,MAP3K5,MAPK14,MAPK3,MAPK1
WP	miRNA Regulation of DNA Damage Response	WP:WP1530	0.000724706	3.139838341	93	78	8	7581	CHEK1,GADD45G,RAD51,BID,CHEK2,ATR,GADD45A,MYC
WP	Vitamin B12 Metabolism	WP:WP1533	0.00097787	3.009719013	53	366	12	7581	SERPINE1,TNF,IL6,IL1B,CCL2,RELA,CRP,PLAT,CCL5,NFKB1,IFNG,PLG
WP	Mammary gland development pathway - Embryonic development (Stage 1 of 4)	WP:WP2813	0.001210725	2.91695461	18	218	6	7581	TERT,AKT1,TNF,MYC,ITGB1,TGFB1
WP	Nanoparticle triggered regulated necrosis	WP:WP2513	0.001232851	2.909089374	12	356	6	7581	PARP1,TNF,TRADD,MAPK8,RIPK1,PLA2G4A
WP	ERK Pathway in Huntington's Disease	WP:WP3853	0.001242533	2.905692081	15	271	6	7581	RAF1,ELK1,RPS6KA5,CREB1,HRAS,MAPK1
WP	CAMKK2 Pathway	WP:WP4874	0.001276395	2.894014795	36	300	9	7581	RAF1,SQSTM1,HMOX1,CREB1,RELA,HDAC4,MAPK3,MAPK1,NFE2L2
WP	Follicle Stimulating Hormone (FSH) signaling pathway	WP:WP2035	0.001389342	2.857190762	27	312	8	7581	AKT1,RAF1,CREB1,MAPK14,MAPK3,MAPK1,PRKCA,AREG
WP	Translation inhibitors in chronically activated PDGFRA cells	WP:WP4566	0.00146328	2.834672659	48	285	10	7581	AKT1,MAP2K6,MAP2K4,RPS6KA5,MAPK8,MAP2K1,MAPK14,MAPK3,MAPK1,PRKCA
WP	Prostaglandin Synthesis and Regulation	WP:WP98	0.001479618	2.829850385	45	378	11	7581	PTGS1,PTGER2,EDN1,PTGIR,PTGER1,PTGER4,PTGER3,TBXA2R,PTGS2,PLA2G4A,PTGFR
WP	Melanoma	WP:WP4685	0.001816835	2.740684467	68	298	12	7581	GADD45G,AKT1,GADD45A,RAF1,ELK1,CREB1,MAP2K1,HRAS,GRB2,MAPK3,MAPK1,FOS
WP	Non-small cell lung cancer	WP:WP4255	0.001819597	2.740024849	72	382	14	7581	GADD45G,AKT1,BID,GADD45A,RAF1,STAT3,MAP2K1,HRAS,GRB2,MAPK3,MAPK1,PRKCA,PRKCB,TP53
WP	The human immune response to tuberculosis	WP:WP4197	0.0018404	2.735087781	23	178	6	7581	IRF1,IFIT1,MX1,STAT2,STAT1,IFIT3
WP	Pathways in clear cell renal cell carcinoma	WP:WP4018	0.002262766	2.645360368	87	319	14	7581	VEGFA,SLC2A1,AKT1,CDH13,LDHA,PDGFB,SQSTM1,HIF1A,STAT3,TGFB1,ARNT,TGFB2,FLT1,TGFB3
WP	Pathogenesis of SARS-CoV-2 Mediated by nsp9-nsp10 Complex	WP:WP4884	0.002317527	2.634975228	21	205	6	7581	IL8,HLA-DRB1,IL6,CRP,HLA-DRA,CD4
WP	IL-9 Signaling Pathway	WP:WP22	0.002463378	2.608468933	19	357	7	7581	STAT1,STAT3,MAP2K1,GRB2,MAPK3,MAPK1,IL9
WP	BDNF-TrkB Signaling	WP:WP3676	0.002529817	2.596910845	33	271	8	7581	AKT1,MKNK1,SHC1,CREB1,MAP2K1,HRAS,GRB2,MAPK1
WP	Hippo-Merlin Signaling Dysregulation	WP:WP4541	0.002788156	2.554683002	122	199	13	7581	ITGB6,ITGB8,CXCL10,CDH13,ITGB5,ITGB3,MYC,ITGB2,PTK2,ITGA3,ITGB1,HRAS,ITGA2
WP	Small Ligand GPCRs	WP:WP247	0.003577991	2.446360742	19	378	7	7581	PTGER2,PTGIR,PTGER1,PTGER4,PTGER3,TBXA2R,PTGFR
WP	Endothelin Pathways	WP:WP2197	0.004616975	2.335642431	34	285	8	7581	RAF1,EDN1,GNAS,PTGIR,MAP2K1,PLCB1,MAPK1,PRKCA
WP	Hereditary leiomyomatosis and renal cell carcinoma pathway	WP:WP4206	0.005641585	2.248598873	20	382	7	7581	VEGFA,SLC2A1,KEAP1,LDHA,HIF1A,NFE2L2,TP53
WP	Sudden Infant Death Syndrome (SIDS) Susceptibility Pathways	WP:WP706	0.007029977	2.153046077	162	374	21	7581	IL8,VEGFA,IL1RN,IL6R,TNF,IL10,IL6,CEBPB,IL1B,CREB1,HIF1A,SP1,HSP90B1,NR3C1,IL13,NFKB1,JUN,IL1A,C4A,MEF2C,NGF
WP	Ras Signaling	WP:WP4223	0.007669836	2.115213942	184	356	22	7581	AKT1,BCL2L1,RAF1,SHC1,ELK1,RELA,MAPK8,MAP2K1,HRAS,FASLG,GRB2,CDC42,GNB1,MAPK3,RHOA,GNGT1,MAPK1,PRKCA,NFKB1,FLT1,PRKCB,PLA2G4A
WP	DNA IR-damage and cellular response via ATR	WP:WP4016	0.007746615	2.110888009	81	287	12	7581	CHEK1,BCL6,RAD51,CHEK2,PARP1,ATR,RAD9A,SP1,MRE11,WRN,HUS1,ATM
WP	Transcription factor regulation in adipogenesis	WP:WP3599	0.007782122	2.108901981	22	241	6	7581	TNF,IL6,CEBPB,CREB1,MAPK8,NR3C1
WP	Prion disease pathway	WP:WP3995	0.007783604	2.108819279	37	365	9	7581	PTK2,ELK1,CREB1,STAT3,HSP90B1,MAPK3,MAPK1,NFKB1,MEF2C
WP	Extracellular vesicles in the crosstalk of cardiac cells	WP:WP4300	0.008262161	2.082906342	27	289	7	7581	BIRC5,MMP9,HSPB1,IL6,STAT3,IGF1,TLR4
WP	Nucleotide-binding Oligomerization Domain (NOD) pathway	WP:WP1433	0.008348934	2.078368977	41	253	8	7581	NOD1,NOD2,RIPK2,IL18,IL1B,RELA,HSP90AA1,NLRP3
WP	Signaling Pathways in Glioblastoma	WP:WP2261	0.009703721	2.013061692	83	382	14	7581	AKT1,RAF1,MAP2K6,MAP2K4,MAP2K1,HRAS,GRB2,MAPK3,MAPK1,PRKCA,ATM,PRKCB,PIK3C2G,TP53
WP	Regulation of Apoptosis by Parathyroid Hormone-related Protein	WP:WP3872	0.010007937	1.999655446	22	152	5	7581	AKT1,BID,BCL2L1,MYC,MCL1
WP	Osteoclast Signaling	WP:WP12	0.010221292	1.990494223	16	217	5	7581	TNFRSF11B,ITGB3,PDGFB,MAPK8,IFNB1
WP	Mammary gland development pathway - Involution (Stage 4 of 4)	WP:WP2815	0.010666359	1.971983799	10	382	5	7581	MMP9,MYC,STAT3,IL6ST,TP53
WP	Amyotrophic lateral sclerosis (ALS)	WP:WP2447	0.010898862	1.962618847	38	87	5	7581	BID,BCL2L1,DAXX,TNF,MAP2K6
WP	MAPK and NFkB Signalling Pathways Inhibited by Yersinia YopJ	WP:WP3849	0.011239507	1.949252721	12	309	5	7581	RAF1,MAP2K6,MAP3K1,MAPK1,NFKB1
WP	p53 transcriptional gene network	WP:WP4963	0.011772168	1.929143547	72	75	6	7581	SLC2A1,SERPINE1,FANCC,THBS1,IRF5,GADD45A
WP	Vitamin D Receptor Pathway	WP:WP2877	0.012926634	1.888514555	182	94	10	7581	CA9,TNFRSF11B,BCL6,HLA-DRB1,ALOX5,MX2,IRF5,GADD45A,MYC,IL12A
WP	Myometrial Relaxation and Contraction Pathways	WP:WP289	0.013734203	1.862196546	155	379	20	7581	IL6,IL1B,ATF4,GNAS,CREB1,SP1,MAFF,ADM,GNB1,MYL2,ATF2,GNGT1,PRKCA,FOS,GNAQ,NFKB1,JUN,PRKCB,ACTA2,IGFBP1
WP	Activation of NLRP3 Inflammasome by SARS-CoV-2	WP:WP4876	0.014184399	1.848189073	7	309	4	7581	IL1B,RELA,NLRP3,NFKB1
WP	Type 2 papillary renal cell carcinoma	WP:WP4241	0.01600593	1.795719084	36	319	8	7581	VEGFA,SLC2A1,PDGFB,HIF1A,TGFB1,ARNT,TGFB2,TGFB3
WP	NAD Metabolism in Oncogene-Induced Senescence and Mitochondrial Dysfunction-Associated Senescence	WP:WP5046	0.017157318	1.765550603	24	155	5	7581	SLC2A1,PARP1,IL6,IL1B,RELA
WP	Mechanoregulation and pathology of YAP/TAZ via Hippo and non-Hippo mechanisms	WP:WP4534	0.018871469	1.7241943	47	182	7	7581	ITGB6,ITGB8,ITGB5,ITGB3,ITGB2,MAPK8,ITGB1
WP	NLR Proteins	WP:WP288	0.021729594	1.662948383	9	252	4	7581	MAP3K7,RELA,MAPK8,CD40
WP	STING pathway in Kawasaki-like disease and COVID-19	WP:WP4961	0.023273466	1.633138929	21	309	6	7581	IL1B,RELA,IRF3,IFNB1,NLRP3,NFKB1
WP	ATR Signaling	WP:WP3875	0.024903532	1.603739061	9	261	4	7581	CHEK1,ATR,RAD9A,HUS1
WP	Monoamine Transport	WP:WP727	0.024908798	1.603647225	32	286	7	7581	TNFRSF11B,ITGB3,TNF,IL1B,IL1R1,MAPK14,AGT
WP	Apoptosis Modulation by HSP70	WP:WP384	0.026092296	1.5834877	19	353	6	7581	BID,MAP3K1,FASLG,RIPK1,NFKB1,FAS
WP	Metabolism of alpha-linolenic acid	WP:WP4586	0.029591619	1.528831274	7	373	4	7581	ALOX5,ALOX12,PTGS2,ALOX15
WP	Interferon type I signaling pathways	WP:WP585	0.03510021	1.454690286	55	228	8	7581	MAP2K6,STAT2,RPS6KA5,CREB1,STAT1,STAT3,MAP3K1,MAPK14
WP	miRNA targets in ECM and membrane receptors	WP:WP2911	0.046765148	1.330077685	43	308	8	7581	ITGB6,THBS1,ITGB5,COL1A2,COL3A1,ITGA1,COL5A1,THBS2
WP	Role of Altered Glycolysation of MUC1 in Tumour Microenvironment	WP:WP4480	0.047842382	1.320187202	9	309	4	7581	TNF,IL6,RELA,NFKB1
TF	Factor: RelA-p65; motif: NWGGGRATTTCCMN; match class: 1	TF:M10094_1	0.000301257	3.521062156	242	220	15	19722	CXCL1,MMP9,CXCL6,AKT1,MIF,CXCL5,NOD2,CXCL3,LEAP2,CREB1,CXCL2,TNFAIP3,WNT5A,HMGB2,GSTP1
TF	Factor: RelA; motif: GGGRAWTYC; match class: 1	TF:M04706_1	0.005958052	2.22489571	344	305	19	19722	CFB,CXCL1,MMP9,PTGS1,CXCL6,TLR7,CXCL5,NOD2,CXCL3,CREB1,PTGIR,RELB,CXCL2,ITGA2,GSTP1,MBL2,CD40,IL6ST,CCL19
MIRNA	hsa-miR-146a-5p	MIRNA:hsa-miR-146a-5p	3.85E-12	11.41429046	200	354	29	14834	IL8,PLAUR,IL1RAP,IRF7,MIF,OASL,MX2,CXCR4,IL6,SQSTM1,TLR2,ITGB2,IFIT1,IFI44,STAT1,IFIT3,TGFB1,WASF2,SMAD4,CCL5,RHOA,SMAD2,TLR4,FOS,NFKB1,CXCL12,PTGS2,FAS,CD40LG
MIRNA	hsa-miR-29b-3p	MIRNA:hsa-miR-29b-3p	9.94E-06	5.002482262	260	351	24	14834	VEGFA,MMP9,MYC,MAP2K6,PDGFB,SERPINH1,COL3A1,MCL1,PDGFA,STAT3,ITGB1,SP1,TNFAIP3,EREG,CDC42,TGFB1,HDAC4,COL5A1,FOS,TGFB2,THBS2,TGFB3,IFNG,MMP2
MIRNA	hsa-miR-451a	MIRNA:hsa-miR-451a	1.99E-05	4.700150374	31	351	9	14834	MMP9,IL6R,AKT1,MIF,MYC,IL6,MAP3K1,MAPK1,MMP2
MIRNA	hsa-miR-125a-5p	MIRNA:hsa-miR-125a-5p	9.50E-05	4.02235906	269	382	24	14834	VEGFA,IL1RN,PTGS1,AKT1,MYC,RAF1,EDN1,STAT2,MCL1,STAT3,MAPK8,SP1,TNFAIP3,MAP3K1,MAPK14,SMAD4,CCL5,HDAC4,SMAD2,LAMB1,IFNG,CD34,MASP1,TP53
MIRNA	hsa-miR-203a-3p	MIRNA:hsa-miR-203a-3p	0.000103234	3.986178599	307	287	22	14834	BIRC5,IL8,VEGFA,TNF,SNAI1,LDHA,ROCK2,IL6,IFIT1,GREM1,IL7,MYD88,GNAS,CREB1,STAT1,MAFK,MAPK8,SMAD4,SMAD2,TCF4,PRKCA,ATM
MIRNA	hsa-miR-223-3p	MIRNA:hsa-miR-223-3p	0.000152105	3.817857142	98	382	14	14834	PARP1,CCL3,IL6,STAT1,STAT3,CXCL2,ITGB1,SP1,HSP90B1,NLRP3,ATM,IL6ST,MEF2C,TP53
MIRNA	hsa-miR-133b	MIRNA:hsa-miR-133b	0.00043344	3.363071429	83	353	12	14834	MMP9,AKT1,BCL2L1,CXCR4,SERPINH1,MCL1,SP1,CDC42,GSTP1,RHOA,MMP14,FAS
MIRNA	hsa-miR-145-5p	MIRNA:hsa-miR-145-5p	0.001251944	2.902414951	237	301	18	14834	VEGFA,SERPINE1,ITGB8,MYC,MAP2K6,MAP2K4,STAT1,HIF1A,PIGF,SP1,IFNB1,SMAD4,CD40,SMAD2,MMP14,COL5A1,ILK,TGFB2
MIRNA	hsa-miR-143-3p	MIRNA:hsa-miR-143-3p	0.00147371	2.831588104	227	351	19	14834	MMP9,SERPINE1,TERT,AKT1,TNF,PDGFB,TLR2,LIMK1,MAP3K7,COL3A1,IL10RB,ITGB1,HRAS,MMP13,MAPK1,MMP14,COL5A1,PTGS2,MMP2
MIRNA	hsa-miR-199a-5p	MIRNA:hsa-miR-199a-5p	0.003189951	2.496215974	164	376	16	14834	VEGFA,MAP3K9,SNAI1,EDN1,SERPINH1,BECN1,HIF1A,ITGA3,TGFBR1,SMAD4,CCR7,TGFB2,NFKB1,WNT2,PTGS2,CAV1
MIRNA	hsa-miR-22-3p	MIRNA:hsa-miR-22-3p	0.008907102	2.050263571	163	320	14	14834	SLC2A1,BMP7,HMGB1,AKT1,IRF5,SNAI1,HIF1A,SP1,GRB2,NR3C1,HDAC4,MMP14,CXCR2,MAX
MIRNA	hsa-miR-4677-3p	MIRNA:hsa-miR-4677-3p	0.018321563	1.73703749	74	2	2	14834	BIRC5,IL8
MIRNA	hsa-miR-892b	MIRNA:hsa-miR-892b	0.022716672	1.643655284	71	187	7	14834	MMP9,TRAF2,SERPINH1,MAP3K7,MCL1,MAPK8,SP1
MIRNA	hsa-miR-199a-3p	MIRNA:hsa-miR-199a-3p	0.041059385	1.386587555	114	336	11	14834	VEGFA,AKT1,GNAS,ITGA3,MAPK8,MAPK14,IGF1,MAPK1,HGF,FLT1,PTGS2
CORUM	TNF-R1 signaling complex	CORUM:6347	0.0446374	1.350301113	5	236	4	3627	TRAF2,TNF,TRADD,RIPK1
HP	Abnormality of complement system	HP:0005339	8.17E-06	5.087934983	31	381	15	4489	CFB,C1QA,C1QB,C8A,C5,C3,MASP2,LMNA,C8B,C4A,C1S,C9,C7,CFD,C6
HP	Complement deficiency	HP:0004431	0.000164488	3.78386611	28	381	13	4489	CFB,C1QA,C1QB,C8A,C5,C3,MASP2,C8B,C4A,C9,C7,CFD,C6
HP	Decreased serum terminal complement component	HP:0033057	0.000530169	3.275585979	6	381	6	4489	C8A,C5,C8B,C9,C7,C6
HP	Hemoptysis	HP:0002105	0.000552099	3.257982917	59	360	18	4489	HLA-DRB1,IL10,IL12A,COL3A1,TGFBR1,SMAD4,IL12B,CCR1,TLR4,COL5A1,TGFB2,TGFB3,C4A,IL23R,ACTA2,FAS,ENG,TGFBR2
HP	Retrobulbar optic neuritis	HP:0100654	0.001066736	2.971942881	16	353	9	4489	IL10,NOD2,IL12A,NLRP3,CCR1,TLR4,C4A,IL23R,FAS
HP	Recurrent Neisserial infections	HP:0005430	0.003445091	2.462799325	7	381	6	4489	CFB,C5,MBL2,C8B,C7,C6
HP	Optic neuritis	HP:0100653	0.003931201	2.40547479	18	353	9	4489	IL10,NOD2,IL12A,NLRP3,CCR1,TLR4,C4A,IL23R,FAS
HP	Neuroinflammation	HP:0033429	0.003931201	2.40547479	18	353	9	4489	IL10,NOD2,IL12A,NLRP3,CCR1,TLR4,C4A,IL23R,FAS
HP	Unusual CNS infection	HP:0011450	0.004170261	2.379836798	87	359	21	4489	CFB,BCL6,HLA-DRB1,IL10,CXCR4,IL12A,TLR3,IL7,MYD88,IRF3,STAT1,C8A,NLRP3,CCR1,TLR4,C8B,C4A,IL23R,FAS,CD40LG,ENG
HP	Joint swelling	HP:0001386	0.005493464	2.260153701	48	90	8	4489	TNFRSF11B,IL1RN,HLA-DRB1,MIF,CHEK2,IL10,NOD2,IL6
HP	Unusual infection by anatomical site	HP:0032158	0.009006052	2.04546553	91	359	21	4489	CFB,BCL6,HLA-DRB1,IL10,CXCR4,IL12A,TLR3,IL7,MYD88,IRF3,STAT1,C8A,NLRP3,CCR1,TLR4,C8B,C4A,IL23R,FAS,CD40LG,ENG
HP	Serositis	HP:0045073	0.021998706	1.657602873	40	94	7	4489	CFB,HLA-DRB1,MIF,IL10,NOD2,IL6,IL12A
HP	Eosinophilic infiltration of the esophagus	HP:0410151	0.026645179	1.57438136	6	360	5	4489	TGFBR1,TGFB1,TGFB2,TGFB3,TGFBR2
HP	Subcutaneous nodule	HP:0001482	0.032077045	1.493805648	85	353	19	4489	TNFRSF11B,AKT1,HLA-DRB1,IL10,RAF1,PDGFB,IL12A,COL3A1,GNAS,IL12B,CCR1,TLR4,MMP14,COL5A1,IFNG,C4A,IL23R,MMP2,FAS
HP	Pulmonary embolism	HP:0002204	0.033577497	1.473951685	38	359	12	4489	AKT1,IL10,IL12A,SMAD4,CCR1,CD55,TLR4,GNAQ,C4A,IL23R,FAS,ENG
HP	Recurrent meningococcal disease	HP:0005381	0.035284414	1.452417093	6	381	5	4489	CFB,C5,MBL2,C7,C6
HP	Oral ulcer	HP:0000155	0.039120244	1.407598443	39	354	12	4489	IL10,NOD2,IL12A,RELA,TNFAIP3,RIPK1,CCR1,TLR4,C4A,IL23R,FAS,CD40LG
HP	Meningitis	HP:0001287	0.042620335	1.370383139	72	354	17	4489	CFB,BCL6,HLA-DRB1,IL10,CXCR4,IL12A,TLR3,IL7,C8A,NLRP3,CCR1,TLR4,C8B,C4A,IL23R,FAS,CD40LG
HP	Recurrent aphthous stomatitis	HP:0011107	0.049077299	1.309119344	34	353	11	4489	IL10,NOD2,IL6,IL12A,FASLG,NLRP3,CCR1,TLR4,C4A,IL23R,FAS
HP	Pericarditis	HP:0001701	0.049077299	1.309119344	34	353	11	4489	HLA-DRB1,MIF,IL10,NOD2,IL6,IL12A,CCR1,TLR4,C4A,IL23R,FAS
HP	Telangiectasia of the skin	HP:0100585	0.049200618	1.308029446	71	290	15	4489	BLM,TERT,HLA-DRB1,IRF5,DAXX,DKC1,IL7,COL3A1,PARN,WRN,SMAD4,TCF4,ATM,TINF2,LMNA
